# Supplementary material for: Upregulation of the MYB2 Transcription Factor is Associated with Increased Accumulation of Anthocyanin in the Leaves of Dendrobium bigibbum
Source: Int J Mol Sci. 2020 Aug 6;21(16):5653. doi: 10.3390/ijms21165653 (PMC7460623; doi:10.3390/ijms21165653)
Supplement: Supplementary file 1 [file ijms-21-05653-s001.zip]

Archive with 7 entries (7 files):
- Figure S.pdf
- TABLE S1.xlsx
- TABLE S2.xlsx
- TABLE S3.xlsx
- TABLE S4.docx
- TABLE S5.xlsx
- TABLE S6.docx
