# Supplementary material for: Upregulation of the MYB2 Transcription Factor is Associated with Increased Accumulation of Anthocyanin in the Leaves of Dendrobium bigibbum
Source: Int J Mol Sci. 2020 Aug 6;21(16):5653. doi: 10.3390/ijms21165653 (PMC7460623; doi:10.3390/ijms21165653)
Supplement: Supplementary file 1 [file ijms-21-05653-s001.zip › TABLE S1.xlsx]

## Sheet: GO_Biology Process
Level	GO ID	GO Name	Parents (ACC)	Parents (Name)	Nodescore	#Seqs	Sequence Names
1	GO:0008150	biological_process			45174.8	10569	denphalae18843, denphalae18845, denphalae18842, denphalae06858, denphalae05528, denphalae06866, denphalae06867, denphalae04205, denphalae05536, denphalae04204, denphalae06865, denphalae06863, denphalae04201, denphalae31819, denphalae17505, denphalae18855,
2	GO:0008152	metabolic process	GO:0008150	biological_process	46938.9	8148	denphalae06858, denphalae05528, denphalae04205, denphalae05536, denphalae04204, denphalae06863, denphalae04201, denphalae17505, denphalae18855, denphalae18854, denphalae18857, denphalae18856, denphalae18851, denphalae17520, denphalae18853, denphalae17521,
2	GO:0009987	cellular process	GO:0008150	biological_process	25749.9	7550	denphalae18843, denphalae18845, denphalae18842, denphalae06858, denphalae05528, denphalae05536, denphalae06863, denphalae18855, denphalae18854, denphalae18857, denphalae18856, denphalae17520, denphalae18853, denphalae17521, denphalae18852, denphalae05538,
2	GO:0065007	biological regulation	GO:0008150	biological_process	6142.44	1954	denphalae14001, denphalae18843, denphalae14483, denphalae18845, denphalae18842, denphalae17994, denphalae25139, denphalae14480, denphalae06858, denphalae25143, denphalae29985, denphalae01176, denphalae29984, denphalae25142, denphalae05536, denphalae01173, denphalae01172, denphalae01171, denphalae25141, denphalae25140, denphalae05538, denphalae05537, denphalae29973, denphalae02036, denphalae25131,…
2	GO:0051179	localization	GO:0008150	biological_process	4732.63	1828	denphalae14484, denphalae13158, denphalae13156, denphalae13157, denphalae28648, denphalae07709, denphalae07706, denphalae14480, denphalae06866, denphalae06867, denphalae27323, denphalae25145, denphalae06865, denphalae01173, denphalae25144, denphalae25147, denphalae25146, denphalae07710, denphalae24299, denphalae25148, denphalae29981, denphalae29980, denphalae24291, denphalae29969, denphalae29968,…
2	GO:0050789	regulation of biological process	GO:0065007, GO:0008150	biological regulation, biological_process	6081.39	1620	denphalae14001, denphalae18843, denphalae14483, denphalae18845, denphalae18842, denphalae17994, denphalae25139, denphalae14480, denphalae06858, denphalae25143, denphalae29985, denphalae01176, denphalae29984, denphalae25142, denphalae05536, denphalae01173, denphalae01172, denphalae01171, denphalae25141, denphalae25140, denphalae05538, denphalae05537, denphalae29973, denphalae02036, denphalae29972,…
2	GO:0071840	cellular component organization or biogenesis	GO:0008150	biological_process	3186.7	1499	denphalae13150, denphalae05768, denphalae14480, denphalae06858, denphalae28896, denphalae25384, denphalae26231, denphalae25145, denphalae01173, denphalae27321, denphalae25386, denphalae04441, denphalae04443, denphalae26236, denphalae04442, denphalae28897, denphalae30729, denphalae30728, denphalae04681, denphalae19927, denphalae14259, denphalae16430, denphalae14258, denphalae14257, denphalae14256,…
2	GO:0050896	response to stimulus	GO:0008150	biological_process	4269.68	1236	denphalae13394, denphalae13395, denphalae18600, denphalae13399, denphalae26229, denphalae13392, denphalae13393, denphalae05768, denphalae14480, denphalae06858, denphalae28896, denphalae06622, denphalae06623, denphalae04441, denphalae04443, denphalae28897, denphalae24059, denphalae04442, denphalae24290, denphalae01172, denphalae28650, denphalae19925, denphalae01171, denphalae12077, denphalae18854,…
2	GO:0023052	signaling	GO:0008150	biological_process	564.16	429	denphalae17871, denphalae15699, denphalae05409, denphalae05768, denphalae14480, denphalae06858, denphalae03476, denphalae06622, denphalae06623, denphalae04441, denphalae04443, denphalae04442, denphalae28897, denphalae30849, denphalae17868, denphalae01172, denphalae13044, denphalae12077, denphalae16556, denphalae16557, denphalae16558, denphalae12078, denphalae07603, denphalae27675, denphalae04334,…
2	GO:0032502	developmental process	GO:0008150	biological_process	1151.67	385	denphalae14001, denphalae13394, denphalae13395, denphalae15699, denphalae17994, denphalae13392, denphalae13393, denphalae14480, denphalae06858, denphalae25384, denphalae26231, denphalae25145, denphalae25386, denphalae04441, denphalae04443, denphalae04442, denphalae05410, denphalae31819, denphalae15206, denphalae19927, denphalae14133, denphalae17646, denphalae14259, denphalae16430, denphalae14258,…
2	GO:0032501	multicellular organismal process	GO:0008150	biological_process	982.85	345	denphalae14001, denphalae13394, denphalae13395, denphalae13950, denphalae15699, denphalae17994, denphalae31143, denphalae31142, denphalae13392, denphalae24847, denphalae13393, denphalae24846, denphalae19373, denphalae14480, denphalae06858, denphalae25384, denphalae26231, denphalae25145, denphalae13949, denphalae22790, denphalae08008, denphalae25386, denphalae07038, denphalae04441, denphalae31376,…
2	GO:0048519	negative regulation of biological process	GO:0050789, GO:0008150	regulation of biological process, biological_process	362.32	295	denphalae13950, denphalae15699, denphalae25139, denphalae05768, denphalae19373, denphalae14480, denphalae06858, denphalae25143, denphalae28896, denphalae01176, denphalae29985, denphalae23085, denphalae25142, denphalae29984, denphalae13949, denphalae01173, denphalae32349, denphalae04441, denphalae04443, denphalae04442, denphalae28897, denphalae05410, denphalae30849, denphalae12858, denphalae12859,…
2	GO:0048518	positive regulation of biological process	GO:0050789, GO:0008150	regulation of biological process, biological_process	271.06	280	denphalae14001, denphalae19813, denphalae13950, denphalae15699, denphalae31143, denphalae31142, denphalae30170, denphalae05768, denphalae19252, denphalae06858, denphalae28896, denphalae13949, denphalae22790, denphalae14918, denphalae04441, denphalae04443, denphalae09336, denphalae04442, denphalae09335, denphalae05410, denphalae28897, denphalae07272, denphalae09691, denphalae13044, denphalae23629,…
2	GO:0051704	multi-organism process	GO:0008150	biological_process	90.65	167	denphalae19813, denphalae17197, denphalae17198, denphalae17199, denphalae05768, denphalae06858, denphalae30325, denphalae23085, denphalae28896, denphalae25145, denphalae29465, denphalae01173, denphalae23884, denphalae04443, denphalae23883, denphalae05410, denphalae08485, denphalae08484, denphalae07272, denphalae08483, denphalae08481, denphalae13044, denphalae12195, denphalae14132, denphalae12196,…
2	GO:0000003	reproduction	GO:0008150	biological_process	95.56	157	denphalae14001, denphalae19813, denphalae13950, denphalae17477, denphalae17994, denphalae15174, denphalae25384, denphalae26231, denphalae13949, denphalae25145, denphalae08008, denphalae25386, denphalae07038, denphalae04441, denphalae31376, denphalae23884, denphalae08005, denphalae04443, denphalae23883, denphalae28897, denphalae04442, denphalae06461, denphalae12858, denphalae07272, denphalae12859,…
2	GO:0022414	reproductive process	GO:0000003, GO:0008150	reproduction, biological_process	147.74	157	denphalae14001, denphalae19813, denphalae13950, denphalae17477, denphalae17994, denphalae15174, denphalae25384, denphalae26231, denphalae13949, denphalae25145, denphalae08008, denphalae25386, denphalae07038, denphalae04441, denphalae31376, denphalae23884, denphalae08005, denphalae04443, denphalae23883, denphalae28897, denphalae04442, denphalae06461, denphalae12858, denphalae07272, denphalae12859,…
2	GO:0098754	detoxification	GO:0009636, GO:0008150	response to toxic substance, biological_process	41.48	103	denphalae17237, denphalae19532, denphalae01969, denphalae30323, denphalae27204, denphalae08642, denphalae08641, denphalae11246, denphalae24290, denphalae04042, denphalae28011, denphalae01171, denphalae28010, denphalae18854, denphalae19547, denphalae20919, denphalae20639, denphalae03401, denphalae09107, denphalae24289, denphalae24288, denphalae04173, denphalae24281, denphalae24282, denphalae15398,…
2	GO:0015976	carbon utilization	GO:0008150	biological_process	103	100	denphalae31143, denphalae18200, denphalae31142, denphalae31776, denphalae31774, denphalae31775, denphalae31772, denphalae31773, denphalae10796, denphalae03590, denphalae10797, denphalae20081, denphalae29732, denphalae03483, denphalae07962, denphalae07960, denphalae07961, denphalae29733, denphalae29174, denphalae29173, denphalae03481, denphalae03482, denphalae05629, denphalae21675, denphalae24429,…
2	GO:0002376	immune system process	GO:0008150	biological_process	218.11	96	denphalae17437, denphalae11497, denphalae11498, denphalae10483, denphalae11495, denphalae11496, denphalae16466, denphalae31143, denphalae04518, denphalae31142, denphalae21656, denphalae03667, denphalae15174, denphalae03668, denphalae05768, denphalae03669, denphalae04517, denphalae07627, denphalae06858, denphalae03399, denphalae28896, denphalae30325, denphalae10916, denphalae22790, denphalae09933,…
2	GO:0040011	locomotion	GO:0008150	biological_process	112.76	59	denphalae15055, denphalae11498, denphalae15699, denphalae04918, denphalae11496, denphalae04518, denphalae01126, denphalae03667, denphalae03668, denphalae15174, denphalae04517, denphalae03669, denphalae03399, denphalae10916, denphalae03670, denphalae04441, denphalae03671, denphalae23884, denphalae03672, denphalae04443, denphalae23883, denphalae04442, denphalae05410, denphalae09691, denphalae13441,…
2	GO:0040007	growth	GO:0008150	biological_process	64.89	57	denphalae18129, denphalae31143, denphalae01921, denphalae25975, denphalae31142, denphalae21656, denphalae15174, denphalae07627, denphalae07628, denphalae01922, denphalae25384, denphalae22790, denphalae25145, denphalae10916, denphalae25386, denphalae01497, denphalae25346, denphalae03552, denphalae21847, denphalae23666, denphalae18131, denphalae20639, denphalae18130, denphalae20638, denphalae20081,…
2	GO:0008283	cell population proliferation	GO:0008150	biological_process	133.27	56	denphalae11497, denphalae11498, denphalae11496, denphalae04518, denphalae21656, denphalae15174, denphalae04517, denphalae03399, denphalae10916, denphalae04441, denphalae04443, denphalae01497, denphalae04442, denphalae05410, denphalae13044, denphalae13441, denphalae11262, denphalae11064, denphalae16430, denphalae17442, denphalae18374, denphalae20638, denphalae05349, denphalae05463, denphalae05141,…
2	GO:0022610	biological adhesion	GO:0008150	biological_process	62.23	55	denphalae15055, denphalae11497, denphalae15699, denphalae11498, denphalae11495, denphalae11496, denphalae04518, denphalae21656, denphalae03667, denphalae03668, denphalae04517, denphalae03669, denphalae14480, denphalae03399, denphalae32548, denphalae32549, denphalae10916, denphalae04441, denphalae03670, denphalae03671, denphalae04443, denphalae03672, denphalae04442, denphalae03552, denphalae11262,…
2	GO:0048511	rhythmic process	GO:0008150	biological_process	27.38	16	denphalae18058, denphalae13057, denphalae19479, denphalae25626, denphalae30129, denphalae10916, denphalae13829, denphalae24159, denphalae29327, denphalae24158, denphalae28897, denphalae16915, denphalae20561, denphalae24160, denphalae16923, denphalae28383
2	GO:0007610	behavior	GO:0008150	biological_process	6.34	12	denphalae11064, denphalae19802, denphalae15117, denphalae11497, denphalae11498, denphalae15174, denphalae09879, denphalae16915, denphalae20561, denphalae11499, denphalae09881, denphalae09880
2	GO:0001906	cell killing	GO:0008150	biological_process	3.24	6	denphalae28896, denphalae06722, denphalae02593, denphalae03160, denphalae20780, denphalae29958
2	GO:0110148	biomineralization	GO:0008150	biological_process	0.65	3	denphalae04036, denphalae04035, denphalae15174
2	GO:0043473	pigmentation	GO:0008150	biological_process	3.08	3	denphalae17976, denphalae05410, denphalae16923
2	GO:0019740	nitrogen utilization	GO:0008150	biological_process	2.6	2	denphalae00056, denphalae21448
3	GO:0071704	organic substance metabolic process	GO:0008152	metabolic process	26100.3	6583	denphalae06858, denphalae05528, denphalae05536, denphalae06863, denphalae17505, denphalae18855, denphalae18857, denphalae18856, denphalae17520, denphalae18853, denphalae17521, denphalae18852, denphalae05538, denphalae05537, denphalae05539, denphalae04214,
3	GO:0044237	cellular metabolic process	GO:0008152, GO:0009987	metabolic process, cellular process	21666.8	6487	denphalae06858, denphalae05528, denphalae05536, denphalae06863, denphalae18855, denphalae18854, denphalae18857, denphalae18856, denphalae17520, denphalae18853, denphalae17521, denphalae18852, denphalae05538, denphalae05537, denphalae05539, denphalae04214,
3	GO:0044238	primary metabolic process	GO:0008152	metabolic process	17236.7	6169	denphalae06858, denphalae05528, denphalae05536, denphalae06863, denphalae17505, denphalae18855, denphalae18857, denphalae18856, denphalae17520, denphalae18853, denphalae17521, denphalae18852, denphalae05538, denphalae05537, denphalae05539, denphalae04214,
3	GO:0006807	nitrogen compound metabolic process	GO:0008152	metabolic process	15096.9	5479	denphalae14483, denphalae06858, denphalae05528, denphalae01176, denphalae26476, denphalae05536, denphalae01173, denphalae26477, denphalae17505, denphalae01172, denphalae01171, denphalae14497, denphalae18855, denphalae14495, denphalae18857, denphalae18856,
3	GO:0009058	biosynthetic process	GO:0008152	metabolic process	6696.04	2943	denphalae17996, denphalae17997, denphalae15332, denphalae15331, denphalae17998, denphalae17999, denphalae15330, denphalae06858, denphalae26476, denphalae05536, denphalae29982, denphalae01173, denphalae06863, denphalae26477, denphalae01171, denphalae24293,
3	GO:0044281	small molecule metabolic process	GO:0008152	metabolic process	3207.83	2042	denphalae17996, denphalae17997, denphalae15332, denphalae17998, denphalae15331, denphalae17999, denphalae15330, denphalae24296, denphalae03357, denphalae29982, denphalae24297, denphalae26477, denphalae24290, denphalae01172, denphalae01171, denphalae24293, denphalae19702, denphalae19701, denphalae19704, denphalae16679, denphalae18853, denphalae19700, denphalae18852, denphalae06877, denphalae28647,…
3	GO:0051234	establishment of localization	GO:0051179	localization	3546.7	1796	denphalae14484, denphalae13158, denphalae13156, denphalae13157, denphalae28648, denphalae07709, denphalae07706, denphalae14480, denphalae06866, denphalae06867, denphalae27323, denphalae25145, denphalae06865, denphalae25144, denphalae01173, denphalae25147, denphalae25146, denphalae07710, denphalae24299, denphalae25148, denphalae29981, denphalae29980, denphalae24291, denphalae29969, denphalae29968,…
3	GO:0050794	regulation of cellular process	GO:0050789, GO:0009987	regulation of biological process, cellular process	3663.62	1467	denphalae14001, denphalae18843, denphalae14483, denphalae18845, denphalae18842, denphalae05768, denphalae14480, denphalae06858, denphalae28896, denphalae29985, denphalae29984, denphalae06622, denphalae05536, denphalae06623, denphalae04441, denphalae29746, denphalae04443, denphalae28897, denphalae04442, denphalae01172, denphalae01171, denphalae14254, denphalae12077, denphalae16430, denphalae14259,…
3	GO:0055114	oxidation-reduction process	GO:0008152	metabolic process	1602.14	1400	denphalae13154, denphalae13396, denphalae13155, denphalae19932, denphalae19935, denphalae13394, denphalae13395, denphalae19931, denphalae19930, denphalae06619, denphalae16660, denphalae20927, denphalae15571, denphalae13392, denphalae20926, denphalae04679, denphalae13393, denphalae28654, denphalae02267, denphalae29742, denphalae04205, denphalae07953, denphalae04204, denphalae26232, denphalae01179,…
3	GO:0016043	cellular component organization	GO:0071840, GO:0009987	cellular component organization or biogenesis, cellular process	2499.68	1056	denphalae13150, denphalae05768, denphalae14480, denphalae06858, denphalae28896, denphalae25384, denphalae26231, denphalae25145, denphalae25386, denphalae04441, denphalae04443, denphalae26236, denphalae04442, denphalae28897, denphalae04681, denphalae19927, denphalae14259, denphalae16430, denphalae14258, denphalae14257, denphalae14256, denphalae25373, denphalae25375, denphalae17758, denphalae00091,…
3	GO:0019222	regulation of metabolic process	GO:0008152, GO:0050789	metabolic process, regulation of biological process	4363.87	1056	denphalae14483, denphalae25139, denphalae05768, denphalae06858, denphalae25143, denphalae28896, denphalae01176, denphalae29985, denphalae25142, denphalae05536, denphalae01173, denphalae04441, denphalae29746, denphalae04443, denphalae04442, denphalae28897, denphalae25141, denphalae25140, denphalae14254, denphalae14259, denphalae14258, denphalae14257, denphalae14256, denphalae05538, denphalae05537,…
3	GO:0051716	cellular response to stimulus	GO:0050896, GO:0009987	response to stimulus, cellular process	1797.03	880	denphalae13399, denphalae05768, denphalae14480, denphalae06858, denphalae28896, denphalae06622, denphalae06623, denphalae04441, denphalae04443, denphalae28897, denphalae24059, denphalae04442, denphalae24290, denphalae01172, denphalae01171, denphalae12077, denphalae18854, denphalae15341, denphalae14259, denphalae14258, denphalae12078, denphalae14257, denphalae14256, denphalae20919, denphalae04214,…
3	GO:0044085	cellular component biogenesis	GO:0071840	cellular component organization or biogenesis	580.84	831	denphalae05768, denphalae01173, denphalae27321, denphalae04441, denphalae04443, denphalae04442, denphalae30729, denphalae30728, denphalae04681, denphalae14259, denphalae16430, denphalae14258, denphalae14257, denphalae14256, denphalae13161, denphalae13162, denphalae05539, denphalae13160, denphalae25373, denphalae01185, denphalae01184, denphalae02273, denphalae02274, denphalae02275, denphalae02276,…
3	GO:0009056	catabolic process	GO:0008152	metabolic process	1155.88	813	denphalae05768, denphalae06858, denphalae28896, denphalae01176, denphalae26233, denphalae26234, denphalae07953, denphalae01173, denphalae04441, denphalae07952, denphalae04443, denphalae26477, denphalae04442, denphalae28897, denphalae03590, denphalae01172, denphalae14259, denphalae14258, denphalae14257, denphalae18853, denphalae14256, denphalae18852, denphalae20919, denphalae04214, denphalae29732,…
3	GO:0006950	response to stress	GO:0050896	response to stimulus	1326.72	668	denphalae13399, denphalae05768, denphalae06858, denphalae28896, denphalae04441, denphalae07831, denphalae04443, denphalae28897, denphalae24059, denphalae04442, denphalae24290, denphalae18716, denphalae19925, denphalae12077, denphalae18733, denphalae18854, denphalae14133, denphalae12195, denphalae17646, denphalae12196, denphalae14259, denphalae18730, denphalae14258, denphalae14257, denphalae18732,…
3	GO:0033036	macromolecule localization	GO:0051179	localization	1418.93	542	denphalae19813, denphalae16426, denphalae14480, denphalae03476, denphalae06866, denphalae28896, denphalae29864, denphalae06867, denphalae28895, denphalae29863, denphalae29862, denphalae02389, denphalae25145, denphalae06865, denphalae01173, denphalae25144, denphalae04441, denphalae25147, denphalae25146, denphalae04443, denphalae04442, denphalae28897, denphalae26236, denphalae29865, denphalae25148,…
3	GO:0042221	response to chemical	GO:0050896	response to stimulus	1395.54	503	denphalae17875, denphalae18967, denphalae18966, denphalae15699, denphalae18600, denphalae26229, denphalae05768, denphalae14480, denphalae06858, denphalae28896, denphalae23085, denphalae06623, denphalae04441, denphalae07831, denphalae04443, denphalae28897, denphalae05410, denphalae27204, denphalae04442, denphalae24290, denphalae01171, denphalae12077, denphalae18854, denphalae16556, denphalae14133,…
3	GO:0065008	regulation of biological quality	GO:0065007	biological regulation	695.76	503	denphalae18843, denphalae13394, denphalae13031, denphalae19813, denphalae13395, denphalae18845, denphalae15699, denphalae18842, denphalae26349, denphalae13392, denphalae05768, denphalae13393, denphalae13030, denphalae06858, denphalae28896, denphalae01294, denphalae04441, denphalae02142, denphalae04443, denphalae28897, denphalae04442, denphalae05410, denphalae01171, denphalae13044, denphalae16435,…
3	GO:0051641	cellular localization	GO:0051179	localization	670.86	464	denphalae19813, denphalae15699, denphalae05768, denphalae14480, denphalae06866, denphalae03476, denphalae28896, denphalae29864, denphalae06867, denphalae29863, denphalae29862, denphalae06865, denphalae01173, denphalae04441, denphalae04443, denphalae04442, denphalae28897, denphalae26236, denphalae29865, denphalae17627, denphalae17628, denphalae13044, denphalae14132, denphalae13048, denphalae13049,…
3	GO:0007154	cell communication	GO:0009987	cellular process	589.16	457	denphalae17871, denphalae15699, denphalae05409, denphalae05768, denphalae14480, denphalae06858, denphalae03476, denphalae06622, denphalae06623, denphalae04441, denphalae04443, denphalae28897, denphalae04442, denphalae30849, denphalae01172, denphalae17868, denphalae13044, denphalae12077, denphalae16556, denphalae16557, denphalae16558, denphalae12078, denphalae07603, denphalae27675, denphalae04334,…
3	GO:0007165	signal transduction	GO:0051716, GO:0050794, GO:0007154, GO:0023052, GO:0009987	cellular response to stimulus, regulation of cellular process, cell communication, signaling, cellular process	932.24	429	denphalae17871, denphalae15699, denphalae05409, denphalae05768, denphalae14480, denphalae06858, denphalae03476, denphalae06622, denphalae06623, denphalae04441, denphalae04443, denphalae04442, denphalae28897, denphalae30849, denphalae17868, denphalae01172, denphalae13044, denphalae16556, denphalae12077, denphalae16557, denphalae16558, denphalae12078, denphalae07603, denphalae27675, denphalae04334,…
3	GO:0032259	methylation	GO:0008152	metabolic process	459.54	370	denphalae24729, denphalae15214, denphalae19010, denphalae24728, denphalae07825, denphalae07946, denphalae04440, denphalae21343, denphalae23080, denphalae20371, denphalae23081, denphalae15584, denphalae20116, denphalae15348, denphalae20115, denphalae20114, denphalae20235, denphalae20233, denphalae19264, denphalae19385, denphalae19267, denphalae32341, denphalae03910, denphalae25805, denphalae03124,…
3	GO:0048856	anatomical structure development	GO:0032502	developmental process	876.4	360	denphalae14001, denphalae13394, denphalae13395, denphalae13950, denphalae15699, denphalae17994, denphalae31143, denphalae31142, denphalae13392, denphalae24847, denphalae13393, denphalae24846, denphalae14480, denphalae19373, denphalae06858, denphalae25384, denphalae26231, denphalae13949, denphalae25145, denphalae22790, denphalae08008, denphalae25386, denphalae07038, denphalae04441, denphalae31376,…
3	GO:0007275	multicellular organism development	GO:0032501, GO:0048856	multicellular organismal process, anatomical structure development	790.88	308	denphalae14001, denphalae13394, denphalae13395, denphalae13950, denphalae15699, denphalae17994, denphalae31143, denphalae31142, denphalae13392, denphalae24847, denphalae13393, denphalae24846, denphalae14480, denphalae19373, denphalae06858, denphalae25384, denphalae26231, denphalae13949, denphalae22790, denphalae08008, denphalae25386, denphalae07038, denphalae04441, denphalae31376, denphalae23884,…
3	GO:0009628	response to abiotic stimulus	GO:0050896	response to stimulus	580.41	256	denphalae13394, denphalae20249, denphalae13395, denphalae20248, denphalae13950, denphalae02938, denphalae31143, denphalae31264, denphalae31142, denphalae02937, denphalae13392, denphalae13393, denphalae24604, denphalae03900, denphalae00635, denphalae03901, denphalae28896, denphalae13949, denphalae22790, denphalae07831, denphalae32105, denphalae09336, denphalae30048, denphalae31376, denphalae09335,…
3	GO:0048522	positive regulation of cellular process	GO:0048518, GO:0050794, GO:0009987	positive regulation of biological process, regulation of cellular process, cellular process	230.69	254	denphalae14001, denphalae19813, denphalae13950, denphalae15699, denphalae30170, denphalae05768, denphalae19252, denphalae06858, denphalae28896, denphalae13949, denphalae22790, denphalae14918, denphalae04441, denphalae04443, denphalae09336, denphalae04442, denphalae09335, denphalae05410, denphalae07272, denphalae09691, denphalae13044, denphalae23629, denphalae16430, denphalae11784, denphalae22775,…
3	GO:0065009	regulation of molecular function	GO:0065007	biological regulation	262.3	251	denphalae15211, denphalae15210, denphalae19813, denphalae13950, denphalae29180, denphalae05768, denphalae19252, denphalae19373, denphalae29985, denphalae28896, denphalae22790, denphalae13949, denphalae32349, denphalae04441, denphalae01850, denphalae04443, denphalae04442, denphalae08246, denphalae28897, denphalae15209, denphalae15208, denphalae30849, denphalae07272, denphalae13044, denphalae14259,…
3	GO:0046034	ATP metabolic process	GO:0008152	metabolic process	380.81	239	denphalae15699, denphalae15698, denphalae10683, denphalae31143, denphalae31142, denphalae22546, denphalae22547, denphalae28896, denphalae06746, denphalae28897, denphalae03590, denphalae18179, denphalae18853, denphalae18852, denphalae18176, denphalae18178, denphalae18177, denphalae21204, denphalae29732, denphalae03483, denphalae06873, denphalae29733, denphalae06872, denphalae20000, denphalae03481,…
3	GO:0070085	glycosylation	GO:0008152	metabolic process	111.37	214	denphalae22788, denphalae26476, denphalae23884, denphalae23883, denphalae13961, denphalae13962, denphalae13960, denphalae24832, denphalae24831, denphalae24834, denphalae24833, denphalae28885, denphalae06076, denphalae13959, denphalae06074, denphalae26329, denphalae24942, denphalae26327, denphalae07807, denphalae26328, denphalae07808, denphalae01826, denphalae07806, denphalae30271, denphalae25484,…
3	GO:0009892	negative regulation of metabolic process	GO:0008152, GO:0019222, GO:0048519	metabolic process, regulation of metabolic process, negative regulation of biological process	165.57	211	denphalae25139, denphalae05768, denphalae19373, denphalae06858, denphalae25143, denphalae01176, denphalae29985, denphalae23085, denphalae28896, denphalae25142, denphalae01173, denphalae32349, denphalae04441, denphalae04443, denphalae04442, denphalae28897, denphalae30849, denphalae12858, denphalae12859, denphalae25141, denphalae25140, denphalae13044, denphalae14132, denphalae14259, denphalae03918,…
3	GO:0071554	cell wall organization or biogenesis	GO:0009987	cellular process	409.02	207	denphalae10440, denphalae01964, denphalae23635, denphalae23634, denphalae21337, denphalae21338, denphalae23636, denphalae26906, denphalae21339, denphalae30844, denphalae30843, denphalae00883, denphalae00882, denphalae21341, denphalae01850, denphalae27687, denphalae00884, denphalae01856, denphalae07967, denphalae04578, denphalae00530, denphalae16642, denphalae19474, denphalae06965, denphalae06966,…
3	GO:0048523	negative regulation of cellular process	GO:0048519, GO:0050794, GO:0009987	negative regulation of biological process, regulation of cellular process, cellular process	433.14	197	denphalae13950, denphalae15699, denphalae05768, denphalae19373, denphalae14480, denphalae06858, denphalae29985, denphalae28896, denphalae29984, denphalae13949, denphalae32349, denphalae04441, denphalae04443, denphalae04442, denphalae28897, denphalae05410, denphalae30849, denphalae12858, denphalae12859, denphalae13044, denphalae14259, denphalae14258, denphalae03918, denphalae14257, denphalae14256,…
3	GO:0009893	positive regulation of metabolic process	GO:0048518, GO:0008152, GO:0019222	positive regulation of biological process, metabolic process, regulation of metabolic process	150.54	195	denphalae19813, denphalae30170, denphalae05768, denphalae19252, denphalae06858, denphalae28896, denphalae22790, denphalae14918, denphalae09336, denphalae09335, denphalae28897, denphalae07272, denphalae13044, denphalae23629, denphalae11784, denphalae22775, denphalae22533, denphalae23628, denphalae23627, denphalae25495, denphalae07603, denphalae06512, denphalae25496, denphalae23870, denphalae23630,…
3	GO:0006457	protein folding	GO:0009987	cellular process	252.56	182	denphalae19813, denphalae11256, denphalae18567, denphalae11255, denphalae17995, denphalae30691, denphalae19373, denphalae28896, denphalae30325, denphalae25660, denphalae31415, denphalae22790, denphalae07831, denphalae26876, denphalae32105, denphalae28897, denphalae32103, denphalae12337, denphalae10279, denphalae12335, denphalae10435, denphalae12336, denphalae07272, denphalae10437, denphalae10436,…
3	GO:0009719	response to endogenous stimulus	GO:0050896	response to stimulus	204.84	168	denphalae18447, denphalae13950, denphalae11498, denphalae11496, denphalae10287, denphalae31143, denphalae17593, denphalae01446, denphalae31142, denphalae26504, denphalae05768, denphalae32072, denphalae03900, denphalae03901, denphalae06858, denphalae08648, denphalae13949, denphalae23362, denphalae06623, denphalae32349, denphalae04441, denphalae04443, denphalae28897, denphalae04442, denphalae15726,…
3	GO:0007049	cell cycle	GO:0009987	cellular process	385.95	166	denphalae20768, denphalae13950, denphalae11498, denphalae11495, denphalae13553, denphalae11496, denphalae19252, denphalae14480, denphalae28896, denphalae29985, denphalae23361, denphalae22790, denphalae13949, denphalae04441, denphalae04443, denphalae04442, denphalae21585, denphalae07310, denphalae06461, denphalae06580, denphalae13044, denphalae11262, denphalae22775, denphalae24317, denphalae00888,…
3	GO:0019725	cellular homeostasis	GO:0042592, GO:0009987	homeostatic process, cellular process	89.95	163	denphalae10281, denphalae18843, denphalae11010, denphalae18845, denphalae15055, denphalae11012, denphalae19412, denphalae11011, denphalae19532, denphalae15699, denphalae18842, denphalae19492, denphalae15174, denphalae01968, denphalae01967, denphalae26630, denphalae08648, denphalae01972, denphalae02142, denphalae30323, denphalae11005, denphalae11004, denphalae11009, denphalae01171, denphalae11008,…
3	GO:0048869	cellular developmental process	GO:0032502, GO:0009987	developmental process, cellular process	217.59	157	denphalae11497, denphalae11496, denphalae15174, denphalae14480, denphalae06858, denphalae25384, denphalae22790, denphalae25145, denphalae25386, denphalae04441, denphalae04443, denphalae04442, denphalae05410, denphalae12858, denphalae12859, denphalae09691, denphalae19927, denphalae14133, denphalae18458, denphalae11262, denphalae14259, denphalae12751, denphalae16430, denphalae14258, denphalae13445,…
3	GO:0009653	anatomical structure morphogenesis	GO:0048856, GO:0032502	anatomical structure development, developmental process	300.49	156	denphalae15055, denphalae11497, denphalae11498, denphalae15699, denphalae11495, denphalae11496, denphalae31143, denphalae31142, denphalae15174, denphalae14480, denphalae25384, denphalae22790, denphalae25145, denphalae25386, denphalae04441, denphalae04443, denphalae05410, denphalae04442, denphalae12858, denphalae12859, denphalae09691, denphalae19927, denphalae14133, denphalae18458, denphalae13441,…
3	GO:0009605	response to external stimulus	GO:0050896	response to stimulus	99.64	146	denphalae17116, denphalae11498, denphalae11495, denphalae11496, denphalae17115, denphalae31143, denphalae17197, denphalae17198, denphalae17199, denphalae31142, denphalae05768, denphalae06858, denphalae04049, denphalae08648, denphalae29465, denphalae25664, denphalae23884, denphalae04443, denphalae23883, denphalae05410, denphalae08485, denphalae08484, denphalae08483, denphalae09691, denphalae08481,…
3	GO:0048583	regulation of response to stimulus	GO:0050896, GO:0050789	response to stimulus, regulation of biological process	268.55	138	denphalae13950, denphalae11498, denphalae19532, denphalae11495, denphalae11496, denphalae17593, denphalae01446, denphalae15174, denphalae21217, denphalae05768, denphalae28896, denphalae08648, denphalae13949, denphalae22790, denphalae04441, denphalae04443, denphalae04442, denphalae30849, denphalae15723, denphalae13044, denphalae13441, denphalae11262, denphalae14259, denphalae13445, denphalae14258,…
3	GO:0007017	microtubule-based process	GO:0009987	cellular process	224.57	124	denphalae13553, denphalae05648, denphalae06739, denphalae15174, denphalae05649, denphalae28896, denphalae25266, denphalae29465, denphalae05656, denphalae04441, denphalae05651, denphalae05650, denphalae04443, denphalae04442, denphalae28897, denphalae21585, denphalae13565, denphalae13566, denphalae13563, denphalae13564, denphalae30277, denphalae08655, denphalae23234, denphalae05141, denphalae22804,…
3	GO:0050793	regulation of developmental process	GO:0032502, GO:0050789	developmental process, regulation of biological process	98.17	113	denphalae11497, denphalae11498, denphalae17994, denphalae11495, denphalae14400, denphalae11496, denphalae31143, denphalae31142, denphalae15174, denphalae06858, denphalae04441, denphalae04443, denphalae04442, denphalae05410, denphalae12858, denphalae12859, denphalae09691, denphalae13441, denphalae11262, denphalae14259, denphalae16430, denphalae14258, denphalae13445, denphalae14257, denphalae14256,…
3	GO:0022402	cell cycle process	GO:0007049, GO:0009987	cell cycle, cellular process	107.85	113	denphalae20768, denphalae11498, denphalae11495, denphalae13553, denphalae11496, denphalae23361, denphalae22790, denphalae04441, denphalae04443, denphalae04442, denphalae21585, denphalae07310, denphalae06461, denphalae06580, denphalae13044, denphalae11262, denphalae22775, denphalae24317, denphalae00888, denphalae00890, denphalae05024, denphalae05023, denphalae05141, denphalae07563, denphalae03080,…
3	GO:0009791	post-embryonic development	GO:0032501, GO:0007275	multicellular organismal process, multicellular organism development	212.06	108	denphalae14001, denphalae13394, denphalae13395, denphalae13950, denphalae17477, denphalae17994, denphalae14400, denphalae13392, denphalae13393, denphalae25384, denphalae26231, denphalae13949, denphalae08008, denphalae25386, denphalae07038, denphalae31376, denphalae23884, denphalae08005, denphalae23883, denphalae15726, denphalae12858, denphalae12859, denphalae14133, denphalae29291, denphalae29290,…
3	GO:0003006	developmental process involved in reproduction	GO:0022414, GO:0032502	reproductive process, developmental process	120.49	105	denphalae14001, denphalae13950, denphalae17477, denphalae17994, denphalae15174, denphalae25384, denphalae26231, denphalae13949, denphalae25145, denphalae08008, denphalae25386, denphalae07038, denphalae04441, denphalae31376, denphalae23884, denphalae08005, denphalae04443, denphalae23883, denphalae04442, denphalae12858, denphalae12859, denphalae14133, denphalae29291, denphalae29290, denphalae23622,…
3	GO:1990748	cellular detoxification	GO:0097237, GO:0098754, GO:0009987	cellular response to toxic substance, detoxification, cellular process	68.53	102	denphalae17237, denphalae19532, denphalae01969, denphalae30323, denphalae27204, denphalae08642, denphalae08641, denphalae11246, denphalae24290, denphalae04042, denphalae28011, denphalae01171, denphalae28010, denphalae18854, denphalae19547, denphalae20919, denphalae03401, denphalae09107, denphalae24289, denphalae24288, denphalae04173, denphalae24281, denphalae24282, denphalae15398, denphalae15397,…
3	GO:0008219	cell death	GO:0009987	cellular process	303.72	100	denphalae11498, denphalae19532, denphalae11495, denphalae11496, denphalae31143, denphalae01446, denphalae31142, denphalae16385, denphalae15174, denphalae05768, denphalae14480, denphalae28896, denphalae08648, denphalae04441, denphalae04443, denphalae04442, denphalae08485, denphalae08484, denphalae07272, denphalae08483, denphalae08481, denphalae13441, denphalae12195, denphalae12196, denphalae12751,…
3	GO:0006928	movement of cell or subcellular component	GO:0009987	cellular process	151.49	100	denphalae15055, denphalae11498, denphalae15699, denphalae11496, denphalae05648, denphalae15174, denphalae06739, denphalae05649, denphalae06858, denphalae28896, denphalae04441, denphalae05651, denphalae05650, denphalae04443, denphalae04442, denphalae05410, denphalae28897, denphalae09691, denphalae13441, denphalae11262, denphalae13565, denphalae13445, denphalae13566, denphalae13563, denphalae13564,…
3	GO:0051239	regulation of multicellular organismal process	GO:0032501, GO:0050789	multicellular organismal process, regulation of biological process	61.13	99	denphalae15055, denphalae11497, denphalae11498, denphalae15699, denphalae17994, denphalae11495, denphalae14400, denphalae11496, denphalae31143, denphalae31142, denphalae16385, denphalae15174, denphalae06858, denphalae08648, denphalae04441, denphalae04443, denphalae04442, denphalae05410, denphalae12858, denphalae12859, denphalae09691, denphalae13441, denphalae11262, denphalae16430, denphalae23622,…
3	GO:0140352	export from cell	GO:0006810, GO:0009987	transport, cellular process	55.16	96	denphalae22826, denphalae11496, denphalae31143, denphalae31142, denphalae15174, denphalae10716, denphalae30325, denphalae08648, denphalae02389, denphalae08889, denphalae08888, denphalae08887, denphalae08886, denphalae08885, denphalae04443, denphalae05410, denphalae06460, denphalae13441, denphalae13445, denphalae20638, denphalae06873, denphalae06112, denphalae06113, denphalae06872, denphalae11535,…
3	GO:0009607	response to biotic stimulus	GO:0050896	response to stimulus	125.67	95	denphalae14321, denphalae06180, denphalae17437, denphalae10483, denphalae17197, denphalae17198, denphalae17199, denphalae05725, denphalae05768, denphalae06858, denphalae03399, denphalae10916, denphalae29465, denphalae09933, denphalae30089, denphalae04443, denphalae05410, denphalae08485, denphalae29380, denphalae08484, denphalae29387, denphalae22190, denphalae08483, denphalae12658, denphalae08481,…
3	GO:0030029	actin filament-based process	GO:0009987	cellular process	176.98	95	denphalae14321, denphalae15179, denphalae17437, denphalae11492, denphalae17197, denphalae00753, denphalae17198, denphalae01126, denphalae00752, denphalae17199, denphalae03667, denphalae03668, denphalae03669, denphalae00757, denphalae06858, denphalae00756, denphalae03399, denphalae07515, denphalae10916, denphalae04441, denphalae03670, denphalae00366, denphalae03671, denphalae04443, denphalae03672,…
3	GO:0023051	regulation of signaling	GO:0050789, GO:0023052	regulation of biological process, signaling	83.99	88	denphalae14321, denphalae13950, denphalae11498, denphalae19532, denphalae11495, denphalae11496, denphalae17593, denphalae04518, denphalae01446, denphalae15174, denphalae05768, denphalae21217, denphalae07627, denphalae04517, denphalae03399, denphalae08648, denphalae13949, denphalae22790, denphalae10916, denphalae09933, denphalae04441, denphalae04443, denphalae04442, denphalae03552, denphalae30849,…
3	GO:0042440	pigment metabolic process	GO:0008152	metabolic process	85.32	84	denphalae21979, denphalae30090, denphalae21531, denphalae21972, denphalae21532, denphalae07906, denphalae21973, denphalae21974, denphalae21975, denphalae21976, denphalae05405, denphalae02535, denphalae21977, denphalae02267, denphalae06269, denphalae28613, denphalae09413, denphalae09412, denphalae09411, denphalae14912, denphalae09410, denphalae14911, denphalae12456, denphalae14910, denphalae12457,…
3	GO:0051707	response to other organism	GO:0051704, GO:0043207	multi-organism process, response to external biotic stimulus	69.16	83	denphalae14321, denphalae17437, denphalae10483, denphalae17197, denphalae17198, denphalae17199, denphalae05768, denphalae06858, denphalae03399, denphalae10916, denphalae29465, denphalae09933, denphalae30089, denphalae04443, denphalae05410, denphalae08485, denphalae29380, denphalae08484, denphalae29387, denphalae22190, denphalae08483, denphalae12658, denphalae08481, denphalae12195, denphalae12196,…
3	GO:0051301	cell division	GO:0009987	cellular process	120.54	79	denphalae20768, denphalae14001, denphalae01921, denphalae00997, denphalae00116, denphalae00996, denphalae03667, denphalae03668, denphalae05724, denphalae03669, denphalae17392, denphalae17393, denphalae01922, denphalae00998, denphalae01493, denphalae25266, denphalae26231, denphalae03670, denphalae00168, denphalae03671, denphalae00167, denphalae03672, denphalae07510, denphalae01491, denphalae01490,…
3	GO:0032879	regulation of localization	GO:0051179, GO:0050789	localization, regulation of biological process	61.56	77	denphalae14321, denphalae12220, denphalae15055, denphalae19813, denphalae11497, denphalae11498, denphalae15699, denphalae19532, denphalae12221, denphalae11496, denphalae04518, denphalae01126, denphalae21656, denphalae04515, denphalae15174, denphalae04517, denphalae04516, denphalae03399, denphalae30325, denphalae28896, denphalae08648, denphalae10916, denphalae04441, denphalae29703, denphalae29702,…
3	GO:0006955	immune response	GO:0002376, GO:0050896	immune system process, response to stimulus	127.84	69	denphalae17437, denphalae10483, denphalae11498, denphalae16466, denphalae11496, denphalae31143, denphalae31142, denphalae05768, denphalae07627, denphalae06858, denphalae28896, denphalae30325, denphalae10916, denphalae22790, denphalae09933, denphalae08485, denphalae29380, denphalae08484, denphalae22190, denphalae08483, denphalae08481, denphalae13441, denphalae12195, denphalae12196, denphalae10893,…
3	GO:0048646	anatomical structure formation involved in morphogenesis	GO:0032502, GO:0009653	developmental process, anatomical structure morphogenesis	61.53	69	denphalae14321, denphalae15055, denphalae11497, denphalae11498, denphalae15699, denphalae11495, denphalae11496, denphalae31143, denphalae01126, denphalae31142, denphalae03667, denphalae05208, denphalae15174, denphalae03668, denphalae03669, denphalae10916, denphalae03670, denphalae04441, denphalae03671, denphalae03672, denphalae03552, denphalae04442, denphalae05410, denphalae13441, denphalae14133,…
3	GO:0006739	NADP metabolic process	GO:0008152	metabolic process	92.98	68	denphalae15374, denphalae24808, denphalae19334, denphalae18200, denphalae04317, denphalae15373, denphalae04316, denphalae15372, denphalae04319, denphalae09927, denphalae17150, denphalae04318, denphalae17151, denphalae04049, denphalae04320, denphalae29700, denphalae04321, denphalae17905, denphalae17906, denphalae17907, denphalae29387, denphalae31891, denphalae31890, denphalae20081, denphalae06556,…
3	GO:0048584	positive regulation of response to stimulus	GO:0048518, GO:0048583, GO:0050896	positive regulation of biological process, regulation of response to stimulus, response to stimulus	33.23	65	denphalae14321, denphalae17437, denphalae13950, denphalae11498, denphalae19532, denphalae10483, denphalae11495, denphalae11496, denphalae17593, denphalae01446, denphalae15174, denphalae05768, denphalae07627, denphalae28896, denphalae03399, denphalae13949, denphalae10916, denphalae22790, denphalae09933, denphalae04441, denphalae04443, denphalae04442, denphalae13044, denphalae11262, denphalae13445,…
3	GO:0044087	regulation of cellular component biogenesis	GO:0050789, GO:0044085	regulation of biological process, cellular component biogenesis	33.31	59	denphalae01126, denphalae03668, denphalae19373, denphalae17392, denphalae03669, denphalae17393, denphalae03399, denphalae01493, denphalae00366, denphalae04441, denphalae03670, denphalae03671, denphalae04443, denphalae04442, denphalae01491, denphalae01490, denphalae12153, denphalae12154, denphalae12155, denphalae12156, denphalae29927, denphalae05349, denphalae05463, denphalae24004, denphalae05141,…
3	GO:0042445	hormone metabolic process	GO:0008152, GO:0010817	metabolic process, regulation of hormone levels	40.06	58	denphalae13394, denphalae13395, denphalae05090, denphalae10483, denphalae19452, denphalae22863, denphalae23910, denphalae23755, denphalae13392, denphalae13393, denphalae15174, denphalae27122, denphalae27887, denphalae27885, denphalae27886, denphalae11644, denphalae11645, denphalae27120, denphalae27121, denphalae00925, denphalae23909, denphalae23908, denphalae23624, denphalae00924, denphalae23625,…
3	GO:0051240	positive regulation of multicellular organismal process	GO:0048518, GO:0032501, GO:0051239	positive regulation of biological process, multicellular organismal process, regulation of multicellular organismal process	54.14	56	denphalae14321, denphalae15055, denphalae11498, denphalae15699, denphalae11495, denphalae11496, denphalae31143, denphalae01126, denphalae31142, denphalae21656, denphalae15174, denphalae03399, denphalae10916, denphalae04441, denphalae01497, denphalae04443, denphalae04442, denphalae03552, denphalae05410, denphalae09691, denphalae13441, denphalae11262, denphalae16430, denphalae20638, denphalae25805,…
3	GO:0007155	cell adhesion	GO:0022610	biological adhesion	101.35	54	denphalae15055, denphalae11497, denphalae15699, denphalae11498, denphalae11495, denphalae11496, denphalae04518, denphalae21656, denphalae03667, denphalae03668, denphalae04517, denphalae03669, denphalae14480, denphalae03399, denphalae32548, denphalae32549, denphalae10916, denphalae04441, denphalae03670, denphalae03671, denphalae04443, denphalae03672, denphalae04442, denphalae03552, denphalae11262,…
3	GO:0044419	interspecies interaction between organisms	GO:0051704	multi-organism process	33.54	53	denphalae14566, denphalae06858, denphalae30325, denphalae23085, denphalae28896, denphalae01173, denphalae07272, denphalae08292, denphalae13044, denphalae14132, denphalae19428, denphalae10771, denphalae00766, denphalae23701, denphalae20638, denphalae07603, denphalae22062, denphalae18291, denphalae09503, denphalae02593, denphalae03160, denphalae17758, denphalae17732, denphalae12362, denphalae14941,…
3	GO:0048870	cell motility	GO:0006928, GO:0040011, GO:0051674	movement of cell or subcellular component, locomotion, localization of cell	168.57	52	denphalae15055, denphalae11498, denphalae15699, denphalae11496, denphalae04518, denphalae01126, denphalae03667, denphalae03668, denphalae15174, denphalae04517, denphalae03669, denphalae03399, denphalae10916, denphalae03670, denphalae04441, denphalae03671, denphalae03672, denphalae04443, denphalae04442, denphalae05410, denphalae13441, denphalae11262, denphalae17442, denphalae13445, denphalae05589,…
3	GO:0051674	localization of cell	GO:0051179	localization	101.14	52	denphalae15055, denphalae11498, denphalae15699, denphalae11496, denphalae04518, denphalae01126, denphalae03667, denphalae03668, denphalae15174, denphalae04517, denphalae03669, denphalae03399, denphalae10916, denphalae03670, denphalae04441, denphalae03671, denphalae03672, denphalae04443, denphalae04442, denphalae05410, denphalae13441, denphalae11262, denphalae17442, denphalae13445, denphalae05589,…
3	GO:0048585	negative regulation of response to stimulus	GO:0048519, GO:0048583, GO:0050896	negative regulation of biological process, regulation of response to stimulus, response to stimulus	35.92	51	denphalae13950, denphalae11498, denphalae19532, denphalae11495, denphalae11496, denphalae04518, denphalae15174, denphalae05768, denphalae04517, denphalae08648, denphalae10916, denphalae13949, denphalae09933, denphalae25346, denphalae13441, denphalae11262, denphalae11064, denphalae17442, denphalae14259, denphalae14258, denphalae10893, denphalae14257, denphalae14256, denphalae00247, denphalae05349,…
3	GO:0023056	positive regulation of signaling	GO:0048518, GO:0023051, GO:0023052	positive regulation of biological process, regulation of signaling, signaling	20.14	51	denphalae14321, denphalae13950, denphalae11498, denphalae19532, denphalae11495, denphalae11496, denphalae17593, denphalae01446, denphalae15174, denphalae05768, denphalae07627, denphalae03399, denphalae13949, denphalae22790, denphalae09933, denphalae04441, denphalae04443, denphalae04442, denphalae13044, denphalae11262, denphalae13445, denphalae07603, denphalae05349, denphalae05463, denphalae03160,…
3	GO:0016458	gene silencing	GO:0010629, GO:0009987	negative regulation of gene expression, cellular process	45.74	49	denphalae19735, denphalae24927, denphalae19736, denphalae06819, denphalae25139, denphalae06817, denphalae06818, denphalae25143, denphalae06822, denphalae31855, denphalae25142, denphalae06820, denphalae06821, denphalae03154, denphalae21187, denphalae31530, denphalae06663, denphalae25141, denphalae25140, denphalae10495, denphalae29457, denphalae06512, denphalae26782, denphalae28964, denphalae00330,…
3	GO:0061919	process utilizing autophagic mechanism	GO:0009987	cellular process	43.08	47	denphalae16443, denphalae24800, denphalae18463, denphalae15174, denphalae15150, denphalae28896, denphalae22790, denphalae09879, denphalae11508, denphalae24797, denphalae28897, denphalae10799, denphalae31539, denphalae13441, denphalae16910, denphalae11064, denphalae20851, denphalae19045, denphalae24798, denphalae19046, denphalae23306, denphalae15185, denphalae23307, denphalae15184, denphalae23308,…
3	GO:0051094	positive regulation of developmental process	GO:0048518, GO:0050793, GO:0032502	positive regulation of biological process, regulation of developmental process, developmental process	42.98	46	denphalae14321, denphalae15117, denphalae11498, denphalae16443, denphalae11495, denphalae17973, denphalae19479, denphalae11496, denphalae31143, denphalae31142, denphalae21656, denphalae15174, denphalae17094, denphalae03399, denphalae10916, denphalae09879, denphalae04441, denphalae01497, denphalae04443, denphalae04442, denphalae03552, denphalae16915, denphalae07650, denphalae10533, denphalae16879,…
3	GO:0001775	cell activation	GO:0009987	cellular process	13.44	45	denphalae11497, denphalae11498, denphalae11496, denphalae17973, denphalae16466, denphalae31143, denphalae31142, denphalae03667, denphalae21656, denphalae03668, denphalae17094, denphalae03669, denphalae05749, denphalae07627, denphalae03399, denphalae30325, denphalae23383, denphalae10916, denphalae10817, denphalae21163, denphalae02962, denphalae03670, denphalae03671, denphalae03672, denphalae04443,…
3	GO:0042127	regulation of cell population proliferation	GO:0050794, GO:0008283	regulation of cellular process, cell population proliferation	93.52	45	denphalae11497, denphalae11498, denphalae15952, denphalae13057, denphalae11496, denphalae04518, denphalae21656, denphalae15174, denphalae17094, denphalae04517, denphalae03399, denphalae05038, denphalae23383, denphalae10916, denphalae11508, denphalae04441, denphalae28756, denphalae04443, denphalae01497, denphalae04442, denphalae05410, denphalae11545, denphalae16915, denphalae04582, denphalae10533,…
3	GO:0045321	leukocyte activation	GO:0002376, GO:0001775	immune system process, cell activation	17.57	41	denphalae11497, denphalae11498, denphalae11496, denphalae17973, denphalae16466, denphalae31143, denphalae31142, denphalae03667, denphalae21656, denphalae03668, denphalae17094, denphalae03669, denphalae05749, denphalae07627, denphalae30325, denphalae23383, denphalae10916, denphalae21163, denphalae02962, denphalae03670, denphalae03671, denphalae03672, denphalae16915, denphalae07252, denphalae19706,…
3	GO:0002252	immune effector process	GO:0002376	immune system process	15.51	37	denphalae10483, denphalae17973, denphalae16466, denphalae31143, denphalae31142, denphalae17094, denphalae07627, denphalae13050, denphalae28896, denphalae03399, denphalae30325, denphalae10916, denphalae22790, denphalae11508, denphalae06722, denphalae02962, denphalae21163, denphalae04443, denphalae07252, denphalae19706, denphalae16879, denphalae07293, denphalae13441, denphalae17442, denphalae18374,…
3	GO:0040012	regulation of locomotion	GO:0050789, GO:0040011	regulation of biological process, locomotion	45.81	37	denphalae15055, denphalae11498, denphalae15952, denphalae15699, denphalae13057, denphalae11496, denphalae19479, denphalae04518, denphalae01126, denphalae15174, denphalae04517, denphalae03399, denphalae07857, denphalae10916, denphalae09879, denphalae04441, denphalae04443, denphalae04442, denphalae05410, denphalae16915, denphalae07650, denphalae10533, denphalae16879, denphalae13441, denphalae11262,…
3	GO:0048589	developmental growth	GO:0040007, GO:0032502	growth, developmental process	55.53	37	denphalae20347, denphalae16443, denphalae31143, denphalae01921, denphalae25975, denphalae31142, denphalae21656, denphalae07627, denphalae07628, denphalae01922, denphalae30269, denphalae25384, denphalae22790, denphalae10817, denphalae25145, denphalae10916, denphalae25386, denphalae28756, denphalae01497, denphalae23663, denphalae03552, denphalae13543, denphalae23666, denphalae29704, denphalae20638,…
3	GO:0002682	regulation of immune system process	GO:0002376, GO:0050789	immune system process, regulation of biological process	33.2	37	denphalae17437, denphalae15117, denphalae11497, denphalae11498, denphalae10483, denphalae11495, denphalae11496, denphalae19479, denphalae17973, denphalae04518, denphalae21656, denphalae05768, denphalae15174, denphalae17094, denphalae05749, denphalae04517, denphalae13050, denphalae28896, denphalae23383, denphalae10916, denphalae22790, denphalae09933, denphalae06722, denphalae11508, denphalae16915,…
3	GO:0023057	negative regulation of signaling	GO:0023051, GO:0048519, GO:0023052	regulation of signaling, negative regulation of biological process, signaling	14.39	37	denphalae13950, denphalae11498, denphalae11495, denphalae19479, denphalae11496, denphalae04518, denphalae15174, denphalae05768, denphalae04517, denphalae08648, denphalae05038, denphalae11507, denphalae09879, denphalae13949, denphalae11508, denphalae09933, denphalae07531, denphalae10894, denphalae13441, denphalae18119, denphalae11262, denphalae11064, denphalae17442, denphalae10893, denphalae04309,…
3	GO:0016049	cell growth	GO:0040007, GO:0009987	growth, cellular process	30	35	denphalae20347, denphalae11674, denphalae16443, denphalae00933, denphalae06965, denphalae30269, denphalae25384, denphalae06966, denphalae22790, denphalae25145, denphalae25386, denphalae06964, denphalae23663, denphalae25346, denphalae03552, denphalae21847, denphalae19404, denphalae13543, denphalae22919, denphalae23666, denphalae29704, denphalae20638, denphalae31349, denphalae07109, denphalae03423,…
3	GO:0007059	chromosome segregation	GO:0009987	cellular process	40.84	33	denphalae13176, denphalae14864, denphalae04518, denphalae30096, denphalae15350, denphalae04517, denphalae07779, denphalae23361, denphalae23383, denphalae01151, denphalae02086, denphalae07310, denphalae09373, denphalae14871, denphalae17545, denphalae14872, denphalae24317, denphalae27573, denphalae25695, denphalae07788, denphalae27574, denphalae25697, denphalae28426, denphalae25696, denphalae07787,…
3	GO:0022406	membrane docking	GO:0009987	cellular process	15.7	31	denphalae22826, denphalae10043, denphalae10716, denphalae08889, denphalae22790, denphalae08888, denphalae08887, denphalae08886, denphalae09238, denphalae08885, denphalae09237, denphalae26335, denphalae13567, denphalae06460, denphalae11868, denphalae11869, denphalae11867, denphalae05501, denphalae06459, denphalae06457, denphalae06458, denphalae06456, denphalae06112, denphalae06113, denphalae10963,…
3	GO:0040017	positive regulation of locomotion	GO:0048518, GO:0040012, GO:0040011	positive regulation of biological process, regulation of locomotion, locomotion	40.77	30	denphalae15055, denphalae11498, denphalae15699, denphalae13057, denphalae11496, denphalae19479, denphalae01126, denphalae15174, denphalae03399, denphalae07857, denphalae09879, denphalae10916, denphalae04441, denphalae04443, denphalae04442, denphalae05410, denphalae16915, denphalae16879, denphalae13441, denphalae11262, denphalae20412, denphalae13543, denphalae13445, denphalae05463, denphalae23234,…
3	GO:0002684	positive regulation of immune system process	GO:0048518, GO:0002376, GO:0002682	positive regulation of biological process, immune system process, regulation of immune system process	10.38	30	denphalae17437, denphalae15117, denphalae11497, denphalae11498, denphalae10483, denphalae17973, denphalae11496, denphalae19479, denphalae21656, denphalae05768, denphalae15174, denphalae17094, denphalae05749, denphalae13050, denphalae28896, denphalae23383, denphalae10916, denphalae22790, denphalae09933, denphalae11508, denphalae06722, denphalae16915, denphalae13441, denphalae11262, denphalae20219,…
3	GO:0008284	positive regulation of cell population proliferation	GO:0042127, GO:0048522, GO:0008283	regulation of cell population proliferation, positive regulation of cellular process, cell population proliferation	46.86	30	denphalae11497, denphalae11498, denphalae13057, denphalae11496, denphalae15174, denphalae03399, denphalae23383, denphalae05038, denphalae10916, denphalae04441, denphalae04443, denphalae01497, denphalae04442, denphalae16915, denphalae11545, denphalae04582, denphalae07293, denphalae13044, denphalae13441, denphalae11262, denphalae16430, denphalae16255, denphalae20638, denphalae05463, denphalae04036,…
3	GO:0051321	meiotic cell cycle	GO:0022414, GO:0007049	reproductive process, cell cycle	47.25	29	denphalae16068, denphalae16069, denphalae30096, denphalae04518, denphalae03667, denphalae03668, denphalae03669, denphalae04517, denphalae07779, denphalae03670, denphalae03671, denphalae03672, denphalae06461, denphalae09373, denphalae11262, denphalae18158, denphalae14752, denphalae18159, denphalae14751, denphalae24317, denphalae16070, denphalae05589, denphalae05588, denphalae07788, denphalae02973,…
3	GO:0051241	negative regulation of multicellular organismal process	GO:0032501, GO:0051239, GO:0048519	multicellular organismal process, regulation of multicellular organismal process, negative regulation of biological process	14.37	29	denphalae11497, denphalae11498, denphalae11495, denphalae11496, denphalae19479, denphalae17973, denphalae21656, denphalae05208, denphalae15174, denphalae06858, denphalae08648, denphalae10916, denphalae10817, denphalae09879, denphalae06722, denphalae04441, denphalae04442, denphalae05410, denphalae07293, denphalae13441, denphalae11262, denphalae20412, denphalae31206, denphalae13619, denphalae03160,…
3	GO:0019748	secondary metabolic process	GO:0008152	metabolic process	8.14	28	denphalae11471, denphalae11394, denphalae10560, denphalae05809, denphalae17158, denphalae18583, denphalae05806, denphalae31000, denphalae31001, denphalae23896, denphalae05808, denphalae05807, denphalae23898, denphalae02435, denphalae27661, denphalae05551, denphalae27863, denphalae27864, denphalae02909, denphalae02907, denphalae14455, denphalae19886, denphalae01731, denphalae04923, denphalae30932,…
3	GO:0030155	regulation of cell adhesion	GO:0007155, GO:0050789	cell adhesion, regulation of biological process	30.12	28	denphalae15055, denphalae15952, denphalae15699, denphalae11498, denphalae19479, denphalae17973, denphalae11496, denphalae04518, denphalae04517, denphalae05749, denphalae03399, denphalae23383, denphalae07857, denphalae10916, denphalae04441, denphalae04443, denphalae05433, denphalae04442, denphalae07650, denphalae11262, denphalae20412, denphalae13543, denphalae13445, denphalae05463, denphalae04036,…
3	GO:0002520	immune system development	GO:0002376, GO:0048731	immune system process, system development	5.46	28	denphalae15117, denphalae11497, denphalae17973, denphalae11496, denphalae21656, denphalae03667, denphalae03668, denphalae15174, denphalae17094, denphalae03669, denphalae10916, denphalae06722, denphalae21163, denphalae09933, denphalae02962, denphalae03670, denphalae03671, denphalae03672, denphalae16915, denphalae07293, denphalae05589, denphalae05588, denphalae05349, denphalae20561, denphalae10424,…
3	GO:0051050	positive regulation of transport	GO:0048518, GO:0051049, GO:0006810	positive regulation of biological process, regulation of transport, transport	13.2	28	denphalae14321, denphalae17976, denphalae19479, denphalae29958, denphalae15174, denphalae03399, denphalae30325, denphalae28896, denphalae07857, denphalae10916, denphalae11507, denphalae11508, denphalae04441, denphalae04443, denphalae29327, denphalae04442, denphalae07650, denphalae07196, denphalae11262, denphalae13543, denphalae13445, denphalae05602, denphalae05463, denphalae07243, denphalae07244,…
3	GO:0044706	multi-multicellular organism process	GO:0032501, GO:0051704	multicellular organismal process, multi-organism process	25.01	27	denphalae13990, denphalae20700, denphalae20347, denphalae15117, denphalae14140, denphalae09928, denphalae10817, denphalae25145, denphalae02681, denphalae23884, denphalae23883, denphalae08560, denphalae07196, denphalae11262, denphalae22798, denphalae01137, denphalae23308, denphalae11619, denphalae27056, denphalae08559, denphalae08558, denphalae26148, denphalae28545, denphalae10345, denphalae20261,…
3	GO:0051093	negative regulation of developmental process	GO:0050793, GO:0032502, GO:0048519	regulation of developmental process, developmental process, negative regulation of biological process	12.24	27	denphalae11497, denphalae11498, denphalae11495, denphalae17973, denphalae11496, denphalae19479, denphalae05208, denphalae21656, denphalae15174, denphalae06858, denphalae07857, denphalae09879, denphalae10916, denphalae10817, denphalae04441, denphalae05410, denphalae04442, denphalae07293, denphalae11262, denphalae20412, denphalae13543, denphalae13445, denphalae31206, denphalae11499, denphalae09881,…
3	GO:0044089	positive regulation of cellular component biogenesis	GO:0048518, GO:0044087, GO:0044085	positive regulation of biological process, regulation of cellular component biogenesis, cellular component biogenesis	22.65	27	denphalae20867, denphalae20866, denphalae15952, denphalae01126, denphalae18463, denphalae03399, denphalae23383, denphalae11507, denphalae11508, denphalae04441, denphalae00366, denphalae04443, denphalae04442, denphalae11085, denphalae12153, denphalae11084, denphalae12154, denphalae13543, denphalae12155, denphalae12156, denphalae16770, denphalae15482, denphalae20539, denphalae11083, denphalae05463,…
3	GO:0000075	cell cycle checkpoint	GO:0045786, GO:0009987	negative regulation of cell cycle, cellular process	17.15	26	denphalae14864, denphalae04918, denphalae04518, denphalae04517, denphalae08838, denphalae09879, denphalae21163, denphalae01151, denphalae09379, denphalae09378, denphalae09377, denphalae14871, denphalae09381, denphalae09380, denphalae14872, denphalae31321, denphalae31322, denphalae14866, denphalae09881, denphalae09880, denphalae10745, denphalae09384, denphalae09383, denphalae14869, denphalae09382,…
3	GO:0090130	tissue migration	GO:0032501	multicellular organismal process	9.72	25	denphalae15055, denphalae11498, denphalae15699, denphalae11496, denphalae01126, denphalae03667, denphalae15174, denphalae03668, denphalae03669, denphalae09879, denphalae10916, denphalae03670, denphalae03671, denphalae03672, denphalae05410, denphalae16915, denphalae16879, denphalae13441, denphalae11262, denphalae20412, denphalae05589, denphalae05588, denphalae23234, denphalae09881, denphalae09880
3	GO:0040008	regulation of growth	GO:0040007, GO:0050789	growth, regulation of biological process	42.78	25	denphalae18129, denphalae11674, denphalae16443, denphalae01921, denphalae15174, denphalae01922, denphalae10817, denphalae28756, denphalae01497, denphalae25346, denphalae03552, denphalae12953, denphalae12952, denphalae21847, denphalae19404, denphalae13543, denphalae22919, denphalae18131, denphalae20639, denphalae20638, denphalae18130, denphalae20081, denphalae04036, denphalae04035, denphalae16923
3	GO:0009856	pollination	GO:0044706, GO:0022414	multi-multicellular organism process, reproductive process	38.47	24	denphalae13990, denphalae20700, denphalae20347, denphalae22798, denphalae01137, denphalae14140, denphalae09928, denphalae23308, denphalae11619, denphalae27056, denphalae08559, denphalae25145, denphalae08558, denphalae02681, denphalae23884, denphalae23883, denphalae26148, denphalae28545, denphalae10345, denphalae08560, denphalae10327, denphalae20261, denphalae07196, denphalae10326
3	GO:1903046	meiotic cell cycle process	GO:0022402, GO:0022414, GO:0051321	cell cycle process, reproductive process, meiotic cell cycle	28.18	24	denphalae16068, denphalae16069, denphalae30096, denphalae03667, denphalae03668, denphalae03669, denphalae07779, denphalae03670, denphalae03671, denphalae03672, denphalae06461, denphalae09373, denphalae11262, denphalae18158, denphalae18159, denphalae24317, denphalae16070, denphalae05589, denphalae05588, denphalae07788, denphalae07787, denphalae10741, denphalae07563, denphalae10745
3	GO:0043900	regulation of multi-organism process	GO:0051704, GO:0050789	multi-organism process, regulation of biological process	7.5	24	denphalae17437, denphalae14941, denphalae10483, denphalae17973, denphalae29958, denphalae05768, denphalae17094, denphalae13050, denphalae30325, denphalae28896, denphalae06722, denphalae09933, denphalae16915, denphalae11262, denphalae13543, denphalae01017, denphalae01016, denphalae05349, denphalae13619, denphalae31500, denphalae22465, denphalae03160, denphalae10424, denphalae03080
3	GO:0044703	multi-organism reproductive process	GO:0022414, GO:0051704	reproductive process, multi-organism process	15.64	23	denphalae11691, denphalae19813, denphalae11262, denphalae15117, denphalae18158, denphalae20412, denphalae13057, denphalae18159, denphalae30460, denphalae04309, denphalae01017, denphalae01016, denphalae30461, denphalae03931, denphalae14140, denphalae10817, denphalae21163, denphalae28545, denphalae16607, denphalae28181, denphalae07272, denphalae16605, denphalae16606
3	GO:0003008	system process	GO:0032501	multicellular organismal process	13.76	23	denphalae13441, denphalae19404, denphalae11064, denphalae15117, denphalae15952, denphalae15951, denphalae03568, denphalae15174, denphalae07627, denphalae06858, denphalae03399, denphalae10817, denphalae09879, denphalae03567, denphalae04441, denphalae05463, denphalae04443, denphalae05433, denphalae04442, denphalae16915, denphalae04054, denphalae09881, denphalae09880
3	GO:0032504	multicellular organism reproduction	GO:0032501, GO:0000003	multicellular organismal process, reproduction	9.23	23	denphalae11691, denphalae13950, denphalae18158, denphalae20412, denphalae13057, denphalae18159, denphalae04309, denphalae01017, denphalae01016, denphalae29704, denphalae03586, denphalae25384, denphalae13949, denphalae10916, denphalae21163, denphalae28200, denphalae25386, denphalae28897, denphalae12689, denphalae20561, denphalae13952, denphalae13953, denphalae28181
3	GO:0140029	exocytic process	GO:0006887, GO:0009987	exocytosis, cellular process	13.8	21	denphalae22826, denphalae06459, denphalae06457, denphalae08889, denphalae06458, denphalae08888, denphalae08887, denphalae06456, denphalae08886, denphalae09238, denphalae06112, denphalae08885, denphalae09237, denphalae06113, denphalae26335, denphalae06460, denphalae08890, denphalae11868, denphalae11869, denphalae11867, denphalae29252
3	GO:0009845	seed germination	GO:0032501, GO:0090351	multicellular organismal process, seedling development	26.4	21	denphalae18129, denphalae18778, denphalae18777, denphalae18779, denphalae13950, denphalae14400, denphalae10893, denphalae22631, denphalae18131, denphalae22632, denphalae27009, denphalae09908, denphalae18130, denphalae03586, denphalae25550, denphalae31206, denphalae13949, denphalae25551, denphalae10894, denphalae13952, denphalae13953
3	GO:0042330	taxis	GO:0009605, GO:0040011	response to external stimulus, locomotion	18.89	19	denphalae11262, denphalae04918, denphalae11498, denphalae11496, denphalae19479, denphalae04518, denphalae01137, denphalae04517, denphalae10916, denphalae06722, denphalae23234, denphalae23884, denphalae04036, denphalae23883, denphalae26148, denphalae04035, denphalae03080, denphalae09691, denphalae13418
3	GO:0048609	multicellular organismal reproductive process	GO:0022414, GO:0032504	reproductive process, multicellular organism reproduction	9.86	19	denphalae11691, denphalae18158, denphalae13950, denphalae20412, denphalae13057, denphalae18159, denphalae04309, denphalae01017, denphalae01016, denphalae03586, denphalae13949, denphalae10916, denphalae21163, denphalae28897, denphalae12689, denphalae20561, denphalae13952, denphalae13953, denphalae28181
3	GO:0007267	cell-cell signaling	GO:0007154, GO:0023052	cell communication, signaling	4.03	19	denphalae13543, denphalae18463, denphalae15174, denphalae15150, denphalae03399, denphalae08648, denphalae10916, denphalae05602, denphalae09879, denphalae10817, denphalae09933, denphalae04441, denphalae05463, denphalae04443, denphalae04442, denphalae20561, denphalae09881, denphalae09880, denphalae16923
3	GO:0051235	maintenance of location	GO:0051179, GO:0065008	localization, regulation of biological quality	6.89	19	denphalae17437, denphalae20236, denphalae19532, denphalae15369, denphalae16113, denphalae19766, denphalae18374, denphalae32271, denphalae20703, denphalae03399, denphalae08648, denphalae04441, denphalae05463, denphalae04443, denphalae04442, denphalae26148, denphalae07650, denphalae22190, denphalae19419
3	GO:0019953	sexual reproduction	GO:0000003, GO:0044703	reproduction, multi-organism reproductive process	20.85	18	denphalae11691, denphalae19813, denphalae18158, denphalae20412, denphalae13057, denphalae18159, denphalae30460, denphalae04309, denphalae01017, denphalae01016, denphalae30461, denphalae03931, denphalae21163, denphalae16607, denphalae28181, denphalae07272, denphalae16605, denphalae16606
3	GO:0001816	cytokine production	GO:0032501	multicellular organismal process	14.48	18	denphalae13441, denphalae11498, denphalae11496, denphalae19479, denphalae29958, denphalae15174, denphalae17094, denphalae20219, denphalae23383, denphalae10916, denphalae13619, denphalae05349, denphalae23234, denphalae03160, denphalae20561, denphalae10424, denphalae03080, denphalae13418
3	GO:0043902	positive regulation of multi-organism process	GO:0048518, GO:0051704, GO:0043900	positive regulation of biological process, multi-organism process, regulation of multi-organism process	7.35	18	denphalae17437, denphalae14941, denphalae13543, denphalae10483, denphalae17973, denphalae29958, denphalae05768, denphalae17094, denphalae13050, denphalae30325, denphalae28896, denphalae05349, denphalae09933, denphalae06722, denphalae31500, denphalae16915, denphalae10424, denphalae03080
3	GO:1904951	positive regulation of establishment of protein localization	GO:0048518, GO:0070201, GO:0045184	positive regulation of biological process, regulation of establishment of protein localization, establishment of protein localization	7.04	18	denphalae14321, denphalae19813, denphalae29958, denphalae03931, denphalae15174, denphalae30325, denphalae03399, denphalae04441, denphalae05463, denphalae04443, denphalae04442, denphalae07243, denphalae07650, denphalae07244, denphalae07272, denphalae16923, denphalae03080, denphalae11319
3	GO:0045785	positive regulation of cell adhesion	GO:0048518, GO:0030155, GO:0007155	positive regulation of biological process, regulation of cell adhesion, cell adhesion	29.77	18	denphalae11262, denphalae20412, denphalae13543, denphalae15952, denphalae17973, denphalae05749, denphalae03399, denphalae23383, denphalae10916, denphalae04441, denphalae05463, denphalae04443, denphalae04036, denphalae04442, denphalae04035, denphalae07650, denphalae10424, denphalae20780
3	GO:0007163	establishment or maintenance of cell polarity	GO:0009987	cellular process	28.46	18	denphalae13543, denphalae23666, denphalae21564, denphalae21565, denphalae21566, denphalae03667, denphalae03668, denphalae03669, denphalae05589, denphalae05588, denphalae03670, denphalae03671, denphalae03672, denphalae23663, denphalae03160, denphalae11535, denphalae12357, denphalae16923
3	GO:0008285	negative regulation of cell population proliferation	GO:0042127, GO:0048523, GO:0008283	regulation of cell population proliferation, negative regulation of cellular process, cell population proliferation	22.41	16	denphalae13441, denphalae20412, denphalae15952, denphalae11498, denphalae13057, denphalae11496, denphalae18374, denphalae04518, denphalae04517, denphalae05349, denphalae05410, denphalae05141, denphalae16915, denphalae11499, denphalae10533, denphalae13418
3	GO:1903829	positive regulation of cellular protein localization	GO:0048518, GO:1903827, GO:0034613	positive regulation of biological process, regulation of cellular protein localization, cellular protein localization	7.18	16	denphalae19813, denphalae20412, denphalae13543, denphalae03931, denphalae15150, denphalae03399, denphalae04441, denphalae05463, denphalae04443, denphalae04442, denphalae07243, denphalae07650, denphalae03160, denphalae07244, denphalae07272, denphalae16923
3	GO:0050900	leukocyte migration	GO:0016477, GO:0002376	cell migration, immune system process	26.02	15	denphalae13441, denphalae11262, denphalae19479, denphalae11496, denphalae04518, denphalae03667, denphalae03668, denphalae04517, denphalae05589, denphalae10916, denphalae06722, denphalae03670, denphalae03671, denphalae03672, denphalae03080
3	GO:0007568	aging	GO:0032502	developmental process	24.7	14	denphalae19404, denphalae17646, denphalae11262, denphalae15117, denphalae19479, denphalae09879, denphalae30695, denphalae09866, denphalae25346, denphalae05141, denphalae16915, denphalae09881, denphalae09880, denphalae03080
3	GO:0002683	negative regulation of immune system process	GO:0002376, GO:0048519, GO:0002682	immune system process, negative regulation of biological process, regulation of immune system process	7.82	14	denphalae13441, denphalae11498, denphalae11495, denphalae11496, denphalae04518, denphalae21656, denphalae04517, denphalae10916, denphalae13619, denphalae06722, denphalae09933, denphalae22465, denphalae03080, denphalae07293
3	GO:0007389	pattern specification process	GO:0032501, GO:0007275	multicellular organismal process, multicellular organism development	6.65	14	denphalae10074, denphalae23666, denphalae29704, denphalae24847, denphalae15174, denphalae24846, denphalae29323, denphalae29322, denphalae07666, denphalae23663, denphalae25951, denphalae20682, denphalae29321, denphalae10526
3	GO:2000241	regulation of reproductive process	GO:0022414, GO:0050789	reproductive process, regulation of biological process	7.92	13	denphalae11262, denphalae11187, denphalae17994, denphalae23622, denphalae04518, denphalae01017, denphalae01016, denphalae23969, denphalae04517, denphalae25805, denphalae31206, denphalae02620, denphalae07490
3	GO:0006734	NADH metabolic process	GO:0008152	metabolic process	16.12	13	denphalae21847, denphalae09390, denphalae31143, denphalae29958, denphalae31142, denphalae18463, denphalae05208, denphalae06597, denphalae09389, denphalae09388, denphalae08394, denphalae10348, denphalae12845
3	GO:0021700	developmental maturation	GO:0032502	developmental process	3.87	13	denphalae17976, denphalae13950, denphalae01126, denphalae15174, denphalae03586, denphalae13949, denphalae28944, denphalae28943, denphalae12689, denphalae13952, denphalae13953, denphalae27692, denphalae23291
3	GO:0040013	negative regulation of locomotion	GO:0040012, GO:0048519, GO:0040011	regulation of locomotion, negative regulation of biological process, locomotion	11.09	12	denphalae13441, denphalae11262, denphalae13543, denphalae11498, denphalae15952, denphalae11496, denphalae19479, denphalae04518, denphalae04517, denphalae10533, denphalae03080, denphalae13418
3	GO:0002253	activation of immune response	GO:0002376, GO:0050778	immune system process, positive regulation of immune response	7.18	12	denphalae17437, denphalae10483, denphalae05768, denphalae17094, denphalae13050, denphalae23383, denphalae22790, denphalae05349, denphalae09933, denphalae11508, denphalae03160, denphalae10424
3	GO:0019674	NAD metabolic process	GO:0008152	metabolic process	15.12	12	denphalae21847, denphalae28466, denphalae08700, denphalae15962, denphalae06597, denphalae31143, denphalae29958, denphalae31142, denphalae05208, denphalae08394, denphalae10348, denphalae05160
3	GO:0051606	detection of stimulus	GO:0050896	response to stimulus	4.25	12	denphalae17854, denphalae17855, denphalae17852, denphalae04309, denphalae16691, denphalae01529, denphalae01528, denphalae04049, denphalae23383, denphalae19193, denphalae30106, denphalae25664
3	GO:0007623	circadian rhythm	GO:0048511	rhythmic process	16.56	12	denphalae30129, denphalae13829, denphalae18058, denphalae24159, denphalae29327, denphalae24158, denphalae19479, denphalae16915, denphalae20561, denphalae25626, denphalae24160, denphalae28383
3	GO:0022412	cellular process involved in reproduction in multicellular organism	GO:0022414, GO:0009987, GO:0032504	reproductive process, cellular process, multicellular organism reproduction	7.3	11	denphalae25384, denphalae21163, denphalae28200, denphalae25386, denphalae18158, denphalae20412, denphalae18159, denphalae01017, denphalae01016, denphalae28181, denphalae29704
3	GO:0051051	negative regulation of transport	GO:0051049, GO:0006810, GO:0048519	regulation of transport, transport, negative regulation of biological process	5.77	11	denphalae19404, denphalae13441, denphalae08648, denphalae10916, denphalae11497, denphalae19532, denphalae11498, denphalae11496, denphalae07243, denphalae07244, denphalae16923
3	GO:0009561	megagametogenesis	GO:0009553, GO:0032501	embryo sac development, multicellular organismal process	14.2	10	denphalae25277, denphalae08559, denphalae08558, denphalae12751, denphalae07666, denphalae03464, denphalae01017, denphalae01016, denphalae08560, denphalae26095
3	GO:0008037	cell recognition	GO:0009987	cellular process	5.57	10	denphalae13990, denphalae20700, denphalae27056, denphalae19813, denphalae10345, denphalae10327, denphalae03931, denphalae07272, denphalae09928, denphalae10326
3	GO:0002262	myeloid cell homeostasis	GO:0002376, GO:0048872	immune system process, homeostasis of number of cells	9.71	10	denphalae13441, denphalae05349, denphalae10916, denphalae07535, denphalae21163, denphalae06722, denphalae21656, denphalae15174, denphalae23291, denphalae06094
3	GO:0010073	meristem maintenance	GO:0048507, GO:0032501	meristem development, multicellular organismal process	12.88	10	denphalae21240, denphalae21241, denphalae21242, denphalae28756, denphalae01921, denphalae12858, denphalae12859, denphalae28186, denphalae01922, denphalae28185
3	GO:0051651	maintenance of location in cell	GO:0051235, GO:0051641, GO:0009987	maintenance of location, cellular localization, cellular process	3.29	9	denphalae20236, denphalae19532, denphalae16113, denphalae19766, denphalae26148, denphalae18374, denphalae22190, denphalae19419, denphalae20703
3	GO:0044764	multi-organism cellular process	GO:0051704, GO:0009987	multi-organism process, cellular process	4.81	9	denphalae30325, denphalae31900, denphalae06512, denphalae21374, denphalae22465, denphalae08485, denphalae08484, denphalae08483, denphalae08481
3	GO:0050673	epithelial cell proliferation	GO:0008283	cell population proliferation	10.34	9	denphalae13441, denphalae11498, denphalae05410, denphalae11496, denphalae16915, denphalae11499, denphalae21656, denphalae15174, denphalae07293
3	GO:0050817	coagulation	GO:0032501	multicellular organismal process	11.23	9	denphalae03399, denphalae08648, denphalae10817, denphalae05463, denphalae11498, denphalae04443, denphalae19479, denphalae11496, denphalae11499
3	GO:0033002	muscle cell proliferation	GO:0008283	cell population proliferation	6.98	9	denphalae13441, denphalae11498, denphalae15952, denphalae13057, denphalae11496, denphalae16915, denphalae10533, denphalae17094, denphalae21229
3	GO:0070661	leukocyte proliferation	GO:0008283	cell population proliferation	2.35	8	denphalae23383, denphalae11507, denphalae10916, denphalae11508, denphalae21163, denphalae10424, denphalae03080, denphalae13418
3	GO:0019882	antigen processing and presentation	GO:0002376	immune system process	4.06	8	denphalae05602, denphalae11262, denphalae09933, denphalae11498, denphalae11495, denphalae11496, denphalae07252, denphalae20219
3	GO:0140253	cell-cell fusion	GO:0009987	cellular process	2.88	8	denphalae05589, denphalae05588, denphalae03670, denphalae03671, denphalae03672, denphalae03667, denphalae03668, denphalae03669
3	GO:0010118	stomatal movement	GO:0009987	cellular process	11.36	8	denphalae12077, denphalae10893, denphalae10894, denphalae03805, denphalae11249, denphalae01446, denphalae16891, denphalae12081
3	GO:0043433	negative regulation of DNA-binding transcription factor activity	GO:0051090, GO:0048519, GO:0044092	regulation of DNA-binding transcription factor activity, negative regulation of biological process, negative regulation of molecular function	8	8	denphalae03399, denphalae12572, denphalae13441, denphalae04441, denphalae05463, denphalae04443, denphalae04442, denphalae07650
3	GO:0006949	syncytium formation	GO:0048646, GO:0009987	anatomical structure formation involved in morphogenesis, cellular process	2.88	8	denphalae05589, denphalae05588, denphalae03670, denphalae03671, denphalae03672, denphalae03667, denphalae03668, denphalae03669
3	GO:0009875	pollen-pistil interaction	GO:0022414, GO:0009856, GO:0007154	reproductive process, pollination, cell communication	5.52	8	denphalae13990, denphalae20700, denphalae27056, denphalae28545, denphalae10345, denphalae10327, denphalae09928, denphalae10326
3	GO:0045926	negative regulation of growth	GO:0040007, GO:0040008, GO:0048519	growth, regulation of growth, negative regulation of biological process	10.12	7	denphalae21847, denphalae19404, denphalae10817, denphalae13543, denphalae16923, denphalae15174, denphalae20639
3	GO:0061351	neural precursor cell proliferation	GO:0008283	cell population proliferation	4.56	7	denphalae03399, denphalae04441, denphalae16430, denphalae05463, denphalae04443, denphalae04442, denphalae15174
3	GO:0051091	positive regulation of DNA-binding transcription factor activity	GO:0048518, GO:0051090, GO:0044093	positive regulation of biological process, regulation of DNA-binding transcription factor activity, positive regulation of molecular function	10	7	denphalae23383, denphalae05349, denphalae11507, denphalae11508, denphalae02682, denphalae05141, denphalae16879
3	GO:0048544	recognition of pollen	GO:0009875, GO:0022414, GO:0008037	pollen-pistil interaction, reproductive process, cell recognition	8.2	7	denphalae13990, denphalae20700, denphalae27056, denphalae10345, denphalae10327, denphalae10326, denphalae09928
3	GO:0022611	dormancy process	GO:0032502	developmental process	5.62	6	denphalae03586, denphalae13949, denphalae13950, denphalae12689, denphalae13952, denphalae13953
3	GO:0010162	seed dormancy process	GO:0032501, GO:0010431, GO:0003006, GO:0022611, GO:0048609	multicellular organismal process, seed maturation, developmental process involved in reproduction, dormancy process, multicellular organismal reproductive process	9.36	6	denphalae03586, denphalae13949, denphalae13950, denphalae12689, denphalae13952, denphalae13953
3	GO:1904950	negative regulation of establishment of protein localization	GO:0070201, GO:0048519, GO:0045184	regulation of establishment of protein localization, negative regulation of biological process, establishment of protein localization	3.08	6	denphalae08648, denphalae10916, denphalae19532, denphalae07243, denphalae07244, denphalae04309
3	GO:0007611	learning or memory	GO:0050890, GO:0007610	cognition, behavior	4.03	6	denphalae09879, denphalae15117, denphalae16915, denphalae09881, denphalae09880, denphalae15174
3	GO:0048144	fibroblast proliferation	GO:0008283	cell population proliferation	3.6	6	denphalae18374, denphalae16915, denphalae04582, denphalae03080, denphalae20638, denphalae13418
3	GO:0045927	positive regulation of growth	GO:0048518, GO:0040007, GO:0040008	positive regulation of biological process, growth, regulation of growth	4.44	6	denphalae13543, denphalae16443, denphalae01497, denphalae03552, denphalae25346, denphalae20638
3	GO:0042752	regulation of circadian rhythm	GO:0050789, GO:0007623	regulation of biological process, circadian rhythm	3	5	denphalae30129, denphalae24159, denphalae24158, denphalae25626, denphalae24160
3	GO:0032963	collagen metabolic process	GO:0008152	metabolic process	7.52	5	denphalae21939, denphalae21235, denphalae14987, denphalae15174, denphalae06858
3	GO:1903828	negative regulation of cellular protein localization	GO:1903827, GO:0048519, GO:0034613	regulation of cellular protein localization, negative regulation of biological process, cellular protein localization	3.24	5	denphalae05602, denphalae19532, denphalae07243, denphalae07244, denphalae04309
3	GO:0019827	stem cell population maintenance	GO:0032501, GO:0098727	multicellular organismal process, maintenance of cell number	1.8	5	denphalae21240, denphalae21241, denphalae21242, denphalae12858, denphalae12859
3	GO:0035637	multicellular organismal signaling	GO:0032501, GO:0023052	multicellular organismal process, signaling	0.65	5	denphalae03399, denphalae04441, denphalae05463, denphalae04443, denphalae04442
3	GO:1900046	regulation of hemostasis	GO:0007599, GO:0050878, GO:0050789	hemostasis, regulation of body fluid levels, regulation of biological process	4.18	5	denphalae08648, denphalae11498, denphalae19479, denphalae11496, denphalae11499
3	GO:0043609	regulation of carbon utilization	GO:0015976, GO:0050789	carbon utilization, regulation of biological process	5	5	denphalae20944, denphalae20943, denphalae20942, denphalae20940, denphalae20939
3	GO:0098900	regulation of action potential	GO:0001508, GO:0042391, GO:0050789	action potential, regulation of membrane potential, regulation of biological process	1.08	5	denphalae03399, denphalae04441, denphalae05463, denphalae04443, denphalae04442
3	GO:0070988	demethylation	GO:0008152	metabolic process	2.28	5	denphalae28159, denphalae28158, denphalae27774, denphalae28157, denphalae27775
3	GO:0001503	ossification	GO:0032501	multicellular organismal process	8.96	5	denphalae04036, denphalae04035, denphalae05410, denphalae15174, denphalae09691
3	GO:0042753	positive regulation of circadian rhythm	GO:0048518, GO:0042752, GO:0007623	positive regulation of biological process, regulation of circadian rhythm, circadian rhythm	5	5	denphalae30129, denphalae24159, denphalae24158, denphalae25626, denphalae24160
3	GO:0098727	maintenance of cell number	GO:0032502	developmental process	1.08	5	denphalae21240, denphalae21241, denphalae21242, denphalae12858, denphalae12859
3	GO:0043901	negative regulation of multi-organism process	GO:0051704, GO:0048519, GO:0043900	multi-organism process, negative regulation of biological process, regulation of multi-organism process	2.14	5	denphalae13619, denphalae06722, denphalae11262, denphalae22465, denphalae16915
3	GO:0001763	morphogenesis of a branching structure	GO:0032501, GO:0009653	multicellular organismal process, anatomical structure morphogenesis	2.02	4	denphalae22220, denphalae06278, denphalae13756, denphalae19907
3	GO:0006903	vesicle targeting	GO:0016192, GO:0051650, GO:0009987	vesicle-mediated transport, establishment of vesicle localization, cellular process	1.15	4	denphalae05222, denphalae06112, denphalae06113, denphalae19706
3	GO:0051775	response to redox state	GO:0050896	response to stimulus	4.6	4	denphalae19193, denphalae12848, denphalae12845, denphalae12846
3	GO:0048871	multicellular organismal homeostasis	GO:0032501, GO:0042592	multicellular organismal process, homeostatic process	2.35	4	denphalae10817, denphalae20561, denphalae14987, denphalae17804
3	GO:1900048	positive regulation of hemostasis	GO:0048518, GO:1900046, GO:0007599	positive regulation of biological process, regulation of hemostasis, hemostasis	3.48	4	denphalae11498, denphalae11496, denphalae19479, denphalae11499
3	GO:0010588	cotyledon vascular tissue pattern formation	GO:0010051, GO:0022414, GO:0048826	xylem and phloem pattern formation, reproductive process, cotyledon morphogenesis	4	4	denphalae29323, denphalae29322, denphalae29704, denphalae29321
3	GO:1900047	negative regulation of hemostasis	GO:1900046, GO:0007599, GO:0048519	regulation of hemostasis, hemostasis, negative regulation of biological process	4.13	4	denphalae08648, denphalae11498, denphalae19479, denphalae11496
3	GO:0001776	leukocyte homeostasis	GO:0002376, GO:0048872	immune system process, homeostasis of number of cells	1.14	4	denphalae10916, denphalae21163, denphalae15174, denphalae03080
3	GO:0002440	production of molecular mediator of immune response	GO:0002376	immune system process	1.41	4	denphalae13441, denphalae10424, denphalae03080, denphalae20219
3	GO:2000242	negative regulation of reproductive process	GO:2000241, GO:0022414, GO:0048519	regulation of reproductive process, reproductive process, negative regulation of biological process	2.4	4	denphalae31206, denphalae11262, denphalae04518, denphalae04517
3	GO:0042698	ovulation cycle	GO:0048511, GO:0048609	rhythmic process, multicellular organismal reproductive process	2.16	4	denphalae10916, denphalae13057, denphalae28897, denphalae20561
3	GO:0010183	pollen tube guidance	GO:0022414, GO:0050918, GO:0048868	reproductive process, positive chemotaxis, pollen tube development	4	4	denphalae23884, denphalae23883, denphalae26148, denphalae01137
3	GO:0031640	killing of cells of other organism	GO:0001906, GO:0044364	cell killing, disruption of cells of other organism	4.44	4	denphalae06722, denphalae02593, denphalae29958, denphalae20780
3	GO:0048771	tissue remodeling	GO:0032501	multicellular organismal process	2.16	4	denphalae10916, denphalae04441, denphalae04442, denphalae15174
3	GO:0035036	sperm-egg recognition	GO:0007338, GO:0022414, GO:0009988	single fertilization, reproductive process, cell-cell recognition	1.8	3	denphalae19813, denphalae03931, denphalae07272
3	GO:1904874	positive regulation of telomerase RNA localization to Cajal body	GO:0048518, GO:1904872, GO:0090671	positive regulation of biological process, regulation of telomerase RNA localization to Cajal body, telomerase RNA localization to Cajal body	3	3	denphalae19813, denphalae03931, denphalae07272
3	GO:1990110	callus formation	GO:0032501, GO:0042060	multicellular organismal process, wound healing	3	3	denphalae21240, denphalae21241, denphalae21242
3	GO:0031341	regulation of cell killing	GO:0050789, GO:0001906	regulation of biological process, cell killing	0.62	3	denphalae28896, denphalae03160, denphalae29958
3	GO:0009846	pollen germination	GO:0032501, GO:0022414, GO:0009856	multicellular organismal process, reproductive process, pollination	3	3	denphalae11619, denphalae07196, denphalae23308
3	GO:1905953	negative regulation of lipid localization	GO:0048519, GO:0010876, GO:1905952	negative regulation of biological process, lipid localization, regulation of lipid localization	0.39	3	denphalae11497, denphalae11498, denphalae11496
3	GO:0097006	regulation of plasma lipoprotein particle levels	GO:0050789	regulation of biological process	1.66	3	denphalae13441, denphalae14941, denphalae16385
3	GO:0060710	chorio-allantoic fusion	GO:0098609, GO:0022414, GO:0060713	cell-cell adhesion, reproductive process, labyrinthine layer morphogenesis	3	3	denphalae04036, denphalae04035, denphalae21656
3	GO:0043627	response to estrogen	GO:0050896	response to stimulus	3	3	denphalae05159, denphalae13441, denphalae05160
3	GO:0033555	multicellular organismal response to stress	GO:0032501, GO:0006950	multicellular organismal process, response to stress	1.08	3	denphalae11497, denphalae11498, denphalae11499
3	GO:0014823	response to activity	GO:0050896	response to stimulus	3.6	3	denphalae13543, denphalae28897, denphalae15174
3	GO:0009566	fertilization	GO:0022414, GO:0019953	reproductive process, sexual reproduction	0.65	3	denphalae19813, denphalae03931, denphalae07272
3	GO:0048266	behavioral response to pain	GO:0007610, GO:0048265	behavior, response to pain	3	3	denphalae11497, denphalae11498, denphalae11499
3	GO:0110149	regulation of biomineralization	GO:0110148, GO:0050789	biomineralization, regulation of biological process	0.65	3	denphalae04036, denphalae04035, denphalae15174
3	GO:0031214	biomineral tissue development	GO:0110148, GO:0048513, GO:0009888	biomineralization, animal organ development, tissue development	1.08	3	denphalae04036, denphalae04035, denphalae15174
3	GO:0051918	negative regulation of fibrinolysis	GO:0051917, GO:0042730, GO:0032103, GO:0048519, GO:0030194	regulation of fibrinolysis, fibrinolysis, positive regulation of response to external stimulus, negative regulation of biological process, positive regulation of blood coagulation	3	3	denphalae11498, denphalae11496, denphalae19479
3	GO:0007626	locomotory behavior	GO:0007610	behavior	2.16	3	denphalae19802, denphalae11064, denphalae20561
3	GO:0035265	organ growth	GO:0032501, GO:0048589	multicellular organismal process, developmental growth	4.2	3	denphalae25975, denphalae07627, denphalae07628
3	GO:0031424	keratinization	GO:0032501, GO:0030216	multicellular organismal process, keratinocyte differentiation	1.2	2	denphalae05568, denphalae14480
3	GO:0014854	response to inactivity	GO:0050896	response to stimulus	1.2	2	denphalae31143, denphalae31142
3	GO:0045103	intermediate filament-based process	GO:0009987	cellular process	1.56	2	denphalae14480, denphalae06858
3	GO:0031343	positive regulation of cell killing	GO:0048518, GO:0031341, GO:0001906	positive regulation of biological process, regulation of cell killing, cell killing	0.44	2	denphalae28896, denphalae29958
3	GO:0035264	multicellular organism growth	GO:0032501, GO:0048589	multicellular organismal process, developmental growth	2.6	2	denphalae10817, denphalae21656
3	GO:0044406	adhesion of symbiont to host	GO:0044403, GO:0022610	symbiotic process, biological adhesion	2.36	2	denphalae03160, denphalae10424
3	GO:1902579	multi-organism localization	GO:0051179, GO:0051704	localization, multi-organism process	0.21	2	denphalae00766, denphalae07272
3	GO:0110151	positive regulation of biomineralization	GO:0048518, GO:0110149, GO:0110148	positive regulation of biological process, regulation of biomineralization, biomineralization	0.72	2	denphalae04036, denphalae04035
3	GO:0034381	plasma lipoprotein particle clearance	GO:0032501, GO:0097006	multicellular organismal process, regulation of plasma lipoprotein particle levels	1.56	2	denphalae13441, denphalae16385
3	GO:0014009	glial cell proliferation	GO:0042063, GO:0008283	gliogenesis, cell population proliferation	1.2	2	denphalae11507, denphalae11508
3	GO:0007631	feeding behavior	GO:0007610	behavior	1.2	2	denphalae11064, denphalae15117
3	GO:0048573	photoperiodism, flowering	GO:0010228, GO:0022414, GO:0009648	vegetative to reproductive phase transition of meristem, reproductive process, photoperiodism	1.2	2	denphalae31855, denphalae23622
3	GO:0030534	adult behavior	GO:0007610, GO:0032501	behavior, multicellular organismal process	1.56	2	denphalae19802, denphalae11064
3	GO:0002532	production of molecular mediator involved in inflammatory response	GO:0032501, GO:0006954	multicellular organismal process, inflammatory response	0.94	2	denphalae06722, denphalae19479
3	GO:0072089	stem cell proliferation	GO:0008283	cell population proliferation	1.56	2	denphalae21656, denphalae15174
3	GO:0033687	osteoblast proliferation	GO:0008283	cell population proliferation	1.2	2	denphalae04036, denphalae04035
3	GO:2000243	positive regulation of reproductive process	GO:0048518, GO:2000241, GO:0022414	positive regulation of biological process, regulation of reproductive process, reproductive process	0.6	1	denphalae25805
3	GO:1904582	positive regulation of intracellular mRNA localization	GO:0048518, GO:1904580, GO:0008298	positive regulation of biological process, regulation of intracellular mRNA localization, intracellular mRNA localization	1	1	denphalae21656
3	GO:0002200	somatic diversification of immune receptors	GO:0002520, GO:0002376	immune system development, immune system process	0.08	1	denphalae10424
3	GO:0055046	microgametogenesis	GO:0032501, GO:0009555	multicellular organismal process, pollen development	0.6	1	denphalae28181
3	GO:1904181	positive regulation of membrane depolarization	GO:0048518, GO:0051899, GO:0003254	positive regulation of biological process, membrane depolarization, regulation of membrane depolarization	0.6	1	denphalae16923
3	GO:0010344	seed oilbody biogenesis	GO:0048316, GO:0022414, GO:0044085	seed development, reproductive process, cellular component biogenesis	1	1	denphalae32271
3	GO:0031294	lymphocyte costimulation	GO:0051251, GO:0002376	positive regulation of lymphocyte activation, immune system process	0.6	1	denphalae17973
3	GO:0033059	cellular pigmentation	GO:0043473, GO:0009987	pigmentation, cellular process	0.13	1	denphalae17976
3	GO:0022404	molting cycle process	GO:0032501, GO:0042303	multicellular organismal process, molting cycle	0.22	1	denphalae10817
3	GO:0097278	complement-dependent cytotoxicity	GO:0001906	cell killing	0.6	1	denphalae03160
3	GO:0007632	visual behavior	GO:0009416, GO:0007610, GO:0032501	response to light stimulus, behavior, multicellular organismal process	0.6	1	denphalae15174
3	GO:0022602	ovulation cycle process	GO:0048511, GO:0022414, GO:0042698	rhythmic process, reproductive process, ovulation cycle	0.6	1	denphalae13057
3	GO:0045730	respiratory burst	GO:0008152	metabolic process	0.72	1	denphalae06722
3	GO:0051703	intraspecies interaction between organisms	GO:0051704	multi-organism process	0.6	1	denphalae14140
3	GO:0097242	amyloid-beta clearance	GO:0032501	multicellular organismal process	0.6	1	denphalae11508
3	GO:0007622	rhythmic behavior	GO:0007610, GO:0048511	behavior, rhythmic process	0.36	1	denphalae20561
3	GO:0048532	anatomical structure arrangement	GO:0032502, GO:0009653	developmental process, anatomical structure morphogenesis	0.36	1	denphalae06278
3	GO:1990845	adaptive thermogenesis	GO:0008152	metabolic process	0.36	1	denphalae10817
3	GO:0036363	transforming growth factor beta activation	GO:0032501, GO:0071604	multicellular organismal process, transforming growth factor beta production	0.6	1	denphalae03160
3	GO:0052192	movement in environment of other organism involved in symbiotic interaction	GO:0044419, GO:0040011	interspecies interaction between organisms, locomotion	0.13	1	denphalae00766
3	GO:0019676	ammonia assimilation cycle	GO:0019740, GO:0006536, GO:0006541	nitrogen utilization, glutamate metabolic process, glutamine metabolic process	1	1	denphalae00056
3	GO:0032922	circadian regulation of gene expression	GO:0032501, GO:0010468, GO:0007623	multicellular organismal process, regulation of gene expression, circadian rhythm	1	1	denphalae20561
3	GO:0097722	sperm motility	GO:0022414, GO:0048870	reproductive process, cell motility	0.6	1	denphalae04309
3	GO:0030431	sleep	GO:0032501	multicellular organismal process	1	1	denphalae15117
3	GO:0097194	execution phase of apoptosis	GO:0006915, GO:0009987	apoptotic process, cellular process	0.36	1	denphalae23383
3	GO:0007566	embryo implantation	GO:0007565, GO:0022414, GO:0007275	female pregnancy, reproductive process, multicellular organism development	0.36	1	denphalae11262
3	GO:0001909	leukocyte mediated cytotoxicity	GO:0001906	cell killing	0.36	1	denphalae28896
3	GO:0110150	negative regulation of biomineralization	GO:0110149, GO:0110148, GO:0048519	regulation of biomineralization, biomineralization, negative regulation of biological process	0.36	1	denphalae15174
3	GO:0035726	common myeloid progenitor cell proliferation	GO:0008283	cell population proliferation	1	1	denphalae13418
3	GO:0061450	trophoblast cell migration	GO:0001667, GO:0022414, GO:0007566	ameboidal-type cell migration, reproductive process, embryo implantation	0.6	1	denphalae11262
3	GO:0072111	cell proliferation involved in kidney development	GO:0001822, GO:0008283	kidney development, cell population proliferation	0.82	1	denphalae20561
3	GO:0035732	nitric oxide storage	GO:0051179, GO:0033484	localization, nitric oxide homeostasis	1	1	denphalae13418
3	GO:0061687	detoxification of inorganic compound	GO:0098754	detoxification	0.6	1	denphalae20639
3	GO:0031342	negative regulation of cell killing	GO:0031341, GO:0048519, GO:0001906	regulation of cell killing, negative regulation of biological process, cell killing	0.6	1	denphalae03160
3	GO:1905954	positive regulation of lipid localization	GO:0048518, GO:0010876, GO:1905952	positive regulation of biological process, lipid localization, regulation of lipid localization	0.21	1	denphalae03080
3	GO:0010496	intercellular transport	GO:0006810, GO:0009987	transport, cellular process	0.6	1	denphalae19469
3	GO:0048066	developmental pigmentation	GO:0043473	pigmentation	0.13	1	denphalae17976
3	GO:0043500	muscle adaptation	GO:0050896, GO:0003012	response to stimulus, muscle system process	0.36	1	denphalae13441
3	GO:0061323	cell proliferation involved in heart morphogenesis	GO:0003007, GO:0008283	heart morphogenesis, cell population proliferation	0.6	1	denphalae01497
3	GO:0098740	multi organism cell adhesion	GO:0007155, GO:0051704	cell adhesion, multi-organism process	0.6	1	denphalae28545
3	GO:0043476	pigment accumulation	GO:0043473, GO:0009605	pigmentation, response to external stimulus	0.13	1	denphalae17976
3	GO:0032196	transposition	GO:0009987	cellular process	0.6	1	denphalae06512
3	GO:0071827	plasma lipoprotein particle organization	GO:0032501, GO:0071825	multicellular organismal process, protein-lipid complex subunit organization	0.72	1	denphalae14941
3	GO:0042303	molting cycle	GO:0032501	multicellular organismal process	0.13	1	denphalae10817
4	GO:0043170	macromolecule metabolic process	GO:0071704	organic substance metabolic process	18170.7	4672	denphalae14483, denphalae25139, denphalae06858, denphalae05528, denphalae01176, denphalae25143, denphalae25142, denphalae26476, denphalae05536, denphalae01173, denphalae17505, denphalae25141, denphalae25140, denphalae14497, denphalae18855, denphalae14495,
4	GO:1901564	organonitrogen compound metabolic process	GO:0071704, GO:0006807	organic substance metabolic process, nitrogen compound metabolic process	10399.4	3973	denphalae06858, denphalae05528, denphalae26476, denphalae01173, denphalae26477, denphalae17505, denphalae01172, denphalae01171, denphalae14497, denphalae18855, denphalae14495, denphalae18857, denphalae18856, denphalae17520, denphalae14499, denphalae18853,
4	GO:0044260	cellular macromolecule metabolic process	GO:0043170, GO:0044237	macromolecule metabolic process, cellular metabolic process	9037.9	3706	denphalae06858, denphalae05528, denphalae01176, denphalae26476, denphalae05536, denphalae01173, denphalae18855, denphalae18857, denphalae18856, denphalae17520, denphalae17521, denphalae13161, denphalae05538, denphalae13162, denphalae05537, denphalae05539,
4	GO:0034641	cellular nitrogen compound metabolic process	GO:0006807, GO:0044237	nitrogen compound metabolic process, cellular metabolic process	5645.02	3074	denphalae14483, denphalae06858, denphalae01176, denphalae05536, denphalae01173, denphalae26477, denphalae01172, denphalae01171, denphalae14497, denphalae14495, denphalae18853, denphalae14499, denphalae18852, denphalae14498, denphalae05538, denphalae13161,
4	GO:1901576	organic substance biosynthetic process	GO:0071704, GO:0009058	organic substance metabolic process, biosynthetic process	3339.9	2854	denphalae17996, denphalae17997, denphalae15332, denphalae17998, denphalae15331, denphalae17999, denphalae15330, denphalae06858, denphalae26476, denphalae05536, denphalae29982, denphalae01173, denphalae06863, denphalae26477, denphalae01171, denphalae18853,
4	GO:0019538	protein metabolic process	GO:1901564, GO:0043170, GO:0044238	organonitrogen compound metabolic process, macromolecule metabolic process, primary metabolic process	6453.17	2834	denphalae17996, denphalae17997, denphalae17998, denphalae17999, denphalae14006, denphalae14005, denphalae05528, denphalae07705, denphalae06858, denphalae29985, denphalae26476, denphalae03357, denphalae01173, denphalae29982, denphalae29987, denphalae17505,
4	GO:0044249	cellular biosynthetic process	GO:0009058, GO:0044237	biosynthetic process, cellular metabolic process	5239.24	2712	denphalae17996, denphalae17997, denphalae15332, denphalae15331, denphalae17998, denphalae17999, denphalae15330, denphalae06858, denphalae26476, denphalae05536, denphalae29982, denphalae01173, denphalae06863, denphalae26477, denphalae18853, denphalae18852,
4	GO:1901360	organic cyclic compound metabolic process	GO:0071704	organic substance metabolic process	4391.02	2691	denphalae17996, denphalae17997, denphalae15332, denphalae17998, denphalae15331, denphalae17999, denphalae15330, denphalae14483, denphalae06858, denphalae01176, denphalae05536, denphalae01173, denphalae27321, denphalae29982, denphalae26477, denphalae01172,
4	GO:0046483	heterocycle metabolic process	GO:0044237	cellular metabolic process	4031.67	2589	denphalae17996, denphalae17997, denphalae15332, denphalae17998, denphalae15331, denphalae17999, denphalae15330, denphalae14483, denphalae06858, denphalae01176, denphalae05536, denphalae01173, denphalae27321, denphalae29982, denphalae26477, denphalae01172,
4	GO:0006725	cellular aromatic compound metabolic process	GO:0044237	cellular metabolic process	7268.7	2549	denphalae17996, denphalae17997, denphalae15332, denphalae17998, denphalae15331, denphalae17999, denphalae15330, denphalae14483, denphalae06858, denphalae01176, denphalae05536, denphalae01173, denphalae27321, denphalae29982, denphalae01172, denphalae19702,
4	GO:0006139	nucleobase-containing compound metabolic process	GO:0034641, GO:0006725, GO:0044238, GO:1901360, GO:0046483	cellular nitrogen compound metabolic process, cellular aromatic compound metabolic process, primary metabolic process, organic cyclic compound metabolic process, heterocycle metabolic process	5807.04	2235	denphalae17996, denphalae17997, denphalae17998, denphalae14483, denphalae17999, denphalae06858, denphalae01176, denphalae05536, denphalae01173, denphalae27321, denphalae29982, denphalae01172, denphalae14497, denphalae19702, denphalae19701, denphalae14495,
4	GO:0006793	phosphorus metabolic process	GO:0044237	cellular metabolic process	2989.27	2139	denphalae15332, denphalae16666, denphalae15330, denphalae05528, denphalae07705, denphalae29985, denphalae03357, denphalae01172, denphalae01170, denphalae19702, denphalae18855, denphalae19701, denphalae19704, denphalae18857, denphalae16679, denphalae18856,
4	GO:0006810	transport	GO:0051234	establishment of localization	5185.25	1780	denphalae14484, denphalae13158, denphalae13156, denphalae13157, denphalae28648, denphalae07709, denphalae07706, denphalae14480, denphalae06866, denphalae06867, denphalae27323, denphalae25145, denphalae06865, denphalae25144, denphalae01173, denphalae25147, denphalae25146, denphalae07710, denphalae24299, denphalae25148, denphalae29981, denphalae29980, denphalae24291, denphalae29969, denphalae29968,…
4	GO:0006082	organic acid metabolic process	GO:0071704, GO:0044237, GO:0044281	organic substance metabolic process, cellular metabolic process, small molecule metabolic process	1044.41	1324	denphalae17996, denphalae17997, denphalae12066, denphalae17998, denphalae17999, denphalae12069, denphalae12068, denphalae26229, denphalae15571, denphalae03597, denphalae24296, denphalae03598, denphalae07953, denphalae03357, denphalae29982, denphalae24297, denphalae07952, denphalae26477, denphalae03590, denphalae24290, denphalae05770, denphalae16434, denphalae12077, denphalae16435, denphalae16679,…
4	GO:0060255	regulation of macromolecule metabolic process	GO:0019222, GO:0043170	regulation of metabolic process, macromolecule metabolic process	2592.89	1013	denphalae14483, denphalae25139, denphalae05768, denphalae06858, denphalae25143, denphalae28896, denphalae01176, denphalae29985, denphalae25142, denphalae05536, denphalae01173, denphalae04441, denphalae29746, denphalae04443, denphalae04442, denphalae28897, denphalae25141, denphalae25140, denphalae14254, denphalae14259, denphalae14258, denphalae14257, denphalae14256, denphalae05538, denphalae05537,…
4	GO:0006520	cellular amino acid metabolic process	GO:1901564, GO:0044238, GO:0019752	organonitrogen compound metabolic process, primary metabolic process, carboxylic acid metabolic process	1845.83	948	denphalae17996, denphalae17997, denphalae12066, denphalae17998, denphalae17999, denphalae12069, denphalae12068, denphalae24296, denphalae03597, denphalae03598, denphalae07953, denphalae03357, denphalae29982, denphalae24297, denphalae07952, denphalae26477, denphalae05770, denphalae16434, denphalae16435, denphalae12077, denphalae16679, denphalae17768, denphalae19940, denphalae16431, denphalae18853,…
4	GO:0031323	regulation of cellular metabolic process	GO:0019222, GO:0050794, GO:0044237	regulation of metabolic process, regulation of cellular process, cellular metabolic process	1643.11	944	denphalae14483, denphalae05768, denphalae06858, denphalae28896, denphalae29985, denphalae05536, denphalae04441, denphalae29746, denphalae04443, denphalae04442, denphalae28897, denphalae14254, denphalae14259, denphalae14258, denphalae14257, denphalae14256, denphalae05538, denphalae05537, denphalae29973, denphalae29972, denphalae17976, denphalae20907, denphalae29958, denphalae20906, denphalae01148,…
4	GO:0080090	regulation of primary metabolic process	GO:0019222, GO:0044238	regulation of metabolic process, primary metabolic process	1399.46	925	denphalae14483, denphalae05768, denphalae06858, denphalae28896, denphalae29985, denphalae05536, denphalae04441, denphalae29746, denphalae04443, denphalae04442, denphalae28897, denphalae14254, denphalae14259, denphalae14258, denphalae14257, denphalae14256, denphalae05538, denphalae05537, denphalae29973, denphalae29972, denphalae20907, denphalae29958, denphalae20906, denphalae01148, denphalae20905,…
4	GO:0051171	regulation of nitrogen compound metabolic process	GO:0019222, GO:0006807	regulation of metabolic process, nitrogen compound metabolic process	1423.29	910	denphalae14483, denphalae05768, denphalae06858, denphalae28896, denphalae29985, denphalae05536, denphalae04441, denphalae29746, denphalae04443, denphalae04442, denphalae28897, denphalae14254, denphalae14259, denphalae14258, denphalae14257, denphalae14256, denphalae05538, denphalae05537, denphalae29973, denphalae29972, denphalae20907, denphalae29958, denphalae20906, denphalae01148, denphalae20905,…
4	GO:0005975	carbohydrate metabolic process	GO:0044238, GO:0071704	primary metabolic process, organic substance metabolic process	1616.8	873	denphalae19935, denphalae17750, denphalae17751, denphalae17752, denphalae15571, denphalae06863, denphalae03590, denphalae24290, denphalae17748, denphalae01171, denphalae17749, denphalae24293, denphalae15344, denphalae15343, denphalae15342, denphalae18853, denphalae18852, denphalae15345, denphalae27553, denphalae29732, denphalae27554, denphalae07967, denphalae02279, denphalae24289, denphalae07962,…
4	GO:0009889	regulation of biosynthetic process	GO:0019222, GO:0009058	regulation of metabolic process, biosynthetic process	325.14	763	denphalae19813, denphalae14362, denphalae29617, denphalae14361, denphalae05768, denphalae14360, denphalae06858, denphalae26596, denphalae28896, denphalae26594, denphalae04326, denphalae05536, denphalae26595, denphalae04325, denphalae04441, denphalae29746, denphalae04443, denphalae04442, denphalae28897, denphalae14359, denphalae19805, denphalae13044, denphalae14254, denphalae17646, denphalae16794,…
4	GO:1901575	organic substance catabolic process	GO:0009056, GO:0071704	catabolic process, organic substance metabolic process	404.56	747	denphalae17875, denphalae17631, denphalae17632, denphalae05768, denphalae06858, denphalae01176, denphalae23085, denphalae28896, denphalae26233, denphalae26234, denphalae06746, denphalae07953, denphalae01173, denphalae04441, denphalae07952, denphalae04443, denphalae26477, denphalae04442, denphalae28897, denphalae27204, denphalae03590, denphalae01172, denphalae13044, denphalae18736, denphalae14132,…
4	GO:0044283	small molecule biosynthetic process	GO:0009058, GO:0044281	biosynthetic process, small molecule metabolic process	218.53	695	denphalae17996, denphalae17997, denphalae15332, denphalae17998, denphalae13031, denphalae15331, denphalae17999, denphalae15330, denphalae15697, denphalae29618, denphalae26349, denphalae13030, denphalae06746, denphalae29982, denphalae01294, denphalae03590, denphalae01171, denphalae16435, denphalae18736, denphalae15227, denphalae18853, denphalae18852, denphalae05417, denphalae28401, denphalae29732,…
4	GO:1901135	carbohydrate derivative metabolic process	GO:0071704	organic substance metabolic process	1215.89	681	denphalae16786, denphalae16787, denphalae15458, denphalae15699, denphalae15698, denphalae04317, denphalae04316, denphalae04319, denphalae04318, denphalae26476, denphalae06746, denphalae04320, denphalae02143, denphalae04321, denphalae03590, denphalae19702, denphalae19701, denphalae19704, denphalae15462, denphalae18853, denphalae16311, denphalae19700, denphalae18852, denphalae15461, denphalae28885,…
4	GO:0006629	lipid metabolic process	GO:0044238, GO:0071704	primary metabolic process, organic substance metabolic process	1756.21	619	denphalae16786, denphalae16666, denphalae16787, denphalae13394, denphalae17877, denphalae13395, denphalae17878, denphalae15458, denphalae15699, denphalae15697, denphalae13392, denphalae13393, denphalae26233, denphalae26234, denphalae03590, denphalae01172, denphalae01170, denphalae14133, denphalae18736, denphalae15462, denphalae16551, denphalae16552, denphalae27427, denphalae16550, denphalae17881,…
4	GO:0019637	organophosphate metabolic process	GO:0006793, GO:0071704	phosphorus metabolic process, organic substance metabolic process	1233.07	616	denphalae16786, denphalae16666, denphalae16787, denphalae15332, denphalae17877, denphalae15330, denphalae17878, denphalae15458, denphalae15699, denphalae15698, denphalae04317, denphalae04316, denphalae04319, denphalae04318, denphalae26233, denphalae26234, denphalae06746, denphalae30844, denphalae30843, denphalae04320, denphalae02143, denphalae04321, denphalae03590, denphalae01172, denphalae01170,…
4	GO:0006996	organelle organization	GO:0016043	cellular component organization	1256.44	605	denphalae19813, denphalae15699, denphalae13150, denphalae05768, denphalae14480, denphalae06858, denphalae28896, denphalae29864, denphalae29863, denphalae26231, denphalae25145, denphalae29862, denphalae04441, denphalae28537, denphalae28536, denphalae04443, denphalae28535, denphalae04442, denphalae26236, denphalae29865, denphalae04681, denphalae19927, denphalae16430, denphalae05419, denphalae25373,…
4	GO:0044248	cellular catabolic process	GO:0009056, GO:0044237	catabolic process, cellular metabolic process	301.16	602	denphalae17875, denphalae05768, denphalae06858, denphalae28896, denphalae01176, denphalae23085, denphalae26233, denphalae26234, denphalae07953, denphalae01173, denphalae07952, denphalae26477, denphalae28897, denphalae27204, denphalae01172, denphalae13044, denphalae18736, denphalae14132, denphalae14259, denphalae14258, denphalae14257, denphalae14256, denphalae20919, denphalae07603, denphalae04214,…
4	GO:0055086	nucleobase-containing small molecule metabolic process	GO:0006139, GO:0044281	nucleobase-containing compound metabolic process, small molecule metabolic process	535.9	565	denphalae17875, denphalae15699, denphalae15698, denphalae04317, denphalae04316, denphalae04319, denphalae04318, denphalae06746, denphalae30844, denphalae30843, denphalae04320, denphalae28899, denphalae02143, denphalae04321, denphalae03590, denphalae01172, denphalae19702, denphalae19701, denphalae19704, denphalae18853, denphalae19700, denphalae16311, denphalae18852, denphalae29732, denphalae04578,…
4	GO:0017144	drug metabolic process	GO:0044237	cellular metabolic process	322.29	512	denphalae17996, denphalae15332, denphalae17997, denphalae17998, denphalae15331, denphalae15330, denphalae17999, denphalae15699, denphalae15698, denphalae29618, denphalae26349, denphalae06746, denphalae30844, denphalae30843, denphalae29982, denphalae27204, denphalae01172, denphalae18736, denphalae15227, denphalae20919, denphalae05417, denphalae07967, denphalae02279, denphalae08812, denphalae06994,…
4	GO:0022613	ribonucleoprotein complex biogenesis	GO:0044085	cellular component biogenesis	483.36	504	denphalae05768, denphalae23085, denphalae01173, denphalae27321, denphalae26116, denphalae28777, denphalae26115, denphalae28776, denphalae30729, denphalae30728, denphalae04681, denphalae23083, denphalae13044, denphalae14132, denphalae13161, denphalae05416, denphalae13162, denphalae05419, denphalae05539, denphalae13160, denphalae07603, denphalae01185, denphalae06996, denphalae01184, denphalae06997,…
4	GO:0044255	cellular lipid metabolic process	GO:0006629, GO:0044237	lipid metabolic process, cellular metabolic process	1116.68	481	denphalae16786, denphalae16787, denphalae16666, denphalae17877, denphalae17878, denphalae15458, denphalae15697, denphalae26233, denphalae26234, denphalae03590, denphalae01172, denphalae01170, denphalae18736, denphalae15462, denphalae27427, denphalae17881, denphalae15461, denphalae28401, denphalae28647, denphalae28405, denphalae28646, denphalae28404, denphalae28403, denphalae28402, denphalae17879,…
4	GO:0008104	protein localization	GO:0033036	macromolecule localization	1397.15	463	denphalae19813, denphalae16426, denphalae14480, denphalae03476, denphalae06866, denphalae28896, denphalae29864, denphalae06867, denphalae29863, denphalae29862, denphalae02389, denphalae25145, denphalae01173, denphalae06865, denphalae25144, denphalae04441, denphalae25147, denphalae25146, denphalae04443, denphalae04442, denphalae28897, denphalae26236, denphalae29865, denphalae25148, denphalae29981,…
4	GO:0006091	generation of precursor metabolites and energy	GO:0044237	cellular metabolic process	366.71	461	denphalae19935, denphalae15699, denphalae04317, denphalae15571, denphalae04316, denphalae04319, denphalae04318, denphalae06746, denphalae04320, denphalae04321, denphalae03590, denphalae02380, denphalae01171, denphalae18853, denphalae18852, denphalae27429, denphalae27428, denphalae29732, denphalae07962, denphalae03483, denphalae06873, denphalae07960, denphalae07961, denphalae29733, denphalae06872,…
4	GO:0045184	establishment of protein localization	GO:0008104, GO:0051234	protein localization, establishment of localization	1021.49	449	denphalae19813, denphalae16426, denphalae14480, denphalae03476, denphalae06866, denphalae28896, denphalae29864, denphalae06867, denphalae29863, denphalae29862, denphalae02389, denphalae25145, denphalae01173, denphalae06865, denphalae25144, denphalae04441, denphalae25147, denphalae25146, denphalae04443, denphalae04442, denphalae28897, denphalae26236, denphalae29865, denphalae25148, denphalae29981,…
4	GO:0051186	cofactor metabolic process	GO:0044237	cellular metabolic process	404.31	449	denphalae15332, denphalae15331, denphalae15330, denphalae26349, denphalae05405, denphalae02267, denphalae01294, denphalae24290, denphalae01172, denphalae01171, denphalae18853, denphalae18852, denphalae20919, denphalae24289, denphalae28647, denphalae26347, denphalae28646, denphalae26348, denphalae19937, denphalae31925, denphalae31926, denphalae17518, denphalae27416, denphalae27538, denphalae06716,…
4	GO:0046907	intracellular transport	GO:0006810, GO:0051641	transport, cellular localization	814.03	393	denphalae15699, denphalae05768, denphalae06866, denphalae03476, denphalae28896, denphalae29864, denphalae06867, denphalae29863, denphalae29862, denphalae06865, denphalae01173, denphalae04441, denphalae04443, denphalae04442, denphalae28897, denphalae26236, denphalae29865, denphalae17627, denphalae17628, denphalae13044, denphalae14132, denphalae13048, denphalae13049, denphalae19820, denphalae29969,…
4	GO:0033554	cellular response to stress	GO:0051716, GO:0006950	cellular response to stimulus, response to stress	402.28	365	denphalae13399, denphalae23995, denphalae24963, denphalae21577, denphalae32472, denphalae21578, denphalae18161, denphalae05768, denphalae19373, denphalae19252, denphalae18162, denphalae28896, denphalae22790, denphalae09336, denphalae09335, denphalae28897, denphalae24059, denphalae06066, denphalae06067, denphalae08485, denphalae06185, denphalae08484, denphalae06186, denphalae08483, denphalae18716,…
4	GO:0044262	cellular carbohydrate metabolic process	GO:0005975, GO:0044237	carbohydrate metabolic process, cellular metabolic process	312.28	358	denphalae19935, denphalae17750, denphalae13950, denphalae10440, denphalae17751, denphalae17752, denphalae01964, denphalae23635, denphalae23634, denphalae21337, denphalae21338, denphalae23636, denphalae21339, denphalae26352, denphalae13949, denphalae30844, denphalae30843, denphalae13829, denphalae06863, denphalae01850, denphalae21341, denphalae02143, denphalae03590, denphalae26350, denphalae26351,…
4	GO:0070727	cellular macromolecule localization	GO:0051641, GO:0033036	cellular localization, macromolecule localization	454.05	354	denphalae24609, denphalae24608, denphalae19813, denphalae31023, denphalae14480, denphalae24607, denphalae03476, denphalae06866, denphalae28896, denphalae29864, denphalae06867, denphalae29863, denphalae29862, denphalae01173, denphalae06865, denphalae04441, denphalae04443, denphalae04442, denphalae28897, denphalae26236, denphalae29865, denphalae07033, denphalae07272, denphalae17627, denphalae17628,…
4	GO:0022607	cellular component assembly	GO:0016043, GO:0044085	cellular component organization, cellular component biogenesis	418.97	348	denphalae31143, denphalae32354, denphalae24724, denphalae31142, denphalae24725, denphalae19373, denphalae22790, denphalae14918, denphalae04441, denphalae00520, denphalae07831, denphalae04443, denphalae32223, denphalae04442, denphalae21585, denphalae32224, denphalae11886, denphalae11887, denphalae04681, denphalae14133, denphalae16430, denphalae14259, denphalae14258, denphalae14257, denphalae14256,…
4	GO:0043933	protein-containing complex subunit organization	GO:0016043	cellular component organization	414.99	317	denphalae31143, denphalae32354, denphalae17197, denphalae24724, denphalae17198, denphalae31142, denphalae17199, denphalae24725, denphalae28896, denphalae22790, denphalae14918, denphalae00520, denphalae07831, denphalae32223, denphalae32224, denphalae28897, denphalae11886, denphalae11887, denphalae04681, denphalae13044, denphalae16430, denphalae16796, denphalae22775, denphalae05419, denphalae06996,…
4	GO:0070887	cellular response to chemical stimulus	GO:0042221, GO:0051716	response to chemical, cellular response to stimulus	233.09	317	denphalae17875, denphalae13950, denphalae15699, denphalae31143, denphalae00512, denphalae23995, denphalae00511, denphalae31142, denphalae00510, denphalae01969, denphalae05768, denphalae14480, denphalae06858, denphalae28896, denphalae23085, denphalae13949, denphalae31138, denphalae06623, denphalae32349, denphalae04441, denphalae31137, denphalae04443, denphalae31135, denphalae27204, denphalae05410,…
4	GO:0005996	monosaccharide metabolic process	GO:0005975, GO:0044281	carbohydrate metabolic process, small molecule metabolic process	210.3	316	denphalae11890, denphalae11530, denphalae11891, denphalae31143, denphalae31142, denphalae06746, denphalae11529, denphalae02143, denphalae12854, denphalae12855, denphalae03590, denphalae12852, denphalae24290, denphalae12853, denphalae11527, denphalae30846, denphalae11528, denphalae01171, denphalae12856, denphalae24293, denphalae24839, denphalae18179, denphalae18853, denphalae18852, denphalae18176,…
4	GO:0010033	response to organic substance	GO:0042221	response to chemical	625.06	259	denphalae18967, denphalae18966, denphalae13950, denphalae15699, denphalae18600, denphalae31143, denphalae31142, denphalae05768, denphalae14480, denphalae19373, denphalae03900, denphalae06858, denphalae03901, denphalae28896, denphalae23085, denphalae13949, denphalae22790, denphalae06623, denphalae32349, denphalae04441, denphalae04443, denphalae05410, denphalae28897, denphalae27204, denphalae04442,…
4	GO:0042592	homeostatic process	GO:0065008	regulation of biological quality	107.04	239	denphalae18843, denphalae18845, denphalae19813, denphalae15699, denphalae18842, denphalae19492, denphalae01968, denphalae01967, denphalae22790, denphalae01972, denphalae02142, denphalae07272, denphalae01171, denphalae18179, denphalae18176, denphalae22775, denphalae18178, denphalae18177, denphalae28405, denphalae09223, denphalae09222, denphalae09221, denphalae24281, denphalae24282, denphalae25492,…
4	GO:0050790	regulation of catalytic activity	GO:0065009	regulation of molecular function	398.35	233	denphalae15211, denphalae15210, denphalae19813, denphalae13950, denphalae29180, denphalae05768, denphalae19252, denphalae19373, denphalae29985, denphalae28896, denphalae22790, denphalae13949, denphalae32349, denphalae01850, denphalae08246, denphalae28897, denphalae15209, denphalae30849, denphalae15208, denphalae07272, denphalae13044, denphalae14259, denphalae14258, denphalae14257, denphalae14256,…
4	GO:0048731	system development	GO:0048856, GO:0007275	anatomical structure development, multicellular organism development	510.96	225	denphalae14001, denphalae13950, denphalae15699, denphalae17994, denphalae31143, denphalae31142, denphalae14480, denphalae19373, denphalae06858, denphalae25384, denphalae26231, denphalae13949, denphalae22790, denphalae08008, denphalae25386, denphalae07038, denphalae04441, denphalae31376, denphalae23884, denphalae04443, denphalae08005, denphalae23883, denphalae05410, denphalae04442, denphalae12858,…
4	GO:0006790	sulfur compound metabolic process	GO:0044237	cellular metabolic process	330.35	210	denphalae19932, denphalae17877, denphalae17878, denphalae10560, denphalae19931, denphalae19930, denphalae24603, denphalae23755, denphalae24605, denphalae26906, denphalae24604, denphalae21218, denphalae24606, denphalae21219, denphalae24296, denphalae24297, denphalae07036, denphalae05770, denphalae01171, denphalae12751, denphalae20599, denphalae19940, denphalae20598, denphalae18853, denphalae18852,…
4	GO:0035556	intracellular signal transduction	GO:0007165	signal transduction	384.32	205	denphalae17871, denphalae21454, denphalae05409, denphalae21455, denphalae31023, denphalae05768, denphalae03476, denphalae22790, denphalae06623, denphalae04441, denphalae04442, denphalae20374, denphalae11521, denphalae11522, denphalae17868, denphalae01172, denphalae13044, denphalae21564, denphalae21565, denphalae21566, denphalae00763, denphalae21567, denphalae07603, denphalae04334, denphalae17854,…
4	GO:0010605	negative regulation of macromolecule metabolic process	GO:0009892, GO:0043170, GO:0060255	negative regulation of metabolic process, macromolecule metabolic process, regulation of macromolecule metabolic process	239.7	201	denphalae25139, denphalae05768, denphalae19373, denphalae06858, denphalae25143, denphalae01176, denphalae29985, denphalae23085, denphalae28896, denphalae25142, denphalae01173, denphalae32349, denphalae04441, denphalae04443, denphalae04442, denphalae28897, denphalae30849, denphalae12858, denphalae12859, denphalae25141, denphalae25140, denphalae13044, denphalae14132, denphalae14259, denphalae03918,…
4	GO:1901700	response to oxygen-containing compound	GO:0042221	response to chemical	361.77	198	denphalae20249, denphalae18967, denphalae20248, denphalae18966, denphalae13950, denphalae18600, denphalae31143, denphalae31142, denphalae26229, denphalae03900, denphalae06858, denphalae00635, denphalae03901, denphalae13949, denphalae32349, denphalae04441, denphalae07831, denphalae30048, denphalae04443, denphalae27204, denphalae05410, denphalae28897, denphalae04442, denphalae20253, denphalae20252,…
4	GO:0006766	vitamin metabolic process	GO:0044281	small molecule metabolic process	76.88	195	denphalae15332, denphalae15331, denphalae15330, denphalae00512, denphalae00511, denphalae00510, denphalae31138, denphalae01294, denphalae31137, denphalae31135, denphalae10674, denphalae24290, denphalae10676, denphalae01172, denphalae10678, denphalae19027, denphalae19029, denphalae19025, denphalae06994, denphalae24289, denphalae28647, denphalae06995, denphalae28646, denphalae26224, denphalae17518,…
4	GO:0031325	positive regulation of cellular metabolic process	GO:0048522, GO:0009893, GO:0031323, GO:0044237	positive regulation of cellular process, positive regulation of metabolic process, regulation of cellular metabolic process, cellular metabolic process	121.43	181	denphalae19813, denphalae11498, denphalae19532, denphalae10167, denphalae11496, denphalae10166, denphalae19773, denphalae16385, denphalae30170, denphalae15174, denphalae05768, denphalae19252, denphalae06858, denphalae22150, denphalae28896, denphalae23482, denphalae23481, denphalae22790, denphalae14918, denphalae30326, denphalae32501, denphalae21187, denphalae09336, denphalae09335, denphalae07272,…
4	GO:0010604	positive regulation of macromolecule metabolic process	GO:0009893, GO:0043170, GO:0060255	positive regulation of metabolic process, macromolecule metabolic process, regulation of macromolecule metabolic process	203.92	180	denphalae19813, denphalae11498, denphalae19532, denphalae10167, denphalae11496, denphalae10166, denphalae19773, denphalae16385, denphalae30170, denphalae05768, denphalae15174, denphalae19252, denphalae06858, denphalae22150, denphalae28896, denphalae23482, denphalae23481, denphalae22790, denphalae14918, denphalae30326, denphalae32501, denphalae21187, denphalae09336, denphalae09335, denphalae28897,…
4	GO:0045229	external encapsulating structure organization	GO:0016043	cellular component organization	122.69	171	denphalae10440, denphalae18565, denphalae20884, denphalae12587, denphalae20883, denphalae01964, denphalae18563, denphalae23635, denphalae23634, denphalae21337, denphalae21338, denphalae23636, denphalae26906, denphalae21339, denphalae01207, denphalae30844, denphalae30843, denphalae00883, denphalae00882, denphalae21341, denphalae01850, denphalae22035, denphalae27687, denphalae10278, denphalae19408,…
4	GO:0043413	macromolecule glycosylation	GO:0070085, GO:0043412	glycosylation, macromolecule modification	125.62	170	denphalae14643, denphalae19530, denphalae22788, denphalae09617, denphalae27289, denphalae20091, denphalae26476, denphalae27288, denphalae13961, denphalae13962, denphalae13960, denphalae24832, denphalae24831, denphalae24834, denphalae24833, denphalae02667, denphalae02668, denphalae02669, denphalae02673, denphalae28885, denphalae02674, denphalae10968, denphalae31889, denphalae09989, denphalae02675,…
4	GO:0051173	positive regulation of nitrogen compound metabolic process	GO:0051171, GO:0009893, GO:0006807	regulation of nitrogen compound metabolic process, positive regulation of metabolic process, nitrogen compound metabolic process	75.48	169	denphalae19813, denphalae11498, denphalae19532, denphalae10167, denphalae11496, denphalae10166, denphalae19773, denphalae16385, denphalae30170, denphalae05768, denphalae15174, denphalae19252, denphalae06858, denphalae22150, denphalae28896, denphalae23482, denphalae23481, denphalae22790, denphalae14918, denphalae30326, denphalae32501, denphalae21187, denphalae09336, denphalae09335, denphalae07272,…
4	GO:0044282	small molecule catabolic process	GO:0009056, GO:0044281	catabolic process, small molecule metabolic process	30.21	164	denphalae17875, denphalae05809, denphalae13797, denphalae05806, denphalae00876, denphalae31143, denphalae31264, denphalae05808, denphalae23755, denphalae05807, denphalae31142, denphalae00877, denphalae00483, denphalae06108, denphalae07953, denphalae07952, denphalae00486, denphalae26477, denphalae27204, denphalae00484, denphalae10036, denphalae08085, denphalae08084, denphalae21847, denphalae18736,…
4	GO:0051128	regulation of cellular component organization	GO:0050794, GO:0016043	regulation of cellular process, cellular component organization	119.07	163	denphalae11492, denphalae19813, denphalae15174, denphalae19373, denphalae06858, denphalae23482, denphalae28896, denphalae23481, denphalae04441, denphalae00366, denphalae21187, denphalae04443, denphalae04442, denphalae05410, denphalae28897, denphalae12337, denphalae12335, denphalae12336, denphalae07272, denphalae21847, denphalae11262, denphalae13445, denphalae21564, denphalae21565, denphalae21566,…
4	GO:0071555	cell wall organization	GO:0071554, GO:0045229	cell wall organization or biogenesis, external encapsulating structure organization	186.76	160	denphalae10440, denphalae18565, denphalae12587, denphalae20884, denphalae20883, denphalae01964, denphalae18563, denphalae23635, denphalae23634, denphalae21337, denphalae21338, denphalae23636, denphalae26906, denphalae21339, denphalae01207, denphalae30844, denphalae30843, denphalae00883, denphalae01850, denphalae00882, denphalae21341, denphalae22035, denphalae27687, denphalae10278, denphalae19408,…
4	GO:1901615	organic hydroxy compound metabolic process	GO:0071704	organic substance metabolic process	119.75	156	denphalae15332, denphalae13394, denphalae15331, denphalae13395, denphalae15330, denphalae13950, denphalae18200, denphalae13392, denphalae17192, denphalae13393, denphalae32471, denphalae15174, denphalae01966, denphalae00483, denphalae04049, denphalae00482, denphalae22030, denphalae00481, denphalae13949, denphalae22031, denphalae00486, denphalae07036, denphalae00484, denphalae03590, denphalae10036,…
4	GO:0015980	energy derivation by oxidation of organic compounds	GO:0006091, GO:0055114	generation of precursor metabolites and energy, oxidation-reduction process	97.32	148	denphalae13430, denphalae19935, denphalae13433, denphalae13434, denphalae13431, denphalae13432, denphalae31264, denphalae31265, denphalae15571, denphalae15174, denphalae21980, denphalae10037, denphalae10796, denphalae10039, denphalae10038, denphalae10797, denphalae27429, denphalae16151, denphalae16152, denphalae16153, denphalae27428, denphalae16154, denphalae27708, denphalae29336, denphalae29335,…
4	GO:0009725	response to hormone	GO:0010033, GO:0009719	response to organic substance, response to endogenous stimulus	322.58	146	denphalae18447, denphalae13950, denphalae10287, denphalae11496, denphalae31143, denphalae17593, denphalae01446, denphalae31142, denphalae26504, denphalae32072, denphalae03900, denphalae03901, denphalae08648, denphalae13949, denphalae23362, denphalae06623, denphalae32349, denphalae28897, denphalae15726, denphalae08882, denphalae11249, denphalae12615, denphalae16556, denphalae14133, denphalae16557,…
4	GO:0006979	response to oxidative stress	GO:0006950	response to stress	225.14	143	denphalae17237, denphalae21979, denphalae11131, denphalae19532, denphalae23995, denphalae21972, denphalae21973, denphalae21974, denphalae01969, denphalae15174, denphalae21976, denphalae07831, denphalae08642, denphalae08641, denphalae11246, denphalae24290, denphalae04042, denphalae28011, denphalae28010, denphalae18854, denphalae13441, denphalae19547, denphalae21969, denphalae19027, denphalae19029,…
4	GO:0015979	photosynthesis	GO:0044237	cellular metabolic process	220.46	141	denphalae17114, denphalae26747, denphalae22268, denphalae22269, denphalae27834, denphalae26746, denphalae05405, denphalae24604, denphalae02267, denphalae08802, denphalae06501, denphalae00520, denphalae06222, denphalae28930, denphalae13789, denphalae06220, denphalae13720, denphalae10178, denphalae10177, denphalae05545, denphalae05544, denphalae30954, denphalae05546, denphalae30953, denphalae27833,…
4	GO:0043414	macromolecule methylation	GO:0032259, GO:0044260, GO:0043412	methylation, cellular macromolecule metabolic process, macromolecule modification	149.23	141	denphalae24729, denphalae18441, denphalae19010, denphalae24728, denphalae06108, denphalae29108, denphalae22156, denphalae22157, denphalae14515, denphalae20096, denphalae20094, denphalae15348, denphalae31650, denphalae19267, denphalae32341, denphalae32184, denphalae25805, denphalae03879, denphalae32183, denphalae06512, denphalae23593, denphalae28921, denphalae12743, denphalae00619, denphalae14463,…
4	GO:0022900	electron transport chain	GO:0006091, GO:0055114	generation of precursor metabolites and energy, oxidation-reduction process	217.48	139	denphalae10281, denphalae17114, denphalae22268, denphalae31264, denphalae22269, denphalae31265, denphalae19492, denphalae01455, denphalae28930, denphalae13789, denphalae10037, denphalae20650, denphalae02380, denphalae10039, denphalae10038, denphalae01171, denphalae09054, denphalae09053, denphalae01458, denphalae01456, denphalae27708, denphalae27706, denphalae08895, denphalae19937, denphalae31925,…
4	GO:0006325	chromatin organization	GO:0051276, GO:0016043	chromosome organization, cellular component organization	259.56	137	denphalae20643, denphalae11014, denphalae11013, denphalae32354, denphalae13150, denphalae06108, denphalae28537, denphalae28536, denphalae28535, denphalae06462, denphalae16430, denphalae03918, denphalae32341, denphalae25805, denphalae06512, denphalae05141, denphalae14923, denphalae07167, denphalae11015, denphalae07165, denphalae00091, denphalae14924, denphalae29571, denphalae16765, denphalae20228,…
4	GO:0006413	translational initiation	GO:0006412, GO:0044237	translation, cellular metabolic process	229.28	134	denphalae17358, denphalae14089, denphalae16389, denphalae32352, denphalae28807, denphalae23482, denphalae23085, denphalae23481, denphalae05811, denphalae13707, denphalae05810, denphalae11406, denphalae11407, denphalae13706, denphalae01734, denphalae14090, denphalae16390, denphalae19260, denphalae22812, denphalae05419, denphalae16391, denphalae06996, denphalae19380, denphalae25893, denphalae18291,…
4	GO:0009636	response to toxic substance	GO:0042221	response to chemical	170.9	127	denphalae17237, denphalae19532, denphalae01969, denphalae30323, denphalae08642, denphalae27204, denphalae08641, denphalae11246, denphalae24290, denphalae04042, denphalae28011, denphalae01171, denphalae28010, denphalae18854, denphalae13441, denphalae19547, denphalae20919, denphalae20639, denphalae03401, denphalae09107, denphalae24289, denphalae24288, denphalae04173, denphalae24281, denphalae24282,…
4	GO:0009891	positive regulation of biosynthetic process	GO:0009893, GO:0009058, GO:0009889	positive regulation of metabolic process, biosynthetic process, regulation of biosynthetic process	57.6	123	denphalae19813, denphalae11498, denphalae10167, denphalae11496, denphalae10166, denphalae19773, denphalae16385, denphalae30170, denphalae15174, denphalae06858, denphalae22150, denphalae23482, denphalae23481, denphalae22790, denphalae14918, denphalae30326, denphalae21187, denphalae09336, denphalae09335, denphalae07272, denphalae13441, denphalae23629, denphalae11784, denphalae13445, denphalae22533,…
4	GO:0006757	ATP generation from ADP	GO:0006091, GO:0006165, GO:0046031, GO:0046034	generation of precursor metabolites and energy, nucleoside diphosphate phosphorylation, ADP metabolic process, ATP metabolic process	82.63	123	denphalae13430, denphalae13433, denphalae13434, denphalae13431, denphalae13432, denphalae31143, denphalae18200, denphalae31142, denphalae15174, denphalae04049, denphalae06746, denphalae31776, denphalae31774, denphalae31775, denphalae31772, denphalae25302, denphalae31773, denphalae03590, denphalae21847, denphalae09061, denphalae09060, denphalae18179, denphalae18853, denphalae12112, denphalae18852,…
4	GO:0030154	cell differentiation	GO:0048869	cellular developmental process	267.42	120	denphalae11497, denphalae11496, denphalae15174, denphalae14480, denphalae06858, denphalae25384, denphalae22790, denphalae25145, denphalae25386, denphalae04441, denphalae04443, denphalae04442, denphalae12858, denphalae12859, denphalae09691, denphalae11262, denphalae12751, denphalae16430, denphalae13445, denphalae18575, denphalae20638, denphalae07603, denphalae17758, denphalae21837, denphalae17976,…
4	GO:0031324	negative regulation of cellular metabolic process	GO:0031323, GO:0009892, GO:0048523, GO:0044237	regulation of cellular metabolic process, negative regulation of metabolic process, negative regulation of cellular process, cellular metabolic process	85.84	118	denphalae11498, denphalae19532, denphalae11496, denphalae16385, denphalae26509, denphalae15174, denphalae05768, denphalae19373, denphalae29985, denphalae28896, denphalae32349, denphalae04441, denphalae21187, denphalae04443, denphalae04442, denphalae28897, denphalae30849, denphalae12858, denphalae12859, denphalae13044, denphalae21847, denphalae13441, denphalae11262, denphalae14259, denphalae03918,…
4	GO:0006575	cellular modified amino acid metabolic process	GO:1901564, GO:0044237	organonitrogen compound metabolic process, cellular metabolic process	74.51	116	denphalae15058, denphalae20524, denphalae13670, denphalae15059, denphalae27715, denphalae18682, denphalae27716, denphalae26349, denphalae18683, denphalae27719, denphalae05138, denphalae01572, denphalae01294, denphalae27722, denphalae27964, denphalae27965, denphalae27720, denphalae24213, denphalae17905, denphalae17906, denphalae17907, denphalae01171, denphalae19547, denphalae15061, denphalae15060,…
4	GO:0006952	defense response	GO:0006950	response to stress	181.54	113	denphalae06180, denphalae11497, denphalae11498, denphalae11495, denphalae11496, denphalae17197, denphalae17198, denphalae17199, denphalae15174, denphalae05768, denphalae06858, denphalae04443, denphalae08485, denphalae08484, denphalae08483, denphalae08481, denphalae13441, denphalae12195, denphalae12196, denphalae12193, denphalae20639, denphalae12194, denphalae06598, denphalae28647, denphalae28646,…
4	GO:0010035	response to inorganic substance	GO:0042221	response to chemical	82.37	112	denphalae20249, denphalae20248, denphalae19532, denphalae16024, denphalae11498, denphalae11496, denphalae26229, denphalae23755, denphalae15174, denphalae03900, denphalae00635, denphalae03901, denphalae08648, denphalae30048, denphalae05410, denphalae20253, denphalae20252, denphalae04042, denphalae20251, denphalae20250, denphalae28011, denphalae28010, denphalae18854, denphalae13441, denphalae12077,…
4	GO:0071495	cellular response to endogenous stimulus	GO:0009719	response to endogenous stimulus	91.91	111	denphalae18447, denphalae13950, denphalae11498, denphalae11496, denphalae31143, denphalae17593, denphalae01446, denphalae31142, denphalae26504, denphalae05768, denphalae32072, denphalae06858, denphalae08648, denphalae13949, denphalae06623, denphalae32349, denphalae04441, denphalae04443, denphalae04442, denphalae15726, denphalae16556, denphalae16557, denphalae11262, denphalae16558, denphalae00247,…
4	GO:0051172	negative regulation of nitrogen compound metabolic process	GO:0051171, GO:0009892, GO:0006807	regulation of nitrogen compound metabolic process, negative regulation of metabolic process, nitrogen compound metabolic process	54.2	106	denphalae11498, denphalae19532, denphalae11496, denphalae16385, denphalae26509, denphalae05768, denphalae19373, denphalae29985, denphalae28896, denphalae32349, denphalae04441, denphalae21187, denphalae04443, denphalae04442, denphalae28897, denphalae30849, denphalae12858, denphalae12859, denphalae13044, denphalae21847, denphalae11262, denphalae14259, denphalae03918, denphalae14258, denphalae14257,…
4	GO:0045454	cell redox homeostasis	GO:0019725, GO:0050794	cellular homeostasis, regulation of cellular process	103	103	denphalae10281, denphalae18843, denphalae11010, denphalae18845, denphalae11012, denphalae19412, denphalae11011, denphalae19532, denphalae18842, denphalae19492, denphalae01968, denphalae01967, denphalae26630, denphalae01972, denphalae02142, denphalae30323, denphalae11005, denphalae11004, denphalae11009, denphalae01171, denphalae11008, denphalae28011, denphalae28010, denphalae01217, denphalae21966,…
4	GO:0044093	positive regulation of molecular function	GO:0065009	regulation of molecular function	86.64	102	denphalae19813, denphalae13950, denphalae19532, denphalae11498, denphalae29180, denphalae11496, denphalae15174, denphalae05768, denphalae19252, denphalae19373, denphalae28896, denphalae22790, denphalae13949, denphalae21187, denphalae32501, denphalae28897, denphalae07272, denphalae13445, denphalae22775, denphalae03401, denphalae08932, denphalae29179, denphalae05141, denphalae04293, denphalae13952,…
4	GO:0061024	membrane organization	GO:0016043	cellular component organization	60.72	101	denphalae14761, denphalae24609, denphalae14760, denphalae24608, denphalae03906, denphalae03907, denphalae10043, denphalae15699, denphalae11498, denphalae14762, denphalae11496, denphalae18286, denphalae22147, denphalae23116, denphalae18285, denphalae22148, denphalae00875, denphalae00874, denphalae03905, denphalae00873, denphalae18284, denphalae18283, denphalae10716, denphalae30325, denphalae28896,…
4	GO:0006066	alcohol metabolic process	GO:0044281, GO:1901615	small molecule metabolic process, organic hydroxy compound metabolic process	35.8	100	denphalae13950, denphalae18200, denphalae17192, denphalae32471, denphalae01966, denphalae00483, denphalae04049, denphalae00482, denphalae00481, denphalae13949, denphalae00486, denphalae00484, denphalae03590, denphalae10036, denphalae09331, denphalae09330, denphalae09061, denphalae09060, denphalae18179, denphalae18176, denphalae18178, denphalae18177, denphalae02303, denphalae28401, denphalae28405,…
4	GO:0098869	cellular oxidant detoxification	GO:1990748	cellular detoxification	112.42	99	denphalae17237, denphalae19532, denphalae01969, denphalae30323, denphalae08642, denphalae08641, denphalae11246, denphalae24290, denphalae04042, denphalae28011, denphalae01171, denphalae28010, denphalae18854, denphalae19547, denphalae20919, denphalae03401, denphalae09107, denphalae24289, denphalae24288, denphalae04173, denphalae24281, denphalae24282, denphalae15398, denphalae15397, denphalae15396,…
4	GO:0042133	neurotransmitter metabolic process	GO:0001505, GO:0044237	regulation of neurotransmitter levels, cellular metabolic process	63.58	98	denphalae18682, denphalae23753, denphalae26349, denphalae18683, denphalae21218, denphalae21219, denphalae22790, denphalae23241, denphalae01294, denphalae08008, denphalae32225, denphalae08006, denphalae01453, denphalae08005, denphalae29469, denphalae05417, denphalae08812, denphalae26347, denphalae06994, denphalae26348, denphalae06995, denphalae32059, denphalae08894, denphalae27151, denphalae27152,…
4	GO:0001505	regulation of neurotransmitter levels	GO:0065008	regulation of biological quality	38.61	98	denphalae18682, denphalae23753, denphalae26349, denphalae18683, denphalae21218, denphalae21219, denphalae22790, denphalae23241, denphalae01294, denphalae08008, denphalae32225, denphalae08006, denphalae01453, denphalae08005, denphalae29469, denphalae05417, denphalae08812, denphalae26347, denphalae06994, denphalae26348, denphalae06995, denphalae32059, denphalae08894, denphalae27151, denphalae27152,…
4	GO:0009314	response to radiation	GO:0009628	response to abiotic stimulus	209.7	97	denphalae13394, denphalae13395, denphalae13950, denphalae19532, denphalae31264, denphalae13392, denphalae13393, denphalae15174, denphalae24604, denphalae13949, denphalae25664, denphalae31376, denphalae13789, denphalae09054, denphalae09053, denphalae18058, denphalae13841, denphalae17086, denphalae23622, denphalae17087, denphalae24317, denphalae17085, denphalae04337, denphalae26221, denphalae05141,…
4	GO:0097435	supramolecular fiber organization	GO:0016043	cellular component organization	213.51	95	denphalae14321, denphalae17437, denphalae11492, denphalae21939, denphalae17197, denphalae17198, denphalae01126, denphalae17199, denphalae02974, denphalae03668, denphalae03669, denphalae06858, denphalae03399, denphalae28896, denphalae29465, denphalae00366, denphalae04441, denphalae03670, denphalae03671, denphalae04443, denphalae04442, denphalae28897, denphalae07078, denphalae07077, denphalae27042,…
4	GO:0007166	cell surface receptor signaling pathway	GO:0007165	signal transduction	161.38	95	denphalae17437, denphalae10044, denphalae13950, denphalae11498, denphalae11495, denphalae11496, denphalae14280, denphalae23316, denphalae15174, denphalae23318, denphalae05768, denphalae14480, denphalae06858, denphalae14281, denphalae03399, denphalae10916, denphalae22790, denphalae13949, denphalae09933, denphalae04441, denphalae27007, denphalae03670, denphalae03671, denphalae04443, denphalae03672,…
4	GO:0001101	response to acid chemical	GO:0042221	response to chemical	162.51	92	denphalae20249, denphalae20248, denphalae13950, denphalae16980, denphalae10483, denphalae04518, denphalae01446, denphalae26229, denphalae22624, denphalae22625, denphalae03900, denphalae04517, denphalae03901, denphalae00635, denphalae31855, denphalae13949, denphalae32349, denphalae30048, denphalae25346, denphalae05410, denphalae20253, denphalae11249, denphalae20252, denphalae07593, denphalae29380,…
4	GO:0048608	reproductive structure development	GO:0061458, GO:0048856, GO:0003006	reproductive system development, anatomical structure development, developmental process involved in reproduction	115.32	91	denphalae14001, denphalae13950, denphalae17477, denphalae17994, denphalae19331, denphalae21656, denphalae15174, denphalae07627, denphalae07628, denphalae32271, denphalae31855, denphalae03399, denphalae25384, denphalae02620, denphalae26231, denphalae10916, denphalae13949, denphalae08008, denphalae25386, denphalae07038, denphalae07357, denphalae04441, denphalae31376, denphalae23884, denphalae08005,…
4	GO:0012501	programmed cell death	GO:0008219	cell death	280.58	90	denphalae14321, denphalae17437, denphalae11498, denphalae11495, denphalae11496, denphalae31143, denphalae04518, denphalae01446, denphalae16385, denphalae31142, denphalae21656, denphalae15174, denphalae05768, denphalae04517, denphalae14480, denphalae03399, denphalae28896, denphalae08648, denphalae10916, denphalae04441, denphalae04443, denphalae01497, denphalae04442, denphalae08485, denphalae08484,…
4	GO:0032940	secretion by cell	GO:0046903, GO:0140352	secretion, export from cell	88.34	90	denphalae22826, denphalae14321, denphalae11496, denphalae16466, denphalae31143, denphalae31142, denphalae03667, denphalae15174, denphalae03668, denphalae09927, denphalae03669, denphalae07627, denphalae10716, denphalae30325, denphalae03399, denphalae08648, denphalae02389, denphalae08889, denphalae10916, denphalae08888, denphalae08887, denphalae03670, denphalae08886, denphalae03671, denphalae08885,…
4	GO:0009888	tissue development	GO:0048856	anatomical structure development	51.45	90	denphalae14321, denphalae21939, denphalae31143, denphalae01921, denphalae01126, denphalae31142, denphalae21656, denphalae05208, denphalae15174, denphalae14480, denphalae07627, denphalae06858, denphalae01922, denphalae07628, denphalae03399, denphalae25384, denphalae26231, denphalae10916, denphalae09933, denphalae25386, denphalae04441, denphalae01497, denphalae04443, denphalae03552, denphalae04442,…
4	GO:0010646	regulation of cell communication	GO:0050794, GO:0007154	regulation of cellular process, cell communication	84.71	88	denphalae14321, denphalae13950, denphalae11498, denphalae19532, denphalae11495, denphalae11496, denphalae17593, denphalae04518, denphalae01446, denphalae15174, denphalae05768, denphalae21217, denphalae07627, denphalae04517, denphalae03399, denphalae08648, denphalae13949, denphalae22790, denphalae10916, denphalae09933, denphalae04441, denphalae04443, denphalae04442, denphalae03552, denphalae30849,…
4	GO:0030036	actin cytoskeleton organization	GO:0007010, GO:0030029	cytoskeleton organization, actin filament-based process	214.23	87	denphalae14321, denphalae15179, denphalae17437, denphalae11492, denphalae17197, denphalae17198, denphalae01126, denphalae17199, denphalae03667, denphalae03668, denphalae03669, denphalae03399, denphalae10916, denphalae03670, denphalae00366, denphalae04441, denphalae03671, denphalae03672, denphalae04443, denphalae04442, denphalae07078, denphalae07077, denphalae22190, denphalae09691, denphalae27042,…
4	GO:0032989	cellular component morphogenesis	GO:0048869, GO:0016043, GO:0009653	cellular developmental process, cellular component organization, anatomical structure morphogenesis	81.37	85	denphalae14321, denphalae04918, denphalae03667, denphalae03668, denphalae03669, denphalae03399, denphalae25384, denphalae10916, denphalae25145, denphalae22790, denphalae25386, denphalae03670, denphalae04441, denphalae03671, denphalae03672, denphalae04443, denphalae05410, denphalae03552, denphalae04442, denphalae22190, denphalae09691, denphalae19927, denphalae14133, denphalae18458, denphalae11064,…
4	GO:0043207	response to external biotic stimulus	GO:0009605, GO:0009607	response to external stimulus, response to biotic stimulus	44.45	83	denphalae14321, denphalae17437, denphalae10483, denphalae17197, denphalae17198, denphalae17199, denphalae05768, denphalae06858, denphalae03399, denphalae10916, denphalae29465, denphalae09933, denphalae30089, denphalae04443, denphalae05410, denphalae08485, denphalae29380, denphalae08484, denphalae29387, denphalae22190, denphalae08483, denphalae12658, denphalae08481, denphalae12195, denphalae12196,…
4	GO:0009966	regulation of signal transduction	GO:0023051, GO:0010646, GO:0048583, GO:0007165	regulation of signaling, regulation of cell communication, regulation of response to stimulus, signal transduction	130.02	83	denphalae14321, denphalae13950, denphalae11498, denphalae19532, denphalae11495, denphalae11496, denphalae17593, denphalae04518, denphalae01446, denphalae15174, denphalae05768, denphalae21217, denphalae07627, denphalae04517, denphalae03399, denphalae13949, denphalae22790, denphalae09933, denphalae04441, denphalae04443, denphalae03552, denphalae04442, denphalae30849, denphalae15723, denphalae13044,…
4	GO:0010941	regulation of cell death	GO:0008219, GO:0050794	cell death, regulation of cellular process	143.89	82	denphalae14321, denphalae17437, denphalae11498, denphalae19532, denphalae11495, denphalae11496, denphalae04518, denphalae16385, denphalae21656, denphalae15174, denphalae05768, denphalae04517, denphalae14480, denphalae03399, denphalae28896, denphalae08648, denphalae10916, denphalae04441, denphalae04443, denphalae01497, denphalae04442, denphalae07272, denphalae13441, denphalae17442, denphalae12751,…
4	GO:0006119	oxidative phosphorylation	GO:0006091, GO:0016310, GO:0046034	generation of precursor metabolites and energy, phosphorylation, ATP metabolic process	116.04	81	denphalae15055, denphalae11970, denphalae17431, denphalae15699, denphalae24644, denphalae23711, denphalae17430, denphalae05208, denphalae32393, denphalae32394, denphalae31181, denphalae22902, denphalae32392, denphalae02585, denphalae02586, denphalae11969, denphalae02588, denphalae23044, denphalae23045, denphalae02583, denphalae02584, denphalae10037, denphalae10039, denphalae10038, denphalae11968,…
4	GO:2000026	regulation of multicellular organismal development	GO:0050793, GO:0051239, GO:0007275	regulation of developmental process, regulation of multicellular organismal process, multicellular organism development	45.19	81	denphalae18129, denphalae14321, denphalae11497, denphalae11498, denphalae17994, denphalae11495, denphalae14400, denphalae11496, denphalae01921, denphalae31143, denphalae03828, denphalae31142, denphalae21656, denphalae05208, denphalae15174, denphalae06858, denphalae01922, denphalae03399, denphalae02620, denphalae10916, denphalae09933, denphalae04441, denphalae01497, denphalae04443, denphalae04442,…
4	GO:0046148	pigment biosynthetic process	GO:0042440	pigment metabolic process	138.61	80	denphalae21979, denphalae30090, denphalae21531, denphalae21532, denphalae21972, denphalae21973, denphalae21974, denphalae21975, denphalae05405, denphalae21976, denphalae21977, denphalae02267, denphalae06269, denphalae28613, denphalae09413, denphalae09412, denphalae09411, denphalae14912, denphalae09410, denphalae14911, denphalae12456, denphalae14910, denphalae12457, denphalae14913, denphalae21968,…
4	GO:0051726	regulation of cell cycle	GO:0050794, GO:0007049	regulation of cellular process, cell cycle	150.84	80	denphalae16621, denphalae20965, denphalae04918, denphalae11498, denphalae11495, denphalae11496, denphalae01921, denphalae04518, denphalae21656, denphalae23713, denphalae05724, denphalae04517, denphalae19252, denphalae08838, denphalae17392, denphalae01922, denphalae17393, denphalae29985, denphalae28896, denphalae10916, denphalae22790, denphalae01493, denphalae09933, denphalae09379, denphalae09378,…
4	GO:0009266	response to temperature stimulus	GO:0009628	response to abiotic stimulus	139.48	79	denphalae16388, denphalae11496, denphalae01446, denphalae32033, denphalae14283, denphalae14282, denphalae32271, denphalae04049, denphalae31415, denphalae28896, denphalae22790, denphalae25981, denphalae07831, denphalae26876, denphalae32105, denphalae30048, denphalae09336, denphalae09335, denphalae32103, denphalae28897, denphalae29380, denphalae19925, denphalae07081, denphalae07082, denphalae13441,…
4	GO:0006099	tricarboxylic acid cycle	GO:0009060, GO:0044238	aerobic respiration, primary metabolic process	101.2	76	denphalae14684, denphalae13430, denphalae14683, denphalae14682, denphalae13433, denphalae13434, denphalae13431, denphalae13432, denphalae22741, denphalae15571, denphalae04635, denphalae29423, denphalae19050, denphalae29422, denphalae29421, denphalae21980, denphalae10796, denphalae10797, denphalae29420, denphalae18415, denphalae22738, denphalae22739, denphalae19986, denphalae16151, denphalae17163,…
4	GO:0042493	response to drug	GO:0042221	response to chemical	144.18	75	denphalae13078, denphalae13075, denphalae17437, denphalae13076, denphalae14566, denphalae19532, denphalae11498, denphalae11496, denphalae16466, denphalae13070, denphalae04518, denphalae21654, denphalae13073, denphalae01529, denphalae01528, denphalae13071, denphalae04517, denphalae06858, denphalae03399, denphalae10916, denphalae04441, denphalae04443, denphalae25346, denphalae28897, denphalae04442,…
4	GO:0048513	animal organ development	GO:0048856, GO:0048731	anatomical structure development, system development	87.99	74	denphalae14321, denphalae21939, denphalae11497, denphalae04918, denphalae11496, denphalae31143, denphalae31142, denphalae21656, denphalae03667, denphalae15174, denphalae03668, denphalae07627, denphalae03669, denphalae19373, denphalae14480, denphalae07628, denphalae06858, denphalae03399, denphalae10916, denphalae09933, denphalae03670, denphalae04441, denphalae03671, denphalae04443, denphalae03672,…
4	GO:0000278	mitotic cell cycle	GO:0007049	cell cycle	108.36	74	denphalae13950, denphalae04918, denphalae04518, denphalae21656, denphalae05724, denphalae04517, denphalae03399, denphalae07636, denphalae23361, denphalae07637, denphalae22790, denphalae10916, denphalae13949, denphalae09933, denphalae04441, denphalae04443, denphalae04442, denphalae20331, denphalae07310, denphalae20330, denphalae09373, denphalae06580, denphalae11186, denphalae01778, denphalae22775,…
4	GO:0006081	cellular aldehyde metabolic process	GO:0071704, GO:0044237	organic substance metabolic process, cellular metabolic process	109.59	74	denphalae15332, denphalae15330, denphalae22741, denphalae27834, denphalae15571, denphalae01648, denphalae01647, denphalae05138, denphalae06268, denphalae06269, denphalae09897, denphalae07796, denphalae09896, denphalae27204, denphalae13866, denphalae05570, denphalae13867, denphalae13864, denphalae05572, denphalae13865, denphalae05571, denphalae02184, denphalae22738, denphalae22739, denphalae27902,…
4	GO:0072593	reactive oxygen species metabolic process	GO:0044237	cellular metabolic process	118.18	74	denphalae23839, denphalae11498, denphalae11496, denphalae23753, denphalae22226, denphalae21259, denphalae17192, denphalae01969, denphalae15174, denphalae24604, denphalae22790, denphalae30089, denphalae23840, denphalae08642, denphalae08641, denphalae11246, denphalae04042, denphalae28011, denphalae28010, denphalae18854, denphalae17442, denphalae19587, denphalae16475, denphalae13123, denphalae10893,…
4	GO:0009755	hormone-mediated signaling pathway	GO:0032870, GO:0007165	cellular response to hormone stimulus, signal transduction	45.99	72	denphalae18447, denphalae13950, denphalae10483, denphalae17593, denphalae01446, denphalae23316, denphalae26504, denphalae01529, denphalae23318, denphalae01528, denphalae32072, denphalae13949, denphalae32349, denphalae30920, denphalae06623, denphalae15726, denphalae16556, denphalae16557, denphalae11262, denphalae16558, denphalae19588, denphalae17046, denphalae17047, denphalae30919, denphalae10893,…
4	GO:0010876	lipid localization	GO:0033036	macromolecule localization	56.8	72	denphalae03906, denphalae11497, denphalae03907, denphalae11498, denphalae11496, denphalae03905, denphalae32271, denphalae07628, denphalae28895, denphalae10916, denphalae30002, denphalae30001, denphalae22794, denphalae28974, denphalae24334, denphalae18139, denphalae00409, denphalae20433, denphalae18138, denphalae29729, denphalae26858, denphalae23940, denphalae29728, denphalae29727, denphalae24757,…
4	GO:0009890	negative regulation of biosynthetic process	GO:0009892, GO:0009058, GO:0009889	negative regulation of metabolic process, biosynthetic process, regulation of biosynthetic process	34.25	71	denphalae14321, denphalae19532, denphalae04518, denphalae26509, denphalae21656, denphalae05768, denphalae19373, denphalae04517, denphalae28896, denphalae03399, denphalae01378, denphalae04441, denphalae01377, denphalae21187, denphalae04443, denphalae01497, denphalae28897, denphalae04442, denphalae25346, denphalae06663, denphalae12858, denphalae12859, denphalae21847, denphalae13044, denphalae17327,…
4	GO:0044092	negative regulation of molecular function	GO:0065009	regulation of molecular function	52.69	71	denphalae21939, denphalae11498, denphalae12587, denphalae11496, denphalae04518, denphalae04517, denphalae03399, denphalae29985, denphalae08648, denphalae10916, denphalae32349, denphalae04441, denphalae01850, denphalae04443, denphalae25346, denphalae04442, denphalae30849, denphalae13044, denphalae13441, denphalae12591, denphalae14572, denphalae11064, denphalae12592, denphalae14259, denphalae19588,…
4	GO:0080134	regulation of response to stress	GO:0048583, GO:0006950	regulation of response to stimulus, response to stress	36.68	70	denphalae14321, denphalae17437, denphalae11498, denphalae19532, denphalae10483, denphalae11496, denphalae04518, denphalae03667, denphalae15174, denphalae05768, denphalae03668, denphalae03669, denphalae04517, denphalae08648, denphalae10916, denphalae26671, denphalae09933, denphalae03670, denphalae03671, denphalae03672, denphalae26670, denphalae14259, denphalae14258, denphalae17686, denphalae14257,…
4	GO:0042546	cell wall biogenesis	GO:0071554, GO:0044085	cell wall organization or biogenesis, cellular component biogenesis	98.31	69	denphalae10440, denphalae18565, denphalae11297, denphalae11299, denphalae10760, denphalae18563, denphalae01207, denphalae04369, denphalae26953, denphalae22233, denphalae26951, denphalae10278, denphalae10753, denphalae10491, denphalae18656, denphalae20751, denphalae18655, denphalae13443, denphalae18654, denphalae02233, denphalae00692, denphalae04931, denphalae04578, denphalae02236, denphalae29934,…
4	GO:0010817	regulation of hormone levels	GO:0065008	regulation of biological quality	31.77	68	denphalae13394, denphalae13395, denphalae05090, denphalae10483, denphalae19452, denphalae22863, denphalae23910, denphalae23755, denphalae13392, denphalae13393, denphalae15174, denphalae08648, denphalae10916, denphalae27122, denphalae27887, denphalae27885, denphalae27886, denphalae11644, denphalae11645, denphalae27120, denphalae27121, denphalae00925, denphalae23909, denphalae23908, denphalae23624,…
4	GO:0009790	embryo development	GO:0007275	multicellular organism development	49.58	67	denphalae14001, denphalae17477, denphalae01126, denphalae21656, denphalae03667, denphalae15174, denphalae03668, denphalae03669, denphalae02620, denphalae26231, denphalae07038, denphalae07357, denphalae03670, denphalae03671, denphalae23884, denphalae03672, denphalae03552, denphalae23883, denphalae07353, denphalae12858, denphalae12859, denphalae29291, denphalae29290, denphalae23666, denphalae01930,…
4	GO:0098542	defense response to other organism	GO:0051707, GO:0006952	response to other organism, defense response	60.21	67	denphalae17437, denphalae10483, denphalae17197, denphalae17198, denphalae17199, denphalae05768, denphalae06858, denphalae03399, denphalae10916, denphalae09933, denphalae30089, denphalae04443, denphalae08485, denphalae29380, denphalae08484, denphalae29387, denphalae22190, denphalae08483, denphalae08481, denphalae12195, denphalae12196, denphalae17442, denphalae10893, denphalae21127, denphalae12193,…
4	GO:0000226	microtubule cytoskeleton organization	GO:0007010, GO:0007017	cytoskeleton organization, microtubule-based process	109.8	66	denphalae13553, denphalae15091, denphalae03667, denphalae02974, denphalae03668, denphalae03669, denphalae32427, denphalae03399, denphalae07636, denphalae23162, denphalae07637, denphalae29465, denphalae03670, denphalae04441, denphalae03671, denphalae03672, denphalae04443, denphalae04442, denphalae21585, denphalae23161, denphalae23948, denphalae11186, denphalae20310, denphalae01778, denphalae21402,…
4	GO:0099402	plant organ development	GO:0048856, GO:0048731	anatomical structure development, system development	147.39	65	denphalae01921, denphalae01922, denphalae08008, denphalae06420, denphalae08005, denphalae25346, denphalae15726, denphalae11204, denphalae12858, denphalae12859, denphalae11206, denphalae07196, denphalae23282, denphalae14133, denphalae17646, denphalae10893, denphalae19469, denphalae23666, denphalae23665, denphalae03712, denphalae28200, denphalae10409, denphalae04974, denphalae09866, denphalae03409,…
4	GO:0048468	cell development	GO:0048856, GO:0048869, GO:0030154	anatomical structure development, cellular developmental process, cell differentiation	38.75	65	denphalae14321, denphalae21939, denphalae04918, denphalae03667, denphalae03668, denphalae15174, denphalae03669, denphalae07627, denphalae06858, denphalae03399, denphalae25384, denphalae22790, denphalae25145, denphalae25386, denphalae04441, denphalae03670, denphalae03671, denphalae03672, denphalae01497, denphalae04443, denphalae04442, denphalae03552, denphalae22190, denphalae09691, denphalae11262,…
4	GO:0051130	positive regulation of cellular component organization	GO:0048522, GO:0016043, GO:0051128	positive regulation of cellular process, cellular component organization, regulation of cellular component organization	39.81	64	denphalae14321, denphalae11492, denphalae19813, denphalae01126, denphalae03828, denphalae15174, denphalae03399, denphalae23482, denphalae23481, denphalae10916, denphalae00366, denphalae04441, denphalae21187, denphalae04443, denphalae04442, denphalae03552, denphalae07272, denphalae12153, denphalae12154, denphalae11262, denphalae13445, denphalae12155, denphalae14334, denphalae12156, denphalae20638,…
4	GO:0006740	NADPH regeneration	GO:0006091, GO:0006739, GO:0055114	generation of precursor metabolites and energy, NADP metabolic process, oxidation-reduction process	38.64	62	denphalae15374, denphalae24808, denphalae19334, denphalae18200, denphalae04317, denphalae15373, denphalae04316, denphalae15372, denphalae04319, denphalae09927, denphalae17150, denphalae04318, denphalae17151, denphalae04049, denphalae04320, denphalae29700, denphalae04321, denphalae17905, denphalae17906, denphalae17907, denphalae29387, denphalae31891, denphalae31890, denphalae20081, denphalae06556,…
4	GO:0022411	cellular component disassembly	GO:0016043	cellular component organization	51.19	61	denphalae11492, denphalae24128, denphalae17197, denphalae17198, denphalae17199, denphalae15174, denphalae03668, denphalae03669, denphalae28896, denphalae23482, denphalae24131, denphalae23481, denphalae24130, denphalae24133, denphalae24132, denphalae03670, denphalae03671, denphalae28897, denphalae24499, denphalae07078, denphalae12337, denphalae12335, denphalae07077, denphalae12336, denphalae27042,…
4	GO:0009408	response to heat	GO:0009266, GO:0006950	response to temperature stimulus, response to stress	77.2	61	denphalae11496, denphalae14283, denphalae14282, denphalae28896, denphalae31415, denphalae22790, denphalae25981, denphalae07831, denphalae26876, denphalae32105, denphalae09336, denphalae30048, denphalae09335, denphalae28897, denphalae32103, denphalae29380, denphalae19925, denphalae13441, denphalae11465, denphalae17686, denphalae32100, denphalae21643, denphalae04413, denphalae03160, denphalae07243,…
4	GO:0042180	cellular ketone metabolic process	GO:0071704, GO:0044237, GO:0044281	organic substance metabolic process, cellular metabolic process, small molecule metabolic process	31.88	60	denphalae24644, denphalae28929, denphalae31580, denphalae31181, denphalae22902, denphalae02585, denphalae02586, denphalae10916, denphalae02588, denphalae23044, denphalae09933, denphalae23045, denphalae28932, denphalae28931, denphalae02583, denphalae28930, denphalae02584, denphalae02184, denphalae27708, denphalae28203, denphalae29215, denphalae29214, denphalae28206, denphalae21374, denphalae02352,…
4	GO:0009894	regulation of catabolic process	GO:0019222, GO:0009056	regulation of metabolic process, catabolic process	55.67	59	denphalae17117, denphalae21656, denphalae15174, denphalae05768, denphalae06858, denphalae03399, denphalae22790, denphalae09933, denphalae04441, denphalae04443, denphalae04442, denphalae13044, denphalae13441, denphalae11064, denphalae17442, denphalae14259, denphalae14258, denphalae14257, denphalae14256, denphalae10771, denphalae02794, denphalae07603, denphalae02795, denphalae02796, denphalae05349,…
4	GO:1901698	response to nitrogen compound	GO:0042221	response to chemical	27.14	58	denphalae17437, denphalae16980, denphalae31143, denphalae04518, denphalae31142, denphalae26229, denphalae21656, denphalae04517, denphalae00316, denphalae06858, denphalae03399, denphalae08648, denphalae10916, denphalae04441, denphalae04443, denphalae05410, denphalae04442, denphalae07593, denphalae11204, denphalae11206, denphalae15341, denphalae14259, denphalae14258, denphalae14257, denphalae14256,…
4	GO:0044036	cell wall macromolecule metabolic process	GO:0071554, GO:0044260	cell wall organization or biogenesis, cellular macromolecule metabolic process	19.2	57	denphalae18565, denphalae10440, denphalae20841, denphalae20840, denphalae11297, denphalae10760, denphalae11299, denphalae18563, denphalae04369, denphalae09899, denphalae09898, denphalae26953, denphalae22111, denphalae22233, denphalae26951, denphalae10278, denphalae10753, denphalae10491, denphalae18656, denphalae20751, denphalae18655, denphalae18654, denphalae20839, denphalae07519, denphalae00692,…
4	GO:0023014	signal transduction by protein phosphorylation	GO:0006468, GO:0007165	protein phosphorylation, signal transduction	97.14	56	denphalae11498, denphalae11496, denphalae14280, denphalae04518, denphalae26504, denphalae21656, denphalae05768, denphalae07627, denphalae04517, denphalae14281, denphalae09933, denphalae06623, denphalae27007, denphalae25664, denphalae03552, denphalae27006, denphalae24090, denphalae24092, denphalae24091, denphalae24094, denphalae24093, denphalae24095, denphalae11064, denphalae04334, denphalae24089,…
4	GO:0051640	organelle localization	GO:0051641	cellular localization	28.57	56	denphalae22826, denphalae10043, denphalae03667, denphalae15174, denphalae03668, denphalae03669, denphalae10716, denphalae22790, denphalae08889, denphalae08888, denphalae08887, denphalae03670, denphalae08886, denphalae03671, denphalae08885, denphalae03672, denphalae06460, denphalae15405, denphalae29380, denphalae15404, denphalae09373, denphalae13441, denphalae11064, denphalae13445, denphalae05419,…
4	GO:0055082	cellular chemical homeostasis	GO:0019725, GO:0048878	cellular homeostasis, chemical homeostasis	41.31	56	denphalae17437, denphalae15055, denphalae15699, denphalae15174, denphalae08648, denphalae26792, denphalae21143, denphalae26790, denphalae10514, denphalae28451, denphalae26791, denphalae28450, denphalae13441, denphalae09061, denphalae09060, denphalae18179, denphalae18374, denphalae18176, denphalae18178, denphalae18177, denphalae20639, denphalae26787, denphalae26788, denphalae01387, denphalae01386,…
4	GO:0022603	regulation of anatomical structure morphogenesis	GO:0050793, GO:0009653	regulation of developmental process, anatomical structure morphogenesis	43.78	55	denphalae11497, denphalae11498, denphalae11495, denphalae11496, denphalae31143, denphalae31142, denphalae03667, denphalae05208, denphalae03668, denphalae15174, denphalae03669, denphalae03399, denphalae10916, denphalae09933, denphalae03670, denphalae04441, denphalae03671, denphalae01497, denphalae03672, denphalae04443, denphalae05410, denphalae03552, denphalae04442, denphalae23282, denphalae13441,…
4	GO:1903047	mitotic cell cycle process	GO:0022402, GO:0000278	cell cycle process, mitotic cell cycle	45.95	54	denphalae04918, denphalae04518, denphalae21656, denphalae05724, denphalae04517, denphalae03399, denphalae23361, denphalae22790, denphalae10916, denphalae09933, denphalae04441, denphalae04443, denphalae04442, denphalae07310, denphalae09373, denphalae06580, denphalae11186, denphalae22775, denphalae25695, denphalae25697, denphalae05463, denphalae25696, denphalae31321, denphalae31322, denphalae11339,…
4	GO:0048316	seed development	GO:0048608, GO:0009791, GO:0010154	reproductive structure development, post-embryonic development, fruit development	88.21	53	denphalae14001, denphalae13950, denphalae17477, denphalae32271, denphalae25384, denphalae13949, denphalae02620, denphalae26231, denphalae25386, denphalae07038, denphalae07357, denphalae23884, denphalae23883, denphalae07353, denphalae12858, denphalae12859, denphalae29291, denphalae29290, denphalae23666, denphalae11619, denphalae28200, denphalae09988, denphalae24002, denphalae00892, denphalae26148,…
4	GO:0006970	response to osmotic stress	GO:0006950, GO:0009628	response to stress, response to abiotic stimulus	93.42	53	denphalae20448, denphalae21656, denphalae00316, denphalae23163, denphalae04887, denphalae25981, denphalae04886, denphalae07831, denphalae30048, denphalae25346, denphalae20451, denphalae29380, denphalae14133, denphalae19027, denphalae19029, denphalae19025, denphalae04888, denphalae02233, denphalae31206, denphalae02675, denphalae02236, denphalae02672, denphalae03160, denphalae06276, denphalae11736,…
4	GO:0044403	symbiotic process	GO:0044419	interspecies interaction between organisms	51.46	52	denphalae14566, denphalae06858, denphalae30325, denphalae23085, denphalae28896, denphalae01173, denphalae07272, denphalae08292, denphalae13044, denphalae14132, denphalae19428, denphalae10771, denphalae00766, denphalae23701, denphalae20638, denphalae07603, denphalae22062, denphalae18291, denphalae09503, denphalae02593, denphalae03160, denphalae17758, denphalae17732, denphalae12362, denphalae14941,…
4	GO:0051049	regulation of transport	GO:0032879, GO:0006810	regulation of localization, transport	44.4	52	denphalae14321, denphalae12220, denphalae11497, denphalae19532, denphalae11498, denphalae12221, denphalae11496, denphalae04515, denphalae15174, denphalae04516, denphalae03399, denphalae30325, denphalae28896, denphalae08648, denphalae10916, denphalae04441, denphalae29703, denphalae29702, denphalae04443, denphalae04442, denphalae07196, denphalae12219, denphalae13441, denphalae11262, denphalae13445,…
4	GO:0010647	positive regulation of cell communication	GO:0048522, GO:0010646, GO:0007154	positive regulation of cellular process, regulation of cell communication, cell communication	20.14	51	denphalae14321, denphalae13950, denphalae11498, denphalae19532, denphalae11495, denphalae11496, denphalae17593, denphalae01446, denphalae15174, denphalae05768, denphalae07627, denphalae03399, denphalae13949, denphalae22790, denphalae09933, denphalae04441, denphalae04443, denphalae04442, denphalae13044, denphalae11262, denphalae13445, denphalae07603, denphalae05349, denphalae05463, denphalae03160,…
4	GO:0051129	negative regulation of cellular component organization	GO:0048523, GO:0016043, GO:0051128	negative regulation of cellular process, cellular component organization, regulation of cellular component organization	34.74	51	denphalae04518, denphalae01126, denphalae03668, denphalae19373, denphalae04517, denphalae03669, denphalae06858, denphalae28896, denphalae04441, denphalae03670, denphalae03671, denphalae04442, denphalae28897, denphalae13445, denphalae05349, denphalae06512, denphalae07767, denphalae31321, denphalae31322, denphalae05141, denphalae07243, denphalae07244, denphalae18029, denphalae14864, denphalae18028,…
4	GO:0060548	negative regulation of cell death	GO:0008219, GO:0010941, GO:0048523	cell death, regulation of cell death, negative regulation of cellular process	76.98	51	denphalae17437, denphalae11498, denphalae19532, denphalae11495, denphalae11496, denphalae04518, denphalae16385, denphalae15174, denphalae04517, denphalae14480, denphalae03399, denphalae28896, denphalae10916, denphalae04441, denphalae01497, denphalae04443, denphalae04442, denphalae13441, denphalae01930, denphalae05349, denphalae05463, denphalae23234, denphalae21694, denphalae22465, denphalae07243,…
4	GO:0097502	mannosylation	GO:0070085	glycosylation	50	50	denphalae19690, denphalae19692, denphalae19691, denphalae27289, denphalae10638, denphalae27288, denphalae23884, denphalae23883, denphalae03270, denphalae03271, denphalae28693, denphalae28692, denphalae18136, denphalae18135, denphalae18137, denphalae18134, denphalae02233, denphalae02234, denphalae02235, denphalae02236, denphalae02231, denphalae02232, denphalae06076, denphalae11339, denphalae06074,…
4	GO:0016477	cell migration	GO:0048870	cell motility	151.69	50	denphalae15055, denphalae11498, denphalae15699, denphalae11496, denphalae04518, denphalae01126, denphalae03667, denphalae03668, denphalae15174, denphalae04517, denphalae03669, denphalae03399, denphalae10916, denphalae04441, denphalae03670, denphalae03671, denphalae04443, denphalae03672, denphalae04442, denphalae05410, denphalae13441, denphalae11262, denphalae17442, denphalae13445, denphalae05589,…
4	GO:0009967	positive regulation of signal transduction	GO:0009966, GO:0048584, GO:0023056, GO:0010647, GO:0007165	regulation of signal transduction, positive regulation of response to stimulus, positive regulation of signaling, positive regulation of cell communication, signal transduction	30.35	47	denphalae14321, denphalae17976, denphalae13950, denphalae11498, denphalae19532, denphalae11495, denphalae11496, denphalae17593, denphalae01446, denphalae18463, denphalae15174, denphalae05768, denphalae07627, denphalae03399, denphalae23383, denphalae05038, denphalae07857, denphalae13949, denphalae22790, denphalae10817, denphalae09933, denphalae11508, denphalae04441, denphalae04443, denphalae04442,…
4	GO:0006914	autophagy	GO:0044248, GO:0061919	cellular catabolic process, process utilizing autophagic mechanism	70.81	47	denphalae16443, denphalae18463, denphalae24800, denphalae15174, denphalae15150, denphalae28896, denphalae09879, denphalae22790, denphalae11508, denphalae24797, denphalae28897, denphalae10799, denphalae31539, denphalae13441, denphalae11064, denphalae16910, denphalae20851, denphalae19045, denphalae24798, denphalae19046, denphalae23306, denphalae15185, denphalae23307, denphalae23308, denphalae15184,…
4	GO:0045595	regulation of cell differentiation	GO:0050793, GO:0050794, GO:0030154	regulation of developmental process, regulation of cellular process, cell differentiation	82.09	46	denphalae14321, denphalae15117, denphalae11497, denphalae16443, denphalae17973, denphalae19479, denphalae11496, denphalae21656, denphalae17094, denphalae15174, denphalae06858, denphalae03399, denphalae07857, denphalae10916, denphalae09879, denphalae06722, denphalae09933, denphalae04441, denphalae01497, denphalae04443, denphalae04442, denphalae03552, denphalae16915, denphalae07650, denphalae10533,…
4	GO:0009410	response to xenobiotic stimulus	GO:0042221	response to chemical	21.17	45	denphalae17875, denphalae20568, denphalae15711, denphalae16884, denphalae00512, denphalae00511, denphalae00510, denphalae06539, denphalae08946, denphalae08945, denphalae31138, denphalae08944, denphalae08943, denphalae29267, denphalae32126, denphalae08942, denphalae31137, denphalae32127, denphalae08941, denphalae00221, denphalae31135, denphalae00220, denphalae31311, denphalae10674, denphalae10676,…
4	GO:0015977	carbon fixation	GO:0071704	organic substance metabolic process	71.4	45	denphalae13430, denphalae13433, denphalae12565, denphalae13434, denphalae13431, denphalae12563, denphalae13432, denphalae22741, denphalae30671, denphalae27834, denphalae15571, denphalae21980, denphalae13646, denphalae13647, denphalae13645, denphalae28199, denphalae28198, denphalae28197, denphalae12571, denphalae13660, denphalae18415, denphalae22738, denphalae22739, denphalae12570, denphalae19986,…
4	GO:0010564	regulation of cell cycle process	GO:0022402, GO:0051726	cell cycle process, regulation of cell cycle	27.27	45	denphalae13176, denphalae14864, denphalae13057, denphalae01921, denphalae04518, denphalae21656, denphalae05724, denphalae04517, denphalae17392, denphalae01922, denphalae17393, denphalae09879, denphalae22790, denphalae10916, denphalae01493, denphalae01151, denphalae09933, denphalae02086, denphalae01491, denphalae01490, denphalae14871, denphalae17204, denphalae13044, denphalae11186, denphalae11262,…
4	GO:0007018	microtubule-based movement	GO:0006928, GO:0007017	movement of cell or subcellular component, microtubule-based process	45.42	44	denphalae11790, denphalae21816, denphalae30471, denphalae30470, denphalae24625, denphalae24624, denphalae05648, denphalae24869, denphalae15174, denphalae02337, denphalae06739, denphalae24626, denphalae02339, denphalae05649, denphalae28896, denphalae24870, denphalae05651, denphalae05650, denphalae06420, denphalae28897, denphalae07571, denphalae15405, denphalae15404, denphalae07570, denphalae23060,…
4	GO:0031047	gene silencing by RNA	GO:0016458	gene silencing	72.28	43	denphalae24927, denphalae17255, denphalae19115, denphalae17256, denphalae17257, denphalae19116, denphalae06819, denphalae17131, denphalae25139, denphalae06817, denphalae06818, denphalae06822, denphalae31855, denphalae25143, denphalae25142, denphalae06820, denphalae06821, denphalae03154, denphalae21187, denphalae31530, denphalae30747, denphalae25141, denphalae25140, denphalae10495, denphalae24579,…
4	GO:0006805	xenobiotic metabolic process	GO:0071466, GO:0044237	cellular response to xenobiotic stimulus, cellular metabolic process	55.14	43	denphalae17875, denphalae20568, denphalae15711, denphalae16884, denphalae00512, denphalae00511, denphalae00510, denphalae06539, denphalae08946, denphalae08945, denphalae31138, denphalae08944, denphalae08943, denphalae29267, denphalae08942, denphalae32126, denphalae31137, denphalae08941, denphalae32127, denphalae00221, denphalae31135, denphalae31311, denphalae00220, denphalae10674, denphalae10676,…
4	GO:0035295	tube development	GO:0048856, GO:0007275	anatomical structure development, multicellular organism development	20.47	42	denphalae15055, denphalae11497, denphalae11498, denphalae15699, denphalae11495, denphalae11496, denphalae19479, denphalae31143, denphalae01126, denphalae31142, denphalae03667, denphalae21656, denphalae05208, denphalae15174, denphalae03668, denphalae03669, denphalae09879, denphalae10916, denphalae03670, denphalae04441, denphalae03671, denphalae03672, denphalae05433, denphalae03552, denphalae04442,…
4	GO:0071669	plant-type cell wall organization or biogenesis	GO:0071554	cell wall organization or biogenesis	77.52	42	denphalae15377, denphalae15376, denphalae16287, denphalae20764, denphalae20763, denphalae01303, denphalae00554, denphalae09907, denphalae01207, denphalae06965, denphalae06966, denphalae06964, denphalae26953, denphalae22233, denphalae31673, denphalae22530, denphalae26951, denphalae31674, denphalae10532, denphalae10531, denphalae10491, denphalae10530, denphalae13443, denphalae24732, denphalae22039,…
4	GO:0045786	negative regulation of cell cycle	GO:0051726, GO:0048523, GO:0007049	regulation of cell cycle, negative regulation of cellular process, cell cycle	72.55	42	denphalae14864, denphalae04918, denphalae11498, denphalae11495, denphalae11496, denphalae04518, denphalae21656, denphalae04517, denphalae08838, denphalae29985, denphalae09879, denphalae21163, denphalae01151, denphalae09933, denphalae07531, denphalae09379, denphalae09378, denphalae09377, denphalae14871, denphalae13044, denphalae09381, denphalae09380, denphalae14572, denphalae11262, denphalae18119,…
4	GO:0009793	embryo development ending in seed dormancy	GO:0048316, GO:0003006, GO:0009790	seed development, developmental process involved in reproduction, embryo development	46.46	42	denphalae14001, denphalae16640, denphalae17477, denphalae00814, denphalae00813, denphalae00933, denphalae29323, denphalae02620, denphalae26231, denphalae29322, denphalae29289, denphalae07038, denphalae07357, denphalae28756, denphalae23884, denphalae23663, denphalae23883, denphalae07353, denphalae29321, denphalae12858, denphalae29288, denphalae12859, denphalae16637, denphalae27462, denphalae29287,…
4	GO:0006458	'de novo' protein folding	GO:0006457	protein folding	59.36	41	denphalae12542, denphalae12543, denphalae24128, denphalae14283, denphalae20903, denphalae05749, denphalae14282, denphalae19373, denphalae24131, denphalae24197, denphalae28896, denphalae24130, denphalae24196, denphalae24133, denphalae24199, denphalae32326, denphalae24132, denphalae32324, denphalae32325, denphalae32322, denphalae21684, denphalae24499, denphalae32323, denphalae28897, denphalae12337,…
4	GO:0035239	tube morphogenesis	GO:0035295, GO:0009653	tube development, anatomical structure morphogenesis	26.73	41	denphalae15055, denphalae11497, denphalae11498, denphalae15699, denphalae11495, denphalae11496, denphalae19479, denphalae31143, denphalae01126, denphalae31142, denphalae05208, denphalae03667, denphalae21656, denphalae15174, denphalae03668, denphalae03669, denphalae09879, denphalae10916, denphalae03670, denphalae04441, denphalae03671, denphalae03672, denphalae05433, denphalae05410, denphalae03552,…
4	GO:0009611	response to wounding	GO:0006950	response to stress	79.46	40	denphalae11498, denphalae15952, denphalae10483, denphalae11496, denphalae19479, denphalae17973, denphalae31143, denphalae31142, denphalae17496, denphalae03667, denphalae21656, denphalae03668, denphalae15174, denphalae03669, denphalae03399, denphalae08648, denphalae10916, denphalae10817, denphalae21240, denphalae03670, denphalae04441, denphalae21241, denphalae03671, denphalae21242, denphalae03672,…
4	GO:0080135	regulation of cellular response to stress	GO:0033554, GO:0050794, GO:0080134	cellular response to stress, regulation of cellular process, regulation of response to stress	17.76	40	denphalae14321, denphalae14941, denphalae19532, denphalae04518, denphalae15174, denphalae05749, denphalae04517, denphalae23383, denphalae11507, denphalae09879, denphalae11508, denphalae07531, denphalae19404, denphalae18119, denphalae14259, denphalae14258, denphalae17686, denphalae14257, denphalae14256, denphalae04309, denphalae27058, denphalae03401, denphalae05349, denphalae04755, denphalae27057,…
4	GO:0043094	cellular metabolic compound salvage	GO:0044237	cellular metabolic process	13.95	40	denphalae16522, denphalae15332, denphalae16523, denphalae16524, denphalae15330, denphalae15810, denphalae27834, denphalae26609, denphalae07239, denphalae26314, denphalae06323, denphalae26610, denphalae06322, denphalae14912, denphalae25080, denphalae14911, denphalae14910, denphalae30749, denphalae14913, denphalae25907, denphalae00906, denphalae25906, denphalae25908, denphalae00907, denphalae25547,…
4	GO:0032970	regulation of actin filament-based process	GO:0030029, GO:0050794	actin filament-based process, regulation of cellular process	72.03	40	denphalae20867, denphalae18029, denphalae20866, denphalae11492, denphalae15952, denphalae18028, denphalae01126, denphalae03667, denphalae03668, denphalae03669, denphalae03399, denphalae07515, denphalae04441, denphalae00366, denphalae03670, denphalae03671, denphalae04443, denphalae03672, denphalae04442, denphalae12357, denphalae11085, denphalae12153, denphalae11084, denphalae12154, denphalae13543,…
4	GO:0034754	cellular hormone metabolic process	GO:0042445, GO:0044237	hormone metabolic process, cellular metabolic process	46.81	40	denphalae26329, denphalae19452, denphalae22863, denphalae26327, denphalae23910, denphalae26328, denphalae26332, denphalae26333, denphalae02444, denphalae26330, denphalae27122, denphalae26331, denphalae27887, denphalae26334, denphalae27885, denphalae27886, denphalae11644, denphalae11645, denphalae09473, denphalae27120, denphalae09472, denphalae27121, denphalae09471, denphalae00925, denphalae23909,…
4	GO:0001568	blood vessel development	GO:0048856, GO:0001944	anatomical structure development, vasculature development	25.79	39	denphalae15055, denphalae11497, denphalae11498, denphalae15699, denphalae11495, denphalae11496, denphalae19479, denphalae31143, denphalae31142, denphalae05208, denphalae03667, denphalae21656, denphalae15174, denphalae03668, denphalae03669, denphalae09879, denphalae10916, denphalae03670, denphalae04441, denphalae03671, denphalae03672, denphalae05433, denphalae05410, denphalae03552, denphalae04442,…
4	GO:0045087	innate immune response	GO:0098542, GO:0006955	defense response to other organism, immune response	55.99	39	denphalae17437, denphalae10483, denphalae29958, denphalae05768, denphalae17094, denphalae06858, denphalae13050, denphalae10916, denphalae09933, denphalae06722, denphalae23461, denphalae29328, denphalae10894, denphalae08485, denphalae07252, denphalae08484, denphalae29380, denphalae22190, denphalae08483, denphalae08481, denphalae12195, denphalae12196, denphalae10893, denphalae21127, denphalae12193,…
4	GO:0090066	regulation of anatomical structure size	GO:0065008	regulation of biological quality	10.03	38	denphalae20867, denphalae18029, denphalae20866, denphalae11492, denphalae18028, denphalae16443, denphalae00796, denphalae01126, denphalae03668, denphalae03669, denphalae00366, denphalae03670, denphalae03671, denphalae07531, denphalae03552, denphalae11085, denphalae12153, denphalae11084, denphalae12154, denphalae13441, denphalae18119, denphalae13543, denphalae12155, denphalae12156, denphalae23963,…
4	GO:2000145	regulation of cell motility	GO:0040012, GO:0048870, GO:0051270	regulation of locomotion, cell motility, regulation of cellular component movement	71.69	37	denphalae15055, denphalae11498, denphalae15952, denphalae15699, denphalae13057, denphalae11496, denphalae19479, denphalae04518, denphalae01126, denphalae15174, denphalae04517, denphalae03399, denphalae07857, denphalae10916, denphalae09879, denphalae04441, denphalae04443, denphalae04442, denphalae05410, denphalae16915, denphalae07650, denphalae10533, denphalae16879, denphalae13441, denphalae11262,…
4	GO:0010648	negative regulation of cell communication	GO:0010646, GO:0048523, GO:0007154	regulation of cell communication, negative regulation of cellular process, cell communication	14.39	37	denphalae13950, denphalae11498, denphalae11495, denphalae19479, denphalae11496, denphalae04518, denphalae15174, denphalae05768, denphalae04517, denphalae08648, denphalae05038, denphalae11507, denphalae09879, denphalae13949, denphalae11508, denphalae09933, denphalae07531, denphalae10894, denphalae13441, denphalae18119, denphalae11262, denphalae11064, denphalae17442, denphalae10893, denphalae04309,…
4	GO:0051270	regulation of cellular component movement	GO:0032879, GO:0006928, GO:0050794	regulation of localization, movement of cell or subcellular component, regulation of cellular process	52.06	37	denphalae15055, denphalae11498, denphalae15952, denphalae15699, denphalae13057, denphalae11496, denphalae19479, denphalae04518, denphalae01126, denphalae15174, denphalae04517, denphalae03399, denphalae07857, denphalae10916, denphalae09879, denphalae04441, denphalae04443, denphalae04442, denphalae05410, denphalae16915, denphalae07650, denphalae10533, denphalae16879, denphalae13441, denphalae11262,…
4	GO:0030030	cell projection organization	GO:0016043	cellular component organization	52.07	37	denphalae14321, denphalae04918, denphalae15952, denphalae16443, denphalae17973, denphalae01126, denphalae03667, denphalae03668, denphalae03669, denphalae06858, denphalae03399, denphalae22790, denphalae09879, denphalae03670, denphalae04441, denphalae03671, denphalae03672, denphalae29327, denphalae04443, denphalae04442, denphalae03552, denphalae16915, denphalae07650, denphalae04582, denphalae09691,…
4	GO:0001525	angiogenesis	GO:0048646, GO:0048514	anatomical structure formation involved in morphogenesis, blood vessel morphogenesis	66.83	37	denphalae15055, denphalae11497, denphalae11498, denphalae15699, denphalae11495, denphalae11496, denphalae19479, denphalae31143, denphalae31142, denphalae05208, denphalae03667, denphalae15174, denphalae03668, denphalae03669, denphalae09879, denphalae10916, denphalae03670, denphalae04441, denphalae03671, denphalae03672, denphalae05433, denphalae05410, denphalae03552, denphalae04442, denphalae16915,…
4	GO:0010942	positive regulation of cell death	GO:0048522, GO:0008219, GO:0010941	positive regulation of cellular process, cell death, regulation of cell death	39.05	37	denphalae14321, denphalae15117, denphalae11498, denphalae11496, denphalae14060, denphalae04518, denphalae29958, denphalae18463, denphalae05768, denphalae04517, denphalae15150, denphalae05159, denphalae08648, denphalae23383, denphalae05038, denphalae11507, denphalae10916, denphalae21163, denphalae11508, denphalae16915, denphalae10533, denphalae13441, denphalae12572, denphalae17442, denphalae04309,…
4	GO:0032535	regulation of cellular component size	GO:0016043, GO:0090066	cellular component organization, regulation of anatomical structure size	16.51	37	denphalae20867, denphalae18029, denphalae20866, denphalae11492, denphalae18028, denphalae16443, denphalae00796, denphalae01126, denphalae03668, denphalae03669, denphalae00366, denphalae03670, denphalae03671, denphalae07531, denphalae03552, denphalae11085, denphalae12153, denphalae11084, denphalae12154, denphalae18119, denphalae13543, denphalae12155, denphalae12156, denphalae23963, denphalae23965,…
4	GO:0009991	response to extracellular stimulus	GO:0009605	response to external stimulus	61	36	denphalae17116, denphalae17437, denphalae15117, denphalae15831, denphalae15830, denphalae17115, denphalae31143, denphalae31142, denphalae12081, denphalae05038, denphalae05159, denphalae13906, denphalae02962, denphalae05410, denphalae16915, denphalae28690, denphalae10894, denphalae28691, denphalae31091, denphalae16710, denphalae12077, denphalae13441, denphalae16711, denphalae31090, denphalae19841,…
4	GO:0048229	gametophyte development	GO:0007275	multicellular organism development	66.71	34	denphalae16068, denphalae17697, denphalae31364, denphalae14140, denphalae03172, denphalae08560, denphalae27462, denphalae26095, denphalae14133, denphalae18458, denphalae01839, denphalae20579, denphalae20634, denphalae14259, denphalae12751, denphalae18356, denphalae14258, denphalae18355, denphalae14257, denphalae14256, denphalae18357, denphalae01017, denphalae01016, denphalae10506, denphalae08559,…
4	GO:0043254	regulation of protein complex assembly	GO:0044087, GO:0065003, GO:0051128	regulation of cellular component biogenesis, protein-containing complex assembly, regulation of cellular component organization	36.19	34	denphalae20867, denphalae18029, denphalae20866, denphalae18028, denphalae01126, denphalae18463, denphalae03668, denphalae03669, denphalae23383, denphalae11507, denphalae11508, denphalae00366, denphalae03670, denphalae03671, denphalae11085, denphalae12153, denphalae11084, denphalae12154, denphalae19404, denphalae13543, denphalae12155, denphalae12156, denphalae29927, denphalae16098, denphalae16770,…
4	GO:0104004	cellular response to environmental stimulus	GO:0051716	cellular response to stimulus	29.67	33	denphalae14321, denphalae17854, denphalae15398, denphalae17855, denphalae15397, denphalae15396, denphalae13950, denphalae17852, denphalae01529, denphalae21656, denphalae01528, denphalae17094, denphalae02321, denphalae13949, denphalae30106, denphalae25664, denphalae29327, denphalae13842, denphalae19404, denphalae13466, denphalae13841, denphalae16691, denphalae21229, denphalae04413, denphalae08676,…
4	GO:0071214	cellular response to abiotic stimulus	GO:0104004, GO:0009628	cellular response to environmental stimulus, response to abiotic stimulus	49.44	33	denphalae14321, denphalae17854, denphalae15398, denphalae17855, denphalae15397, denphalae15396, denphalae13950, denphalae17852, denphalae01529, denphalae21656, denphalae01528, denphalae17094, denphalae02321, denphalae13949, denphalae30106, denphalae25664, denphalae29327, denphalae13842, denphalae19404, denphalae13466, denphalae13841, denphalae16691, denphalae21229, denphalae04413, denphalae08676,…
4	GO:0009968	negative regulation of signal transduction	GO:0009966, GO:0023057, GO:0010648, GO:0048585, GO:0007165	regulation of signal transduction, negative regulation of signaling, negative regulation of cell communication, negative regulation of response to stimulus, signal transduction	21.82	33	denphalae13950, denphalae11498, denphalae11495, denphalae19479, denphalae11496, denphalae04518, denphalae15174, denphalae05768, denphalae04517, denphalae05038, denphalae11507, denphalae13949, denphalae11508, denphalae09933, denphalae07531, denphalae10894, denphalae13441, denphalae18119, denphalae11262, denphalae11064, denphalae17442, denphalae10893, denphalae04309, denphalae00247, denphalae05349,…
4	GO:0046677	response to antibiotic	GO:0042221	response to chemical	49.06	31	denphalae15398, denphalae15397, denphalae15396, denphalae19532, denphalae04518, denphalae01529, denphalae01528, denphalae04517, denphalae05159, denphalae23383, denphalae10916, denphalae11507, denphalae22790, denphalae21163, denphalae23461, denphalae02962, denphalae11508, denphalae25346, denphalae16915, denphalae11545, denphalae04060, denphalae13441, denphalae19404, denphalae13543, denphalae07767,…
4	GO:0042026	protein refolding	GO:0006457	protein folding	31.6	31	denphalae12542, denphalae12543, denphalae21993, denphalae26525, denphalae26526, denphalae14283, denphalae14282, denphalae28896, denphalae30325, denphalae30589, denphalae07216, denphalae22790, denphalae07217, denphalae07215, denphalae28897, denphalae05350, denphalae27340, denphalae11465, denphalae21643, denphalae32182, denphalae06657, denphalae05349, denphalae26524, denphalae04751, denphalae26522,…
4	GO:0035966	response to topologically incorrect protein	GO:0010033, GO:0006950	response to organic substance, response to stress	29.31	31	denphalae17437, denphalae11497, denphalae21939, denphalae18463, denphalae14283, denphalae05749, denphalae19373, denphalae14282, denphalae28896, denphalae05038, denphalae11507, denphalae22790, denphalae11508, denphalae09535, denphalae07531, denphalae28897, denphalae10894, denphalae18119, denphalae11262, denphalae10893, denphalae31073, denphalae31072, denphalae05349, denphalae04751, denphalae23257,…
4	GO:0140056	organelle localization by membrane tethering	GO:0051640, GO:0022406	organelle localization, membrane docking	26.16	31	denphalae22826, denphalae10043, denphalae10716, denphalae08889, denphalae22790, denphalae08888, denphalae08887, denphalae08886, denphalae09238, denphalae08885, denphalae09237, denphalae26335, denphalae13567, denphalae06460, denphalae11868, denphalae11869, denphalae11867, denphalae05501, denphalae06459, denphalae06457, denphalae06458, denphalae06456, denphalae06112, denphalae06113, denphalae10963,…
4	GO:0098813	nuclear chromosome segregation	GO:0022402, GO:0007059	cell cycle process, chromosome segregation	9.97	31	denphalae13176, denphalae14864, denphalae04518, denphalae30096, denphalae15350, denphalae04517, denphalae07779, denphalae23361, denphalae01151, denphalae07310, denphalae09373, denphalae14871, denphalae17545, denphalae14872, denphalae24317, denphalae27573, denphalae25695, denphalae07788, denphalae27574, denphalae25697, denphalae28426, denphalae25696, denphalae07787, denphalae31321, denphalae31322,…
4	GO:0044770	cell cycle phase transition	GO:0022402	cell cycle process	17.47	30	denphalae13176, denphalae14864, denphalae04918, denphalae13057, denphalae04518, denphalae21656, denphalae05724, denphalae04517, denphalae09879, denphalae10916, denphalae22790, denphalae01151, denphalae21163, denphalae09933, denphalae14871, denphalae14872, denphalae22775, denphalae10905, denphalae27573, denphalae27574, denphalae31321, denphalae31322, denphalae05141, denphalae14866, denphalae09881,…
4	GO:0042168	heme metabolic process	GO:0042440, GO:0006778	pigment metabolic process, porphyrin-containing compound metabolic process	26.52	30	denphalae21979, denphalae30090, denphalae21531, denphalae21532, denphalae21972, denphalae21973, denphalae07906, denphalae21974, denphalae21975, denphalae21976, denphalae21977, denphalae12456, denphalae12457, denphalae25163, denphalae21968, denphalae13441, denphalae21969, denphalae20479, denphalae20478, denphalae13444, denphalae20477, denphalae14236, denphalae20476, denphalae24898, denphalae31573,…
4	GO:0051272	positive regulation of cellular component movement	GO:0048522, GO:0006928, GO:0051270	positive regulation of cellular process, movement of cell or subcellular component, regulation of cellular component movement	37.27	30	denphalae15055, denphalae11498, denphalae15699, denphalae13057, denphalae11496, denphalae19479, denphalae01126, denphalae15174, denphalae03399, denphalae07857, denphalae09879, denphalae10916, denphalae04441, denphalae04443, denphalae04442, denphalae05410, denphalae16915, denphalae16879, denphalae13441, denphalae11262, denphalae20412, denphalae13543, denphalae13445, denphalae05463, denphalae23234,…
4	GO:0035383	thioester metabolic process	GO:0006790, GO:0071704	sulfur compound metabolic process, organic substance metabolic process	27.88	30	denphalae19537, denphalae19536, denphalae13430, denphalae19539, denphalae19538, denphalae13433, denphalae13434, denphalae19535, denphalae13431, denphalae13432, denphalae01801, denphalae07036, denphalae25302, denphalae00385, denphalae06383, denphalae29040, denphalae06382, denphalae08085, denphalae08084, denphalae20599, denphalae20598, denphalae18853, denphalae18852, denphalae29039, denphalae18093,…
4	GO:2000147	positive regulation of cell motility	GO:0040017, GO:2000145, GO:0048870, GO:0051272	positive regulation of locomotion, regulation of cell motility, cell motility, positive regulation of cellular component movement	62.12	30	denphalae15055, denphalae11498, denphalae15699, denphalae13057, denphalae11496, denphalae19479, denphalae01126, denphalae15174, denphalae03399, denphalae07857, denphalae09879, denphalae10916, denphalae04441, denphalae04443, denphalae04442, denphalae05410, denphalae16915, denphalae16879, denphalae13441, denphalae11262, denphalae20412, denphalae13543, denphalae13445, denphalae05463, denphalae23234,…
4	GO:0071496	cellular response to external stimulus	GO:0009605	response to external stimulus	23.05	30	denphalae17116, denphalae14321, denphalae17437, denphalae15117, denphalae15831, denphalae15830, denphalae17115, denphalae05038, denphalae13906, denphalae16915, denphalae28690, denphalae28691, denphalae31091, denphalae16710, denphalae13441, denphalae16711, denphalae31090, denphalae19841, denphalae11486, denphalae12158, denphalae23308, denphalae25354, denphalae07767, denphalae28200, denphalae05320,…
4	GO:0007186	G protein-coupled receptor signaling pathway	GO:0007165	signal transduction	53.71	30	denphalae14263, denphalae21678, denphalae21679, denphalae07627, denphalae07628, denphalae03399, denphalae10817, denphalae10916, denphalae06722, denphalae04441, denphalae04443, denphalae04442, denphalae30564, denphalae07650, denphalae01172, denphalae07293, denphalae00568, denphalae25569, denphalae00567, denphalae25568, denphalae00569, denphalae25572, denphalae25571, denphalae25573, denphalae28647,…
4	GO:0045597	positive regulation of cell differentiation	GO:0048522, GO:0030154, GO:0051094, GO:0045595	positive regulation of cellular process, cell differentiation, positive regulation of developmental process, regulation of cell differentiation	45	30	denphalae14321, denphalae15117, denphalae16443, denphalae17973, denphalae19479, denphalae21656, denphalae15174, denphalae17094, denphalae03399, denphalae10916, denphalae04441, denphalae04443, denphalae04442, denphalae03552, denphalae07650, denphalae16915, denphalae10533, denphalae09691, denphalae07293, denphalae11262, denphalae20412, denphalae13543, denphalae16430, denphalae20638, denphalae05349,…
4	GO:1905392	plant organ morphogenesis	GO:0099402, GO:0009653	plant organ development, anatomical structure morphogenesis	49.94	30	denphalae01921, denphalae01922, denphalae02321, denphalae29323, denphalae21240, denphalae29322, denphalae21241, denphalae21242, denphalae28756, denphalae25346, denphalae12953, denphalae10894, denphalae12952, denphalae29321, denphalae12858, denphalae07196, denphalae12859, denphalae23282, denphalae10893, denphalae01756, denphalae01755, denphalae01754, denphalae29704, denphalae28944, denphalae28943,…
4	GO:0032880	regulation of protein localization	GO:0008104, GO:0032879	protein localization, regulation of localization	14.93	30	denphalae14321, denphalae19813, denphalae19532, denphalae16560, denphalae29958, denphalae15174, denphalae15150, denphalae03399, denphalae30325, denphalae08648, denphalae10817, denphalae10916, denphalae04441, denphalae04443, denphalae29327, denphalae04442, denphalae07650, denphalae07272, denphalae13543, denphalae20412, denphalae04309, denphalae03931, denphalae05602, denphalae05463, denphalae07243,…
4	GO:0010256	endomembrane system organization	GO:0016043	cellular component organization	50.26	29	denphalae14761, denphalae14760, denphalae10043, denphalae14762, denphalae20288, denphalae00875, denphalae31023, denphalae00874, denphalae00873, denphalae03667, denphalae03668, denphalae21558, denphalae03669, denphalae01824, denphalae20549, denphalae15150, denphalae20290, denphalae26572, denphalae25145, denphalae03670, denphalae03671, denphalae03672, denphalae23940, denphalae05589, denphalae05588,…
4	GO:0007051	spindle organization	GO:0022402, GO:0000226	cell cycle process, microtubule cytoskeleton organization	24.24	29	denphalae13553, denphalae15091, denphalae18463, denphalae03667, denphalae20309, denphalae03668, denphalae03669, denphalae03399, denphalae23383, denphalae09879, denphalae03670, denphalae04441, denphalae03671, denphalae03672, denphalae04443, denphalae21585, denphalae04442, denphalae07650, denphalae07299, denphalae11186, denphalae20310, denphalae28737, denphalae05589, denphalae05588, denphalae02973,…
4	GO:0042446	hormone biosynthetic process	GO:0042445, GO:0009058	hormone metabolic process, biosynthetic process	15.48	28	denphalae13394, denphalae13395, denphalae05090, denphalae13774, denphalae19452, denphalae23910, denphalae23755, denphalae13392, denphalae13393, denphalae15174, denphalae27887, denphalae27885, denphalae27886, denphalae19907, denphalae23909, denphalae23908, denphalae23523, denphalae23644, denphalae23522, denphalae23624, denphalae23646, denphalae23645, denphalae23625, denphalae28405, denphalae22220,…
4	GO:0006730	one-carbon metabolic process	GO:0044237, GO:0044281	cellular metabolic process, small molecule metabolic process	34	28	denphalae16980, denphalae18682, denphalae26349, denphalae18683, denphalae32330, denphalae09516, denphalae09514, denphalae04387, denphalae06363, denphalae06362, denphalae16977, denphalae16978, denphalae16979, denphalae28131, denphalae18439, denphalae27647, denphalae18371, denphalae26165, denphalae26166, denphalae26347, denphalae26348, denphalae26642, denphalae26643, denphalae29174, denphalae29173,…
4	GO:0009617	response to bacterium	GO:0051707	response to other organism	46.7	28	denphalae14321, denphalae15117, denphalae10483, denphalae19479, denphalae17197, denphalae17198, denphalae17199, denphalae06858, denphalae13050, denphalae06722, denphalae23461, denphalae30089, denphalae05410, denphalae16915, denphalae14338, denphalae29380, denphalae29387, denphalae16879, denphalae16410, denphalae21127, denphalae20639, denphalae20219, denphalae31500, denphalae02593, denphalae03080,…
4	GO:0000910	cytokinesis	GO:0022402, GO:0051301	cell cycle process, cell division	48.24	28	denphalae20768, denphalae01303, denphalae09907, denphalae03667, denphalae03668, denphalae03669, denphalae17392, denphalae17393, denphalae01493, denphalae09879, denphalae03670, denphalae02086, denphalae03671, denphalae03672, denphalae07510, denphalae01491, denphalae01490, denphalae13543, denphalae24732, denphalae18591, denphalae05589, denphalae05588, denphalae05024, denphalae05023, denphalae01487,…
4	GO:0031647	regulation of protein stability	GO:0065008	regulation of biological quality	43.6	28	denphalae19813, denphalae22642, denphalae29958, denphalae03399, denphalae28896, denphalae22790, denphalae11508, denphalae04441, denphalae04443, denphalae04442, denphalae28897, denphalae07650, denphalae07272, denphalae13044, denphalae12572, denphalae19404, denphalae11262, denphalae10771, denphalae03931, denphalae07603, denphalae05463, denphalae03160, denphalae07243, denphalae04293, denphalae07244,…
4	GO:0048534	hematopoietic or lymphoid organ development	GO:0002520, GO:0048513	immune system development, animal organ development	9.02	27	denphalae15117, denphalae11497, denphalae17973, denphalae11496, denphalae21656, denphalae03667, denphalae03668, denphalae15174, denphalae17094, denphalae03669, denphalae10916, denphalae06722, denphalae21163, denphalae09933, denphalae02962, denphalae03670, denphalae03671, denphalae03672, denphalae16915, denphalae07293, denphalae05589, denphalae05588, denphalae05349, denphalae20561, denphalae17758,…
4	GO:0006403	RNA localization	GO:0033036	macromolecule localization	8.22	27	denphalae19813, denphalae27119, denphalae16560, denphalae21656, denphalae31855, denphalae00383, denphalae02102, denphalae21187, denphalae30386, denphalae07272, denphalae17468, denphalae24579, denphalae24578, denphalae00588, denphalae03931, denphalae05419, denphalae06118, denphalae06119, denphalae07767, denphalae05141, denphalae03460, denphalae28485, denphalae28484, denphalae29177, denphalae11514,…
4	GO:0009415	response to water	GO:0001101, GO:0010035, GO:1901700, GO:0009628	response to acid chemical, response to inorganic substance, response to oxygen-containing compound, response to abiotic stimulus	19.8	26	denphalae15553, denphalae15552, denphalae20249, denphalae20248, denphalae03525, denphalae03900, denphalae12081, denphalae00635, denphalae03901, denphalae01751, denphalae30048, denphalae20253, denphalae20252, denphalae20251, denphalae29380, denphalae20250, denphalae10811, denphalae11506, denphalae17804, denphalae12077, denphalae12158, denphalae03899, denphalae07208, denphalae27610, denphalae06276,…
4	GO:0061061	muscle structure development	GO:0048856	anatomical structure development	40.56	26	denphalae14321, denphalae15117, denphalae15952, denphalae17973, denphalae21656, denphalae03568, denphalae03667, denphalae03668, denphalae03669, denphalae05038, denphalae02962, denphalae03670, denphalae03671, denphalae29328, denphalae01497, denphalae03672, denphalae10533, denphalae22190, denphalae09691, denphalae19404, denphalae11064, denphalae05589, denphalae05588, denphalae03567, denphalae20561,…
4	GO:0051656	establishment of organelle localization	GO:0051640, GO:0051234	organelle localization, establishment of localization	10.46	26	denphalae16560, denphalae03667, denphalae15174, denphalae03668, denphalae03669, denphalae07857, denphalae03670, denphalae03671, denphalae03672, denphalae15405, denphalae15404, denphalae19706, denphalae09373, denphalae13441, denphalae11064, denphalae15403, denphalae13445, denphalae05419, denphalae06118, denphalae05589, denphalae06119, denphalae05588, denphalae05222, denphalae06112, denphalae06113,…
4	GO:0031668	cellular response to extracellular stimulus	GO:0009991, GO:0051716, GO:0071496, GO:0007154	response to extracellular stimulus, cellular response to stimulus, cellular response to external stimulus, cell communication	34.42	26	denphalae17116, denphalae17437, denphalae15117, denphalae15831, denphalae15830, denphalae17115, denphalae05038, denphalae13906, denphalae16915, denphalae28690, denphalae28691, denphalae31091, denphalae16710, denphalae13441, denphalae16711, denphalae31090, denphalae19841, denphalae11486, denphalae12158, denphalae23308, denphalae25354, denphalae07767, denphalae28200, denphalae05320, denphalae14569,…
4	GO:0009414	response to water deprivation	GO:0009415, GO:0006950	response to water, response to stress	32	26	denphalae15553, denphalae15552, denphalae20249, denphalae20248, denphalae03525, denphalae03900, denphalae12081, denphalae00635, denphalae03901, denphalae01751, denphalae30048, denphalae20253, denphalae20252, denphalae20251, denphalae29380, denphalae20250, denphalae10811, denphalae11506, denphalae17804, denphalae12077, denphalae12158, denphalae03899, denphalae07208, denphalae27610, denphalae06276,…
4	GO:0002274	myeloid leukocyte activation	GO:0045321	leukocyte activation	7.83	26	denphalae11497, denphalae11498, denphalae11496, denphalae16466, denphalae31143, denphalae31142, denphalae17094, denphalae07627, denphalae30325, denphalae02962, denphalae16915, denphalae07252, denphalae19706, denphalae16879, denphalae07293, denphalae13441, denphalae18374, denphalae19282, denphalae05349, denphalae03160, denphalae11535, denphalae10424, denphalae05561, denphalae19419, denphalae03080,…
4	GO:0090132	epithelium migration	GO:0090130	tissue migration	16.19	25	denphalae15055, denphalae11498, denphalae15699, denphalae11496, denphalae01126, denphalae03667, denphalae15174, denphalae03668, denphalae03669, denphalae09879, denphalae10916, denphalae03670, denphalae03671, denphalae03672, denphalae05410, denphalae16915, denphalae16879, denphalae13441, denphalae11262, denphalae20412, denphalae05589, denphalae05588, denphalae23234, denphalae09881, denphalae09880
4	GO:0032101	regulation of response to external stimulus	GO:0009605, GO:0048583	response to external stimulus, regulation of response to stimulus	16.35	25	denphalae17437, denphalae11498, denphalae10483, denphalae11496, denphalae19479, denphalae04518, denphalae05768, denphalae17094, denphalae04517, denphalae13050, denphalae08648, denphalae10916, denphalae06722, denphalae09933, denphalae11262, denphalae05349, denphalae13619, denphalae31500, denphalae23234, denphalae22465, denphalae03160, denphalae11499, denphalae10424, denphalae03080, denphalae13418
4	GO:0060341	regulation of cellular localization	GO:0032879, GO:0051641	regulation of localization, cellular localization	8.43	25	denphalae19813, denphalae19532, denphalae16560, denphalae21656, denphalae15174, denphalae15150, denphalae03399, denphalae04441, denphalae04443, denphalae29327, denphalae04442, denphalae07650, denphalae07272, denphalae19404, denphalae13441, denphalae13543, denphalae20412, denphalae04309, denphalae03931, denphalae05602, denphalae05463, denphalae07243, denphalae03160, denphalae07244, denphalae16923
4	GO:0097190	apoptotic signaling pathway	GO:0006915, GO:0007165	apoptotic process, signal transduction	24.63	25	denphalae14941, denphalae11498, denphalae11495, denphalae19479, denphalae11496, denphalae15174, denphalae23383, denphalae05038, denphalae11507, denphalae11508, denphalae07531, denphalae16915, denphalae13441, denphalae12572, denphalae18119, denphalae17442, denphalae04309, denphalae07603, denphalae05349, denphalae23234, denphalae07243, denphalae07244, denphalae03080, denphalae16923, denphalae13418
4	GO:0070589	cellular component macromolecule biosynthetic process	GO:0034645, GO:0044085	cellular macromolecule biosynthetic process, cellular component biogenesis	7.8	25	denphalae10440, denphalae11297, denphalae11231, denphalae11299, denphalae29764, denphalae08426, denphalae04369, denphalae08425, denphalae08424, denphalae26953, denphalae22233, denphalae26951, denphalae10491, denphalae16258, denphalae18656, denphalae18655, denphalae20751, denphalae18654, denphalae27405, denphalae21428, denphalae00692, denphalae29934, denphalae29933, denphalae22586, denphalae27692
4	GO:1900673	olefin metabolic process	GO:0071704	organic substance metabolic process	8.86	25	denphalae15776, denphalae15775, denphalae15774, denphalae16884, denphalae18583, denphalae23755, denphalae08946, denphalae08945, denphalae08944, denphalae08943, denphalae29267, denphalae08942, denphalae08941, denphalae31311, denphalae29266, denphalae02909, denphalae19466, denphalae02907, denphalae14455, denphalae31330, denphalae01731, denphalae25749, denphalae25748, denphalae03063, denphalae31329
4	GO:0002366	leukocyte activation involved in immune response	GO:0045321, GO:0002263	leukocyte activation, cell activation involved in immune response	4.74	24	denphalae17973, denphalae16466, denphalae31143, denphalae31142, denphalae17094, denphalae07627, denphalae30325, denphalae10916, denphalae02962, denphalae21163, denphalae07252, denphalae19706, denphalae16879, denphalae07293, denphalae13441, denphalae18374, denphalae19282, denphalae05349, denphalae03160, denphalae11535, denphalae10424, denphalae05561, denphalae19419, denphalae13418
4	GO:0006754	ATP biosynthetic process	GO:0009152, GO:0017144, GO:0009206, GO:0046034	purine ribonucleotide biosynthetic process, drug metabolic process, purine ribonucleoside triphosphate biosynthetic process, ATP metabolic process	37.56	24	denphalae15055, denphalae15699, denphalae15698, denphalae22455, denphalae31143, denphalae02518, denphalae30396, denphalae21204, denphalae22546, denphalae30395, denphalae18463, denphalae31142, denphalae22547, denphalae10859, denphalae29886, denphalae05687, denphalae29885, denphalae24034, denphalae02984, denphalae22892, denphalae22454, denphalae06671, denphalae14932, denphalae17549
4	GO:0002263	cell activation involved in immune response	GO:0001775, GO:0006955, GO:0002252	cell activation, immune response, immune effector process	2.85	24	denphalae17973, denphalae16466, denphalae31143, denphalae31142, denphalae17094, denphalae07627, denphalae30325, denphalae10916, denphalae02962, denphalae21163, denphalae07252, denphalae19706, denphalae16879, denphalae07293, denphalae13441, denphalae18374, denphalae19282, denphalae05349, denphalae03160, denphalae11535, denphalae10424, denphalae05561, denphalae19419, denphalae13418
4	GO:0051236	establishment of RNA localization	GO:0051234, GO:0006403	establishment of localization, RNA localization	10.35	24	denphalae16560, denphalae27119, denphalae21656, denphalae31855, denphalae00383, denphalae02102, denphalae21187, denphalae30386, denphalae17468, denphalae24579, denphalae24578, denphalae00588, denphalae05419, denphalae06118, denphalae06119, denphalae07767, denphalae05141, denphalae03460, denphalae28485, denphalae28484, denphalae29177, denphalae11514, denphalae24580, denphalae28483
4	GO:0060560	developmental growth involved in morphogenesis	GO:0048589, GO:0009653	developmental growth, anatomical structure morphogenesis	15.48	23	denphalae20347, denphalae13543, denphalae16443, denphalae23666, denphalae29704, denphalae20638, denphalae31349, denphalae07109, denphalae30269, denphalae25384, denphalae22790, denphalae03423, denphalae04931, denphalae31347, denphalae25145, denphalae31348, denphalae25386, denphalae28200, denphalae28944, denphalae28943, denphalae03552, denphalae23663, denphalae03160
4	GO:0050776	regulation of immune response	GO:0006955, GO:0048583, GO:0002682	immune response, regulation of response to stimulus, regulation of immune system process	30.65	23	denphalae13441, denphalae17437, denphalae15117, denphalae10483, denphalae05768, denphalae17094, denphalae20219, denphalae13050, denphalae28896, denphalae23383, denphalae10916, denphalae05349, denphalae22790, denphalae09933, denphalae11508, denphalae06722, denphalae31500, denphalae22465, denphalae03160, denphalae16915, denphalae10424, denphalae07252, denphalae03080
4	GO:0009896	positive regulation of catabolic process	GO:0009893, GO:0009056, GO:0009894	positive regulation of metabolic process, catabolic process, regulation of catabolic process	25.43	23	denphalae13441, denphalae32045, denphalae31793, denphalae32044, denphalae18463, denphalae21656, denphalae15174, denphalae22790, denphalae09879, denphalae05349, denphalae31796, denphalae31797, denphalae31794, denphalae31795, denphalae07243, denphalae14219, denphalae07244, denphalae14218, denphalae09881, denphalae09880, denphalae16923, denphalae12823, denphalae17607
4	GO:0042197	halogenated hydrocarbon metabolic process	GO:0006805, GO:0071704	xenobiotic metabolic process, organic substance metabolic process	8.28	23	denphalae20568, denphalae15711, denphalae00512, denphalae00511, denphalae00510, denphalae23669, denphalae06539, denphalae23671, denphalae31138, denphalae23794, denphalae31137, denphalae23796, denphalae26224, denphalae02595, denphalae31135, denphalae11214, denphalae10674, denphalae11213, denphalae10676, denphalae11215, denphalae26070, denphalae16515, denphalae10678
4	GO:0002443	leukocyte mediated immunity	GO:0002252	immune effector process	4.94	23	denphalae13441, denphalae16466, denphalae18374, denphalae31143, denphalae31142, denphalae17094, denphalae19282, denphalae07627, denphalae20219, denphalae28896, denphalae30325, denphalae05349, denphalae02962, denphalae03160, denphalae11535, denphalae10424, denphalae05561, denphalae07252, denphalae19706, denphalae16879, denphalae19419, denphalae07293, denphalae13418
4	GO:0090567	reproductive shoot system development	GO:0048608, GO:0009791, GO:0048367	reproductive structure development, post-embryonic development, shoot system development	17.73	23	denphalae21837, denphalae14133, denphalae13950, denphalae11187, denphalae17994, denphalae19331, denphalae25805, denphalae31206, denphalae04598, denphalae13949, denphalae02620, denphalae08008, denphalae04595, denphalae04594, denphalae04597, denphalae08005, denphalae04596, denphalae13952, denphalae14745, denphalae13953, denphalae12858, denphalae12859, denphalae07490
4	GO:0010948	negative regulation of cell cycle process	GO:0022402, GO:0010564, GO:0045786	cell cycle process, regulation of cell cycle process, negative regulation of cell cycle	11.15	22	denphalae14871, denphalae11262, denphalae14864, denphalae14872, denphalae04518, denphalae21656, denphalae04517, denphalae00888, denphalae00890, denphalae09879, denphalae09933, denphalae01151, denphalae31321, denphalae31322, denphalae05141, denphalae03160, denphalae14866, denphalae09881, denphalae09880, denphalae10745, denphalae03080, denphalae14869
4	GO:0098609	cell-cell adhesion	GO:0007155	cell adhesion	26.85	22	denphalae11320, denphalae17973, denphalae21656, denphalae03667, denphalae03668, denphalae05749, denphalae03669, denphalae14480, denphalae05589, denphalae23383, denphalae05588, denphalae10916, denphalae10817, denphalae03670, denphalae03671, denphalae04036, denphalae03672, denphalae04388, denphalae28545, denphalae04035, denphalae10424, denphalae20780
4	GO:0090351	seedling development	GO:0009791	post-embryonic development	15.84	21	denphalae18129, denphalae18778, denphalae18777, denphalae18779, denphalae13950, denphalae14400, denphalae10893, denphalae22631, denphalae18131, denphalae22632, denphalae27009, denphalae09908, denphalae18130, denphalae03586, denphalae25550, denphalae31206, denphalae13949, denphalae25551, denphalae10894, denphalae13952, denphalae13953
4	GO:0006904	vesicle docking involved in exocytosis	GO:0048278, GO:0140029	vesicle docking, exocytic process	21	21	denphalae22826, denphalae06459, denphalae06457, denphalae08889, denphalae06458, denphalae08888, denphalae08887, denphalae06456, denphalae08886, denphalae09238, denphalae06112, denphalae08885, denphalae09237, denphalae06113, denphalae26335, denphalae06460, denphalae08890, denphalae11868, denphalae11869, denphalae11867, denphalae29252
4	GO:0043299	leukocyte degranulation	GO:0045055, GO:0002252	regulated exocytosis, immune effector process	11.76	20	denphalae13441, denphalae16466, denphalae18374, denphalae31143, denphalae31142, denphalae17094, denphalae19282, denphalae07627, denphalae30325, denphalae05349, denphalae02962, denphalae03160, denphalae11535, denphalae05561, denphalae07252, denphalae19706, denphalae16879, denphalae19419, denphalae07293, denphalae13418
4	GO:0016441	posttranscriptional gene silencing	GO:0040029, GO:0016458, GO:0010608	regulation of gene expression, epigenetic, gene silencing, posttranscriptional regulation of gene expression	16.92	20	denphalae19735, denphalae19736, denphalae19116, denphalae06819, denphalae24579, denphalae24578, denphalae06817, denphalae06818, denphalae05716, denphalae05715, denphalae06822, denphalae31855, denphalae06820, denphalae06821, denphalae03154, denphalae21187, denphalae31530, denphalae29177, denphalae24580, denphalae31528
4	GO:0009409	response to cold	GO:0009266, GO:0006950	response to temperature stimulus, response to stress	23.6	20	denphalae07081, denphalae07082, denphalae16711, denphalae17646, denphalae15117, denphalae16388, denphalae30273, denphalae30272, denphalae01446, denphalae32033, denphalae23969, denphalae32271, denphalae04049, denphalae22790, denphalae30048, denphalae06276, denphalae20682, denphalae10424, denphalae11506, denphalae07083
4	GO:0008360	regulation of cell shape	GO:0022604, GO:0065008	regulation of cell morphogenesis, regulation of biological quality	20.22	20	denphalae13543, denphalae15952, denphalae21564, denphalae21565, denphalae21566, denphalae03667, denphalae03668, denphalae03669, denphalae05589, denphalae07229, denphalae05588, denphalae09627, denphalae04623, denphalae10916, denphalae03670, denphalae03671, denphalae03672, denphalae03552, denphalae04054, denphalae12357
4	GO:0048729	tissue morphogenesis	GO:0009888, GO:0009653	tissue development, anatomical structure morphogenesis	4.09	20	denphalae14321, denphalae13543, denphalae15952, denphalae22368, denphalae01126, denphalae15174, denphalae07603, denphalae03399, denphalae05602, denphalae09933, denphalae04441, denphalae05463, denphalae04036, denphalae04443, denphalae04035, denphalae04442, denphalae13756, denphalae07650, denphalae14415, denphalae11319
4	GO:0030048	actin filament-based movement	GO:0006928, GO:0030029	movement of cell or subcellular component, actin filament-based process	22.93	20	denphalae15952, denphalae13445, denphalae15951, denphalae03568, denphalae03667, denphalae03668, denphalae03669, denphalae06858, denphalae03399, denphalae05589, denphalae07857, denphalae05588, denphalae03567, denphalae04441, denphalae03670, denphalae05463, denphalae03671, denphalae04443, denphalae03672, denphalae04442
4	GO:0043062	extracellular structure organization	GO:0016043	cellular component organization	15.36	19	denphalae16287, denphalae21939, denphalae11498, denphalae19479, denphalae13443, denphalae01207, denphalae05288, denphalae05287, denphalae04036, denphalae05433, denphalae22530, denphalae03552, denphalae04035, denphalae05432, denphalae05289, denphalae13756, denphalae11499, denphalae05286, denphalae13414
4	GO:0009895	negative regulation of catabolic process	GO:0009892, GO:0009056, GO:0009894	negative regulation of metabolic process, catabolic process, regulation of catabolic process	12.43	19	denphalae13044, denphalae13441, denphalae12572, denphalae14259, denphalae17442, denphalae14258, denphalae16443, denphalae14257, denphalae14256, denphalae10771, denphalae11391, denphalae03399, denphalae07603, denphalae04441, denphalae05463, denphalae04443, denphalae04442, denphalae07650, denphalae03160
4	GO:0009698	phenylpropanoid metabolic process	GO:0006725, GO:1901360, GO:0019748	cellular aromatic compound metabolic process, organic cyclic compound metabolic process, secondary metabolic process	8.88	19	denphalae02909, denphalae11471, denphalae11394, denphalae05809, denphalae02907, denphalae14455, denphalae19886, denphalae18583, denphalae31000, denphalae05806, denphalae31001, denphalae05808, denphalae01731, denphalae05807, denphalae27661, denphalae05551, denphalae22386, denphalae27863, denphalae27864
4	GO:0031334	positive regulation of protein complex assembly	GO:0043254, GO:0051130, GO:0065003, GO:0044089	regulation of protein complex assembly, positive regulation of cellular component organization, protein-containing complex assembly, positive regulation of cellular component biogenesis	27.16	19	denphalae11085, denphalae12153, denphalae20867, denphalae11084, denphalae12154, denphalae20866, denphalae12155, denphalae12156, denphalae01126, denphalae16770, denphalae18463, denphalae15482, denphalae20539, denphalae11083, denphalae23383, denphalae11508, denphalae00366, denphalae24004, denphalae16923
4	GO:0051649	establishment of localization in cell	GO:0051641, GO:0051234	cellular localization, establishment of localization	4.86	19	denphalae15403, denphalae13445, denphalae03667, denphalae15174, denphalae03668, denphalae03669, denphalae05589, denphalae05588, denphalae07857, denphalae05222, denphalae03670, denphalae03671, denphalae06112, denphalae03672, denphalae06113, denphalae15405, denphalae15404, denphalae19706, denphalae09373
4	GO:0048580	regulation of post-embryonic development	GO:0009791, GO:2000026	post-embryonic development, regulation of multicellular organismal development	10.32	19	denphalae18129, denphalae17788, denphalae17789, denphalae11187, denphalae17994, denphalae14400, denphalae22631, denphalae23622, denphalae18131, denphalae22632, denphalae27009, denphalae23969, denphalae18130, denphalae25805, denphalae03586, denphalae31206, denphalae02620, denphalae04146, denphalae07490
4	GO:0031589	cell-substrate adhesion	GO:0007155	cell adhesion	19.27	19	denphalae17976, denphalae11262, denphalae20412, denphalae13543, denphalae13445, denphalae11498, denphalae11496, denphalae17973, denphalae19479, denphalae20638, denphalae03399, denphalae07857, denphalae04441, denphalae05463, denphalae04443, denphalae04036, denphalae04442, denphalae04035, denphalae07650
4	GO:0044550	secondary metabolite biosynthetic process	GO:0009058, GO:0019748	biosynthetic process, secondary metabolic process	10.08	19	denphalae02909, denphalae11394, denphalae05809, denphalae10560, denphalae02907, denphalae14455, denphalae17158, denphalae18583, denphalae05806, denphalae23896, denphalae05808, denphalae01731, denphalae23898, denphalae05807, denphalae02435, denphalae04923, denphalae30932, denphalae21593, denphalae00092
4	GO:0006935	chemotaxis	GO:0042330, GO:0042221	taxis, response to chemical	31.48	19	denphalae11262, denphalae04918, denphalae11498, denphalae11496, denphalae19479, denphalae04518, denphalae01137, denphalae04517, denphalae10916, denphalae06722, denphalae23234, denphalae23884, denphalae04036, denphalae23883, denphalae26148, denphalae04035, denphalae03080, denphalae09691, denphalae13418
4	GO:0051302	regulation of cell division	GO:0050794, GO:0051301	regulation of cellular process, cell division	26.58	18	denphalae14001, denphalae20412, denphalae00766, denphalae01921, denphalae05724, denphalae17392, denphalae17393, denphalae01922, denphalae01493, denphalae09879, denphalae09988, denphalae02086, denphalae01487, denphalae09881, denphalae01491, denphalae09880, denphalae01490, denphalae16923
4	GO:0070482	response to oxygen levels	GO:0009628	response to abiotic stimulus	9.02	18	denphalae14321, denphalae13441, denphalae19404, denphalae17437, denphalae14941, denphalae17442, denphalae13445, denphalae31143, denphalae31142, denphalae05208, denphalae21656, denphalae15174, denphalae05159, denphalae07857, denphalae09933, denphalae20561, denphalae11319, denphalae05160
4	GO:0042594	response to starvation	GO:0031667, GO:0006950	response to nutrient levels, response to stress	6.48	18	denphalae31091, denphalae16710, denphalae16711, denphalae31090, denphalae19841, denphalae12158, denphalae15831, denphalae15830, denphalae23308, denphalae05038, denphalae25354, denphalae07767, denphalae28200, denphalae05320, denphalae28690, denphalae16915, denphalae14569, denphalae28691
4	GO:0050778	positive regulation of immune response	GO:0006955, GO:0048584, GO:0050776, GO:0002684	immune response, positive regulation of response to stimulus, regulation of immune response, positive regulation of immune system process	7.71	18	denphalae17437, denphalae10483, denphalae05768, denphalae17094, denphalae13050, denphalae20219, denphalae28896, denphalae23383, denphalae10916, denphalae22790, denphalae05349, denphalae09933, denphalae11508, denphalae06722, denphalae31500, denphalae03160, denphalae10424, denphalae03080
4	GO:0061077	chaperone-mediated protein folding	GO:0006457	protein folding	24.6	18	denphalae16630, denphalae23666, denphalae14283, denphalae20903, denphalae05749, denphalae14282, denphalae19373, denphalae28896, denphalae01153, denphalae05349, denphalae11507, denphalae11508, denphalae04751, denphalae23234, denphalae23257, denphalae28897, denphalae23663, denphalae04293
4	GO:0001666	response to hypoxia	GO:0036293, GO:0006950	response to decreased oxygen levels, response to stress	25.06	18	denphalae14321, denphalae13441, denphalae19404, denphalae17437, denphalae14941, denphalae17442, denphalae13445, denphalae31143, denphalae31142, denphalae05208, denphalae21656, denphalae15174, denphalae05159, denphalae07857, denphalae09933, denphalae20561, denphalae11319, denphalae05160
4	GO:0001817	regulation of cytokine production	GO:0051239, GO:0001816	regulation of multicellular organismal process, cytokine production	14.63	18	denphalae13441, denphalae11498, denphalae11496, denphalae19479, denphalae29958, denphalae15174, denphalae17094, denphalae20219, denphalae23383, denphalae10916, denphalae05349, denphalae13619, denphalae23234, denphalae03160, denphalae20561, denphalae10424, denphalae03080, denphalae13418
4	GO:0090696	post-embryonic plant organ development	GO:0009791, GO:0099402	post-embryonic development, plant organ development	30.61	17	denphalae10893, denphalae23666, denphalae01756, denphalae01755, denphalae01754, denphalae21240, denphalae21241, denphalae21242, denphalae23663, denphalae25346, denphalae12953, denphalae15726, denphalae10894, denphalae12952, denphalae12858, denphalae07196, denphalae12859
4	GO:0006450	regulation of translational fidelity	GO:0065008	regulation of biological quality	24.8	17	denphalae16435, denphalae13031, denphalae12355, denphalae16255, denphalae12356, denphalae12353, denphalae12354, denphalae18077, denphalae28859, denphalae00528, denphalae13030, denphalae06715, denphalae07028, denphalae13801, denphalae07030, denphalae07031, denphalae25580
4	GO:0071166	ribonucleoprotein complex localization	GO:0051641	cellular localization	4.84	17	denphalae17468, denphalae24579, denphalae24578, denphalae27119, denphalae16560, denphalae00588, denphalae05419, denphalae06118, denphalae00383, denphalae06119, denphalae21187, denphalae30386, denphalae05141, denphalae28484, denphalae29177, denphalae24580, denphalae28483
4	GO:0010634	positive regulation of epithelial cell migration	GO:0010632, GO:0010631, GO:0051240, GO:0030335	regulation of epithelial cell migration, epithelial cell migration, positive regulation of multicellular organismal process, positive regulation of cell migration	31.83	17	denphalae13441, denphalae15055, denphalae11262, denphalae20412, denphalae11498, denphalae15699, denphalae11496, denphalae01126, denphalae15174, denphalae09879, denphalae10916, denphalae23234, denphalae05410, denphalae16915, denphalae09881, denphalae09880, denphalae16879
4	GO:0010632	regulation of epithelial cell migration	GO:0010631, GO:0051239, GO:0030334	epithelial cell migration, regulation of multicellular organismal process, regulation of cell migration	19.79	17	denphalae13441, denphalae15055, denphalae11262, denphalae20412, denphalae11498, denphalae15699, denphalae11496, denphalae01126, denphalae15174, denphalae09879, denphalae10916, denphalae23234, denphalae05410, denphalae16915, denphalae09881, denphalae09880, denphalae16879
4	GO:0051304	chromosome separation	GO:0022402, GO:0007059	cell cycle process, chromosome segregation	6.36	17	denphalae13176, denphalae14871, denphalae14864, denphalae14872, denphalae04518, denphalae24317, denphalae04517, denphalae27573, denphalae27574, denphalae01151, denphalae31321, denphalae31322, denphalae14866, denphalae27571, denphalae10745, denphalae27572, denphalae14869
4	GO:0010810	regulation of cell-substrate adhesion	GO:0030155, GO:0031589	regulation of cell adhesion, cell-substrate adhesion	15.31	17	denphalae11262, denphalae20412, denphalae13543, denphalae13445, denphalae11498, denphalae11496, denphalae19479, denphalae17973, denphalae03399, denphalae07857, denphalae04441, denphalae05463, denphalae04443, denphalae04036, denphalae04442, denphalae04035, denphalae07650
4	GO:0009620	response to fungus	GO:0051707	response to other organism	10.92	17	denphalae10893, denphalae01756, denphalae24579, denphalae01755, denphalae24578, denphalae01754, denphalae29958, denphalae23308, denphalae02872, denphalae10894, denphalae05561, denphalae20780, denphalae06293, denphalae06294, denphalae06291, denphalae24580, denphalae15617
4	GO:0045787	positive regulation of cell cycle	GO:0048522, GO:0051726, GO:0007049	positive regulation of cellular process, regulation of cell cycle, cell cycle	23.43	17	denphalae13044, denphalae11262, denphalae13057, denphalae05724, denphalae19252, denphalae27573, denphalae09879, denphalae10916, denphalae27574, denphalae03160, denphalae05141, denphalae09881, denphalae27571, denphalae09880, denphalae27572, denphalae03080, denphalae06094
4	GO:0051090	regulation of DNA-binding transcription factor activity	GO:0006355, GO:0065009	regulation of transcription, DNA-templated, regulation of molecular function	27.8	17	denphalae12572, denphalae13441, denphalae15117, denphalae03399, denphalae23383, denphalae05349, denphalae11507, denphalae11508, denphalae04441, denphalae05463, denphalae02682, denphalae04443, denphalae04442, denphalae05141, denphalae07650, denphalae16915, denphalae16879
4	GO:0046649	lymphocyte activation	GO:0045321	leukocyte activation	18.96	17	denphalae17973, denphalae03667, denphalae21656, denphalae03668, denphalae03669, denphalae05749, denphalae05589, denphalae05588, denphalae23383, denphalae10916, denphalae21163, denphalae03670, denphalae03671, denphalae03672, denphalae20561, denphalae10424, denphalae03080
4	GO:0051983	regulation of chromosome segregation	GO:0050794, GO:0007059	regulation of cellular process, chromosome segregation	5.09	16	denphalae13176, denphalae14871, denphalae14864, denphalae14872, denphalae04518, denphalae04517, denphalae27573, denphalae27574, denphalae01151, denphalae31321, denphalae31322, denphalae14866, denphalae27571, denphalae10745, denphalae27572, denphalae14869
4	GO:0032103	positive regulation of response to external stimulus	GO:0032101, GO:0009605, GO:0048584	regulation of response to external stimulus, response to external stimulus, positive regulation of response to stimulus	11.28	16	denphalae17437, denphalae11262, denphalae11498, denphalae10483, denphalae19479, denphalae11496, denphalae05768, denphalae17094, denphalae13050, denphalae05349, denphalae09933, denphalae06722, denphalae31500, denphalae23234, denphalae10424, denphalae03080
4	GO:0048598	embryonic morphogenesis	GO:0009653, GO:0009790	anatomical structure morphogenesis, embryo development	8	16	denphalae13543, denphalae22368, denphalae01126, denphalae29704, denphalae21656, denphalae15174, denphalae07603, denphalae29323, denphalae21163, denphalae29322, denphalae04036, denphalae03552, denphalae04035, denphalae14415, denphalae29321, denphalae16923
4	GO:0009826	unidimensional cell growth	GO:0016049, GO:0060560, GO:0000902	cell growth, developmental growth involved in morphogenesis, cell morphogenesis	19.72	16	denphalae20347, denphalae13543, denphalae23666, denphalae29704, denphalae31349, denphalae25384, denphalae07109, denphalae30269, denphalae25145, denphalae03423, denphalae04931, denphalae31347, denphalae25386, denphalae28200, denphalae31348, denphalae23663
4	GO:0140013	meiotic nuclear division	GO:0000280, GO:1903046	nuclear division, meiotic cell cycle process	10.19	16	denphalae11262, denphalae18158, denphalae16068, denphalae16069, denphalae18159, denphalae30096, denphalae24317, denphalae16070, denphalae07779, denphalae07788, denphalae07787, denphalae10741, denphalae07563, denphalae06461, denphalae10745, denphalae09373
4	GO:1904018	positive regulation of vasculature development	GO:0051240, GO:0001944, GO:0051094, GO:1901342	positive regulation of multicellular organismal process, vasculature development, positive regulation of developmental process, regulation of vasculature development	13.75	16	denphalae13441, denphalae20412, denphalae11498, denphalae11495, denphalae11496, denphalae19479, denphalae31143, denphalae31142, denphalae15174, denphalae09879, denphalae10916, denphalae23234, denphalae20561, denphalae09881, denphalae09880, denphalae16879
4	GO:0007093	mitotic cell cycle checkpoint	GO:0045930, GO:1903047, GO:0000075	negative regulation of mitotic cell cycle, mitotic cell cycle process, cell cycle checkpoint	20.78	16	denphalae14871, denphalae14864, denphalae04918, denphalae14872, denphalae04518, denphalae04517, denphalae09879, denphalae01151, denphalae21163, denphalae31321, denphalae31322, denphalae14866, denphalae09881, denphalae09880, denphalae10745, denphalae14869
4	GO:0010927	cellular component assembly involved in morphogenesis	GO:0048646, GO:0032989, GO:0022607	anatomical structure formation involved in morphogenesis, cellular component morphogenesis, cellular component assembly	12.07	15	denphalae14321, denphalae14133, denphalae18458, denphalae01839, denphalae14259, denphalae18356, denphalae14258, denphalae18355, denphalae15952, denphalae14257, denphalae17697, denphalae14256, denphalae29328, denphalae03172, denphalae11319
4	GO:0009887	animal organ morphogenesis	GO:0048513, GO:0009653	animal organ development, anatomical structure morphogenesis	11.82	15	denphalae14321, denphalae21939, denphalae15952, denphalae13057, denphalae19479, denphalae15174, denphalae05602, denphalae09933, denphalae04441, denphalae01497, denphalae04036, denphalae04035, denphalae04442, denphalae16915, denphalae11319
4	GO:0051222	positive regulation of protein transport	GO:0015031, GO:0051223, GO:0051050, GO:1904951	protein transport, regulation of protein transport, positive regulation of transport, positive regulation of establishment of protein localization	8.74	15	denphalae14321, denphalae29958, denphalae15174, denphalae30325, denphalae03399, denphalae04441, denphalae05463, denphalae04443, denphalae04442, denphalae07243, denphalae07650, denphalae07244, denphalae16923, denphalae03080, denphalae11319
4	GO:0097164	ammonium ion metabolic process	GO:0006807	nitrogen compound metabolic process	23.88	15	denphalae19603, denphalae01446, denphalae18233, denphalae25636, denphalae32095, denphalae01878, denphalae26233, denphalae26234, denphalae01461, denphalae31444, denphalae26477, denphalae10488, denphalae20474, denphalae09352, denphalae01180
4	GO:0051962	positive regulation of nervous system development	GO:0051240, GO:0007399, GO:0051094, GO:0051960	positive regulation of multicellular organismal process, nervous system development, positive regulation of developmental process, regulation of nervous system development	13.06	15	denphalae14321, denphalae13543, denphalae16430, denphalae16443, denphalae15174, denphalae17094, denphalae20638, denphalae03399, denphalae04441, denphalae05463, denphalae04443, denphalae03552, denphalae04442, denphalae11319, denphalae07293
4	GO:0062012	regulation of small molecule metabolic process	GO:0019222, GO:0044281	regulation of metabolic process, small molecule metabolic process	3.42	15	denphalae17442, denphalae13950, denphalae15369, denphalae18463, denphalae15174, denphalae05622, denphalae13949, denphalae10916, denphalae05623, denphalae09933, denphalae21374, denphalae20055, denphalae20561, denphalae13952, denphalae13953
4	GO:0097354	prenylation	GO:0044237	cellular metabolic process	22.08	15	denphalae09280, denphalae18499, denphalae18501, denphalae18500, denphalae03899, denphalae03900, denphalae03901, denphalae29513, denphalae09279, denphalae11776, denphalae11777, denphalae09277, denphalae09276, denphalae09275, denphalae11778
4	GO:0034440	lipid oxidation	GO:0030258, GO:0055114	lipid modification, oxidation-reduction process	5.62	15	denphalae20599, denphalae20598, denphalae32288, denphalae23467, denphalae09908, denphalae07139, denphalae18093, denphalae07138, denphalae32289, denphalae21233, denphalae21871, denphalae07144, denphalae07142, denphalae07143, denphalae07141
4	GO:0001819	positive regulation of cytokine production	GO:0001817, GO:0051240, GO:0001816	regulation of cytokine production, positive regulation of multicellular organismal process, cytokine production	15.82	15	denphalae13441, denphalae11498, denphalae11496, denphalae19479, denphalae29958, denphalae15174, denphalae17094, denphalae20219, denphalae23383, denphalae05349, denphalae10916, denphalae23234, denphalae20561, denphalae10424, denphalae03080
4	GO:0045596	negative regulation of cell differentiation	GO:0048523, GO:0030154, GO:0045595, GO:0051093	negative regulation of cellular process, cell differentiation, regulation of cell differentiation, negative regulation of developmental process	4.3	14	denphalae11262, denphalae20412, denphalae13445, denphalae17973, denphalae21656, denphalae06858, denphalae07857, denphalae10916, denphalae09879, denphalae04441, denphalae04442, denphalae09881, denphalae09880, denphalae07293
4	GO:0061982	meiosis I cell cycle process	GO:1903046	meiotic cell cycle process	9.84	14	denphalae18158, denphalae16068, denphalae16069, denphalae18159, denphalae30096, denphalae24317, denphalae16070, denphalae07779, denphalae07788, denphalae07787, denphalae10741, denphalae07563, denphalae06461, denphalae09373
4	GO:0007050	cell cycle arrest	GO:0022402, GO:0045786	cell cycle process, negative regulation of cell cycle	20.48	14	denphalae13044, denphalae11262, denphalae18119, denphalae11498, denphalae11495, denphalae11496, denphalae04518, denphalae04517, denphalae09879, denphalae07531, denphalae03160, denphalae09881, denphalae09880, denphalae03080
4	GO:0002831	regulation of response to biotic stimulus	GO:0048583, GO:0009607	regulation of response to stimulus, response to biotic stimulus	4.65	14	denphalae17437, denphalae10483, denphalae05768, denphalae17094, denphalae13050, denphalae05349, denphalae13619, denphalae09933, denphalae06722, denphalae31500, denphalae22465, denphalae03160, denphalae10424, denphalae03080
4	GO:0051271	negative regulation of cellular component movement	GO:0006928, GO:0048523, GO:0051270	movement of cell or subcellular component, negative regulation of cellular process, regulation of cellular component movement	23.89	14	denphalae13441, denphalae11262, denphalae13543, denphalae11498, denphalae15952, denphalae13445, denphalae11496, denphalae19479, denphalae04518, denphalae04517, denphalae07857, denphalae10533, denphalae03080, denphalae13418
4	GO:0060322	head development	GO:0048856	anatomical structure development	11.88	14	denphalae17442, denphalae13543, denphalae17094, denphalae15174, denphalae19373, denphalae03399, denphalae04441, denphalae05463, denphalae04443, denphalae04442, denphalae07243, denphalae13756, denphalae07244, denphalae16879
4	GO:0030522	intracellular receptor signaling pathway	GO:0007165	signal transduction	9.23	14	denphalae11262, denphalae13950, denphalae13445, denphalae13841, denphalae04309, denphalae07857, denphalae05349, denphalae13949, denphalae04413, denphalae08676, denphalae04293, denphalae13842, denphalae13952, denphalae13953
4	GO:0032506	cytokinetic process	GO:0000910, GO:0022402	cytokinesis, cell cycle process	15.3	14	denphalae03667, denphalae03668, denphalae17392, denphalae03669, denphalae17393, denphalae05589, denphalae05588, denphalae01493, denphalae03670, denphalae01487, denphalae03671, denphalae03672, denphalae01491, denphalae01490
4	GO:0060627	regulation of vesicle-mediated transport	GO:0051049, GO:0016192, GO:0050794	regulation of transport, vesicle-mediated transport, regulation of cellular process	18.94	14	denphalae13441, denphalae17976, denphalae11262, denphalae13445, denphalae19479, denphalae29927, denphalae30462, denphalae28896, denphalae07857, denphalae10916, denphalae05602, denphalae11507, denphalae11508, denphalae16923
4	GO:0031570	DNA integrity checkpoint	GO:0000075	cell cycle checkpoint	8.03	13	denphalae09381, denphalae09380, denphalae08838, denphalae09879, denphalae09379, denphalae09378, denphalae09377, denphalae09881, denphalae09880, denphalae09384, denphalae09383, denphalae09382, denphalae30418
4	GO:0010016	shoot system morphogenesis	GO:0009653, GO:0048367	anatomical structure morphogenesis, shoot system development	9.38	13	denphalae29704, denphalae02321, denphalae29323, denphalae29322, denphalae22220, denphalae06278, denphalae12689, denphalae19907, denphalae11950, denphalae29321, denphalae10901, denphalae10900, denphalae23282
4	GO:0007162	negative regulation of cell adhesion	GO:0030155, GO:0007155, GO:0048523	regulation of cell adhesion, cell adhesion, negative regulation of cellular process	20.43	13	denphalae15055, denphalae13543, denphalae13445, denphalae11498, denphalae15699, denphalae19479, denphalae11496, denphalae17973, denphalae04518, denphalae04517, denphalae07857, denphalae10916, denphalae05433
4	GO:0003012	muscle system process	GO:0003008	system process	12.81	13	denphalae19404, denphalae13441, denphalae15952, denphalae15951, denphalae03568, denphalae06858, denphalae03399, denphalae03567, denphalae04441, denphalae05463, denphalae04443, denphalae04442, denphalae04054
4	GO:0030010	establishment of cell polarity	GO:0007163	establishment or maintenance of cell polarity	17.44	13	denphalae13543, denphalae23666, denphalae03667, denphalae03668, denphalae03669, denphalae05589, denphalae05588, denphalae03670, denphalae03671, denphalae03672, denphalae23663, denphalae03160, denphalae16923
4	GO:0007131	reciprocal meiotic recombination	GO:0035825, GO:1903046, GO:0007127	homologous recombination, meiotic cell cycle process, meiosis I	16	13	denphalae18158, denphalae16068, denphalae16069, denphalae18159, denphalae30096, denphalae24317, denphalae16070, denphalae07779, denphalae07788, denphalae07787, denphalae10741, denphalae07563, denphalae06461
4	GO:0045185	maintenance of protein location	GO:0008104, GO:0051235	protein localization, maintenance of location	5.69	13	denphalae20236, denphalae19532, denphalae16113, denphalae19766, denphalae20703, denphalae03399, denphalae04441, denphalae05463, denphalae04443, denphalae04442, denphalae26148, denphalae07650, denphalae22190
4	GO:0090698	post-embryonic plant morphogenesis	GO:0009653	anatomical structure morphogenesis	10.37	13	denphalae01756, denphalae01755, denphalae01754, denphalae29704, denphalae29323, denphalae29322, denphalae25346, denphalae12953, denphalae12952, denphalae29321, denphalae12858, denphalae07196, denphalae12859
4	GO:0051014	actin filament severing	GO:0030029	actin filament-based process	17.8	13	denphalae11492, denphalae00753, denphalae00752, denphalae03667, denphalae03668, denphalae03669, denphalae00757, denphalae00756, denphalae05589, denphalae05588, denphalae03670, denphalae03671, denphalae03672
4	GO:0001558	regulation of cell growth	GO:0016049, GO:0040008, GO:0051128	cell growth, regulation of growth, regulation of cellular component organization	18.84	12	denphalae21847, denphalae19404, denphalae13543, denphalae11674, denphalae22919, denphalae16443, denphalae04036, denphalae03552, denphalae25346, denphalae04035, denphalae16923, denphalae20638
4	GO:0045088	regulation of innate immune response	GO:0031347, GO:0002831, GO:0032101, GO:0050776, GO:0043900, GO:0045087	regulation of defense response, regulation of response to biotic stimulus, regulation of response to external stimulus, regulation of immune response, regulation of multi-organism process, innate immune response	6.33	12	denphalae17437, denphalae10483, denphalae05768, denphalae17094, denphalae13050, denphalae05349, denphalae09933, denphalae06722, denphalae31500, denphalae22465, denphalae03160, denphalae10424
4	GO:0032102	negative regulation of response to external stimulus	GO:0032101, GO:0009605, GO:0048585	regulation of response to external stimulus, response to external stimulus, negative regulation of response to stimulus	6.6	12	denphalae11498, denphalae11496, denphalae19479, denphalae04518, denphalae04517, denphalae08648, denphalae13619, denphalae06722, denphalae09933, denphalae22465, denphalae03080, denphalae13418
4	GO:0090068	positive regulation of cell cycle process	GO:0022402, GO:0010564, GO:0045787	cell cycle process, regulation of cell cycle process, positive regulation of cell cycle	5.71	12	denphalae13044, denphalae13057, denphalae05724, denphalae27573, denphalae09879, denphalae10916, denphalae27574, denphalae05141, denphalae09881, denphalae27571, denphalae09880, denphalae27572
4	GO:0030968	endoplasmic reticulum unfolded protein response	GO:0034620, GO:0034976, GO:0007165	cellular response to unfolded protein, response to endoplasmic reticulum stress, signal transduction	16.92	12	denphalae05038, denphalae17437, denphalae18119, denphalae11262, denphalae09535, denphalae07531, denphalae10893, denphalae10894, denphalae13537, denphalae31073, denphalae16923, denphalae31072
4	GO:2000146	negative regulation of cell motility	GO:0051271, GO:2000145, GO:0040013, GO:0048870	negative regulation of cellular component movement, regulation of cell motility, negative regulation of locomotion, cell motility	16.48	12	denphalae13441, denphalae11262, denphalae13543, denphalae11498, denphalae15952, denphalae11496, denphalae19479, denphalae04518, denphalae10533, denphalae03080, denphalae04517, denphalae13418
4	GO:0050878	regulation of body fluid levels	GO:0065008	regulation of biological quality	9.86	12	denphalae11498, denphalae11496, denphalae19479, denphalae15174, denphalae03399, denphalae08648, denphalae10817, denphalae05463, denphalae04443, denphalae11499, denphalae17758, denphalae17804
4	GO:0050865	regulation of cell activation	GO:0001775, GO:0050794	cell activation, regulation of cellular process	3.94	11	denphalae23383, denphalae13441, denphalae10916, denphalae11497, denphalae11498, denphalae11496, denphalae17973, denphalae10424, denphalae21656, denphalae03080, denphalae05749
4	GO:1901343	negative regulation of vasculature development	GO:0001944, GO:0051241, GO:0051093, GO:1901342	vasculature development, negative regulation of multicellular organismal process, negative regulation of developmental process, regulation of vasculature development	4.82	11	denphalae09879, denphalae11497, denphalae11498, denphalae11495, denphalae05410, denphalae11496, denphalae19479, denphalae11499, denphalae09881, denphalae05208, denphalae09880
4	GO:0051985	negative regulation of chromosome segregation	GO:0051983, GO:0048523, GO:0007059	regulation of chromosome segregation, negative regulation of cellular process, chromosome segregation	1.58	11	denphalae14871, denphalae01151, denphalae14864, denphalae31321, denphalae14872, denphalae31322, denphalae04518, denphalae14866, denphalae10745, denphalae04517, denphalae14869
4	GO:0050808	synapse organization	GO:0016043	cellular component organization	17.86	11	denphalae28896, denphalae13543, denphalae04441, denphalae29328, denphalae29327, denphalae05410, denphalae04442, denphalae13756, denphalae07299, denphalae18463, denphalae01126
4	GO:0010811	positive regulation of cell-substrate adhesion	GO:0010810, GO:0045785, GO:0031589	regulation of cell-substrate adhesion, positive regulation of cell adhesion, cell-substrate adhesion	16.16	11	denphalae03399, denphalae11262, denphalae04441, denphalae20412, denphalae13543, denphalae05463, denphalae04443, denphalae04036, denphalae04442, denphalae04035, denphalae07650
4	GO:0071695	anatomical structure maturation	GO:0048856, GO:0021700	anatomical structure development, developmental maturation	5.09	11	denphalae03586, denphalae13949, denphalae28944, denphalae13950, denphalae28943, denphalae12689, denphalae13952, denphalae13953, denphalae27692, denphalae15174, denphalae23291
4	GO:0051098	regulation of binding	GO:0065009	regulation of molecular function	5.1	11	denphalae12572, denphalae13441, denphalae09879, denphalae19532, denphalae29327, denphalae03160, denphalae16915, denphalae09881, denphalae17758, denphalae09880, denphalae20219
4	GO:0002694	regulation of leukocyte activation	GO:0045321, GO:0002682, GO:0050865	leukocyte activation, regulation of immune system process, regulation of cell activation	6.57	11	denphalae23383, denphalae13441, denphalae10916, denphalae11497, denphalae11498, denphalae11496, denphalae17973, denphalae10424, denphalae21656, denphalae03080, denphalae05749
4	GO:0018904	ether metabolic process	GO:0071704, GO:0044281	organic substance metabolic process, small molecule metabolic process	6.6	11	denphalae04148, denphalae26630, denphalae01972, denphalae16530, denphalae19532, denphalae19598, denphalae07773, denphalae01217, denphalae07772, denphalae00973, denphalae03855
4	GO:1903706	regulation of hemopoiesis	GO:0030097, GO:0002682, GO:2000026	hemopoiesis, regulation of immune system process, regulation of multicellular organismal development	2.8	11	denphalae10916, denphalae05349, denphalae09933, denphalae11497, denphalae15117, denphalae17973, denphalae11496, denphalae16915, denphalae21656, denphalae15174, denphalae07293
4	GO:0043270	positive regulation of ion transport	GO:0006811, GO:0043269, GO:0051050	ion transport, regulation of ion transport, positive regulation of transport	2.97	11	denphalae03399, denphalae07857, denphalae04441, denphalae13543, denphalae05463, denphalae13445, denphalae04443, denphalae04442, denphalae07650, denphalae03080, denphalae07196
4	GO:0009612	response to mechanical stimulus	GO:0009605, GO:0009628	response to external stimulus, response to abiotic stimulus	15.8	11	denphalae14321, denphalae04931, denphalae15117, denphalae29328, denphalae11495, denphalae29327, denphalae11496, denphalae07243, denphalae16915, denphalae07244, denphalae11319
4	GO:0070997	neuron death	GO:0008219	cell death	8.83	11	denphalae13441, denphalae11507, denphalae11508, denphalae15117, denphalae17442, denphalae16915, denphalae03160, denphalae20561, denphalae29958, denphalae15174, denphalae16923
4	GO:0002833	positive regulation of response to biotic stimulus	GO:0002831, GO:0048584, GO:0009607	regulation of response to biotic stimulus, positive regulation of response to stimulus, response to biotic stimulus	5.47	11	denphalae05349, denphalae17437, denphalae09933, denphalae06722, denphalae31500, denphalae10483, denphalae10424, denphalae17094, denphalae03080, denphalae05768, denphalae13050
4	GO:0007584	response to nutrient	GO:0042221, GO:0031667	response to chemical, response to nutrient levels	13.64	11	denphalae13441, denphalae05159, denphalae12077, denphalae17437, denphalae02962, denphalae05410, denphalae31143, denphalae31142, denphalae12081, denphalae13418, denphalae05160
4	GO:0048868	pollen tube development	GO:0048856, GO:0009856, GO:0003006	anatomical structure development, pollination, developmental process involved in reproduction	15.2	11	denphalae25145, denphalae08559, denphalae20347, denphalae08558, denphalae23884, denphalae23883, denphalae26148, denphalae28545, denphalae22798, denphalae01137, denphalae08560
4	GO:0031349	positive regulation of defense response	GO:0031347, GO:0006952, GO:0048584	regulation of defense response, defense response, positive regulation of response to stimulus	5.01	11	denphalae05349, denphalae17437, denphalae09933, denphalae06722, denphalae31500, denphalae10483, denphalae19479, denphalae10424, denphalae17094, denphalae05768, denphalae13050
4	GO:0031577	spindle checkpoint	GO:0000075	cell cycle checkpoint	4.39	11	denphalae14871, denphalae01151, denphalae14864, denphalae31321, denphalae14872, denphalae31322, denphalae04518, denphalae14866, denphalae10745, denphalae04517, denphalae14869
4	GO:0009812	flavonoid metabolic process	GO:0071704	organic substance metabolic process	6.79	10	denphalae02992, denphalae15066, denphalae12158, denphalae02991, denphalae06278, denphalae11600, denphalae19487, denphalae02657, denphalae11910, denphalae02658
4	GO:0050877	nervous system process	GO:0003008	system process	7.26	10	denphalae10817, denphalae09879, denphalae11064, denphalae15117, denphalae05433, denphalae16915, denphalae09881, denphalae09880, denphalae15174, denphalae07627
4	GO:0031099	regeneration	GO:0048856	anatomical structure development	7.3	10	denphalae13441, denphalae10916, denphalae02593, denphalae01497, denphalae31143, denphalae16915, denphalae01930, denphalae31142, denphalae16879, denphalae13418
4	GO:1903530	regulation of secretion by cell	GO:0032940, GO:0050794, GO:0051046	secretion by cell, regulation of cellular process, regulation of secretion	6.98	10	denphalae14321, denphalae30325, denphalae13441, denphalae08648, denphalae10916, denphalae10817, denphalae29958, denphalae15174, denphalae03080, denphalae11319
4	GO:0045089	positive regulation of innate immune response	GO:0002833, GO:0032103, GO:0043902, GO:0045088, GO:0050778, GO:0045087, GO:0031349	positive regulation of response to biotic stimulus, positive regulation of response to external stimulus, positive regulation of multi-organism process, regulation of innate immune response, positive regulation of immune response, innate immune response, positive regulation of defense response	7.75	10	denphalae05349, denphalae17437, denphalae09933, denphalae06722, denphalae31500, denphalae10483, denphalae10424, denphalae17094, denphalae05768, denphalae13050
4	GO:0034764	positive regulation of transmembrane transport	GO:0034762, GO:0051050, GO:0055085	regulation of transmembrane transport, positive regulation of transport, transmembrane transport	1.9	10	denphalae03399, denphalae07857, denphalae13543, denphalae04441, denphalae05463, denphalae13445, denphalae04443, denphalae04442, denphalae07650, denphalae07196
4	GO:0002764	immune response-regulating signaling pathway	GO:0050776, GO:0007165	regulation of immune response, signal transduction	2.12	10	denphalae23383, denphalae22790, denphalae05349, denphalae17437, denphalae09933, denphalae15117, denphalae03160, denphalae16915, denphalae10424, denphalae05768
4	GO:0007276	gamete generation	GO:0019953, GO:0048609	sexual reproduction, multicellular organismal reproductive process	4.1	10	denphalae11691, denphalae21163, denphalae18158, denphalae20412, denphalae13057, denphalae18159, denphalae04309, denphalae01017, denphalae01016, denphalae28181
4	GO:0048437	floral organ development	GO:0009908, GO:0099402, GO:0003006	flower development, plant organ development, developmental process involved in reproduction	2.93	10	denphalae04598, denphalae14133, denphalae08008, denphalae04595, denphalae04594, denphalae04597, denphalae08005, denphalae04596, denphalae12858, denphalae12859
4	GO:1905393	plant organ formation	GO:0048646	anatomical structure formation involved in morphogenesis	5.28	10	denphalae22220, denphalae06278, denphalae01756, denphalae12953, denphalae19907, denphalae01755, denphalae01754, denphalae12952, denphalae10901, denphalae10900
4	GO:1903573	negative regulation of response to endoplasmic reticulum stress	GO:1905897, GO:0034976, GO:0048523, GO:0048585	regulation of response to endoplasmic reticulum stress, response to endoplasmic reticulum stress, negative regulation of cellular process, negative regulation of response to stimulus	14.56	10	denphalae05349, denphalae11507, denphalae18119, denphalae11508, denphalae14259, denphalae14258, denphalae07531, denphalae14257, denphalae14256, denphalae16923
4	GO:0048660	regulation of smooth muscle cell proliferation	GO:0042127, GO:0048659	regulation of cell population proliferation, smooth muscle cell proliferation	15.24	9	denphalae13441, denphalae11498, denphalae15952, denphalae13057, denphalae11496, denphalae16915, denphalae10533, denphalae17094, denphalae21229
4	GO:0048638	regulation of developmental growth	GO:0050793, GO:0040008, GO:0048589	regulation of developmental process, regulation of growth, developmental growth	3.24	9	denphalae10817, denphalae13543, denphalae28756, denphalae16443, denphalae01497, denphalae03552, denphalae01921, denphalae20638, denphalae01922
4	GO:0009615	response to virus	GO:0051707	response to other organism	12.96	9	denphalae03399, denphalae13619, denphalae17442, denphalae05463, denphalae04443, denphalae23234, denphalae00766, denphalae00725, denphalae06094
4	GO:0050920	regulation of chemotaxis	GO:0006935, GO:0032101, GO:0040012	chemotaxis, regulation of response to external stimulus, regulation of locomotion	5.59	9	denphalae11262, denphalae11498, denphalae23234, denphalae11496, denphalae19479, denphalae04518, denphalae03080, denphalae04517, denphalae13418
4	GO:0009629	response to gravity	GO:0009628	response to abiotic stimulus	13.32	9	denphalae04049, denphalae13048, denphalae15117, denphalae13049, denphalae20014, denphalae31143, denphalae00314, denphalae31142, denphalae00316
4	GO:0046500	S-adenosylmethionine metabolic process	GO:0006790, GO:0017144, GO:0071704, GO:0006732	sulfur compound metabolic process, drug metabolic process, organic substance metabolic process, coenzyme metabolic process	12.24	9	denphalae29830, denphalae09516, denphalae15810, denphalae26314, denphalae09514, denphalae04387, denphalae15812, denphalae15811, denphalae03879
4	GO:0048588	developmental cell growth	GO:0016049, GO:0048468, GO:0048589	cell growth, cell development, developmental growth	4.85	9	denphalae22790, denphalae25145, denphalae20347, denphalae28944, denphalae28943, denphalae16443, denphalae03552, denphalae03160, denphalae20638
4	GO:0034101	erythrocyte homeostasis	GO:0002262	myeloid cell homeostasis	15.22	9	denphalae13441, denphalae05349, denphalae07535, denphalae21163, denphalae06722, denphalae21656, denphalae15174, denphalae23291, denphalae06094
4	GO:0009581	detection of external stimulus	GO:0051606, GO:0009605	detection of stimulus, response to external stimulus	4.49	9	denphalae04049, denphalae17854, denphalae17855, denphalae30106, denphalae25664, denphalae17852, denphalae16691, denphalae01529, denphalae01528
4	GO:0003002	regionalization	GO:0007389	pattern specification process	5.76	9	denphalae29323, denphalae29322, denphalae25951, denphalae20682, denphalae29704, denphalae24847, denphalae29321, denphalae24846, denphalae10526
4	GO:0071559	response to transforming growth factor beta	GO:0070848, GO:0009719	response to growth factor, response to endogenous stimulus	8.42	9	denphalae14321, denphalae15117, denphalae11498, denphalae11496, denphalae16915, denphalae03160, denphalae21656, denphalae05768, denphalae11319
4	GO:0032886	regulation of microtubule-based process	GO:0050794, GO:0007017	regulation of cellular process, microtubule-based process	10.34	9	denphalae23383, denphalae11186, denphalae09879, denphalae07588, denphalae20412, denphalae06420, denphalae05141, denphalae09881, denphalae09880
4	GO:0051961	negative regulation of nervous system development	GO:0007399, GO:0051960, GO:0051241, GO:0051093	nervous system development, regulation of nervous system development, negative regulation of multicellular organismal process, negative regulation of developmental process	5.2	9	denphalae09879, denphalae11262, denphalae04441, denphalae20412, denphalae04442, denphalae17973, denphalae09881, denphalae09880, denphalae06858
4	GO:0051341	regulation of oxidoreductase activity	GO:0019222, GO:0050790	regulation of metabolic process, regulation of catalytic activity	6.19	9	denphalae03401, denphalae14259, denphalae14258, denphalae14257, denphalae25346, denphalae14256, denphalae14987, denphalae15174, denphalae07196
4	GO:0002697	regulation of immune effector process	GO:0002682, GO:0002252	regulation of immune system process, immune effector process	3.09	9	denphalae28896, denphalae13441, denphalae10916, denphalae13619, denphalae06722, denphalae11508, denphalae10424, denphalae03080, denphalae20219
4	GO:0034330	cell junction organization	GO:0016043	cellular component organization	8.02	9	denphalae03399, denphalae07857, denphalae21163, denphalae04441, denphalae13543, denphalae05463, denphalae13445, denphalae04443, denphalae04442
4	GO:0010017	red or far-red light signaling pathway	GO:0071489, GO:0007165	cellular response to red or far red light, signal transduction	5.4	9	denphalae17854, denphalae17855, denphalae30106, denphalae13466, denphalae25664, denphalae17852, denphalae16691, denphalae01529, denphalae01528
4	GO:0002696	positive regulation of leukocyte activation	GO:0050867, GO:0045321, GO:0002694, GO:0002684	positive regulation of cell activation, leukocyte activation, regulation of leukocyte activation, positive regulation of immune system process	5.35	9	denphalae23383, denphalae10916, denphalae11497, denphalae11498, denphalae17973, denphalae11496, denphalae10424, denphalae03080, denphalae05749
4	GO:0044786	cell cycle DNA replication	GO:0022402, GO:0006261	cell cycle process, DNA-dependent DNA replication	3.53	9	denphalae17204, denphalae00890, denphalae13015, denphalae17203, denphalae13014, denphalae01921, denphalae06580, denphalae01922, denphalae00888
4	GO:0009582	detection of abiotic stimulus	GO:0051606, GO:0009628	detection of stimulus, response to abiotic stimulus	4.49	9	denphalae04049, denphalae17854, denphalae17855, denphalae30106, denphalae25664, denphalae17852, denphalae16691, denphalae01529, denphalae01528
4	GO:0050867	positive regulation of cell activation	GO:0048522, GO:0001775, GO:0050865	positive regulation of cellular process, cell activation, regulation of cell activation	3.21	9	denphalae23383, denphalae10916, denphalae11497, denphalae11498, denphalae17973, denphalae11496, denphalae10424, denphalae03080, denphalae05749
4	GO:0007596	blood coagulation	GO:0007599, GO:0042060, GO:0050817	hemostasis, wound healing, coagulation	18.72	9	denphalae03399, denphalae08648, denphalae10817, denphalae05463, denphalae11498, denphalae04443, denphalae19479, denphalae11496, denphalae11499
4	GO:0050678	regulation of epithelial cell proliferation	GO:0042127, GO:0050673	regulation of cell population proliferation, epithelial cell proliferation	6.38	9	denphalae13441, denphalae11498, denphalae05410, denphalae11496, denphalae16915, denphalae11499, denphalae21656, denphalae15174, denphalae07293
4	GO:0048659	smooth muscle cell proliferation	GO:0033002	muscle cell proliferation	11.64	9	denphalae13441, denphalae11498, denphalae15952, denphalae13057, denphalae11496, denphalae16915, denphalae10533, denphalae17094, denphalae21229
4	GO:0032231	regulation of actin filament bundle assembly	GO:0110053, GO:0051017, GO:0044087	regulation of actin filament organization, actin filament bundle assembly, regulation of cellular component biogenesis	6.12	8	denphalae03399, denphalae04441, denphalae13543, denphalae05463, denphalae15952, denphalae04443, denphalae04442, denphalae01126
4	GO:1903919	negative regulation of actin filament severing	GO:1903918, GO:0051014, GO:0048523	regulation of actin filament severing, actin filament severing, negative regulation of cellular process	8	8	denphalae05589, denphalae05588, denphalae03670, denphalae03671, denphalae03672, denphalae03667, denphalae03668, denphalae03669
4	GO:0051653	spindle localization	GO:0022402, GO:0051640	cell cycle process, organelle localization	2.88	8	denphalae05589, denphalae05588, denphalae03670, denphalae03671, denphalae03672, denphalae03667, denphalae03668, denphalae03669
4	GO:0002218	activation of innate immune response	GO:0045089, GO:0002253	positive regulation of innate immune response, activation of immune response	10.37	8	denphalae05349, denphalae17437, denphalae09933, denphalae10483, denphalae10424, denphalae05768, denphalae17094, denphalae13050
4	GO:0000212	meiotic spindle organization	GO:0007051, GO:1903046	spindle organization, meiotic cell cycle process	8	8	denphalae05589, denphalae05588, denphalae03670, denphalae03671, denphalae03672, denphalae03667, denphalae03668, denphalae03669
4	GO:0030595	leukocyte chemotaxis	GO:0060326, GO:0050900	cell chemotaxis, leukocyte migration	6.36	8	denphalae10916, denphalae06722, denphalae11262, denphalae11496, denphalae19479, denphalae04518, denphalae03080, denphalae04517
4	GO:0007062	sister chromatid cohesion	GO:0022402, GO:0000819, GO:0051276	cell cycle process, sister chromatid segregation, chromosome organization	11.96	8	denphalae17545, denphalae23361, denphalae25695, denphalae25697, denphalae25696, denphalae28426, denphalae10745, denphalae15350
4	GO:0035821	modification of morphology or physiology of other organism	GO:0044419	interspecies interaction between organisms	2.6	8	denphalae28896, denphalae06722, denphalae13543, denphalae02593, denphalae16915, denphalae20780, denphalae29958, denphalae17758
4	GO:0048438	floral whorl development	GO:0048856, GO:0009908, GO:0003006	anatomical structure development, flower development, developmental process involved in reproduction	1.04	8	denphalae04598, denphalae14133, denphalae08008, denphalae04595, denphalae04594, denphalae04597, denphalae08005, denphalae04596
4	GO:0030220	platelet formation	GO:0048646, GO:0030099, GO:0036344	anatomical structure formation involved in morphogenesis, myeloid cell differentiation, platelet morphogenesis	8	8	denphalae05589, denphalae05588, denphalae03670, denphalae03671, denphalae03672, denphalae03667, denphalae03668, denphalae03669
4	GO:1901419	regulation of response to alcohol	GO:0097305, GO:0048583	response to alcohol, regulation of response to stimulus	1.73	8	denphalae13949, denphalae13950, denphalae10893, denphalae27610, denphalae10894, denphalae13952, denphalae01446, denphalae13953
4	GO:1901568	fatty acid derivative metabolic process	GO:0071704	organic substance metabolic process	3.92	8	denphalae06328, denphalae10281, denphalae14133, denphalae25431, denphalae10916, denphalae04293, denphalae24380, denphalae03080
4	GO:0031348	negative regulation of defense response	GO:0031347, GO:0006952, GO:0048585	regulation of defense response, defense response, negative regulation of response to stimulus	10.04	8	denphalae13619, denphalae09933, denphalae06722, denphalae22465, denphalae09199, denphalae09198, denphalae09197, denphalae13418
4	GO:0010029	regulation of seed germination	GO:1900140, GO:0009845	regulation of seedling development, seed germination	8.6	8	denphalae03586, denphalae18129, denphalae14400, denphalae22631, denphalae18131, denphalae22632, denphalae27009, denphalae18130
4	GO:1900182	positive regulation of protein localization to nucleus	GO:1900180, GO:0034504, GO:1903829	regulation of protein localization to nucleus, protein localization to nucleus, positive regulation of cellular protein localization	4.8	8	denphalae03399, denphalae04441, denphalae05463, denphalae04443, denphalae04442, denphalae07243, denphalae07650, denphalae07244
4	GO:0045132	meiotic chromosome segregation	GO:1903046, GO:0140013, GO:0098813	meiotic cell cycle process, meiotic nuclear division, nuclear chromosome segregation	3.6	8	denphalae07779, denphalae07788, denphalae07787, denphalae10741, denphalae30096, denphalae24317, denphalae10745, denphalae09373
4	GO:1905957	regulation of cellular response to alcohol	GO:1901419, GO:0097306, GO:0050794	regulation of response to alcohol, cellular response to alcohol, regulation of cellular process	2.88	8	denphalae13949, denphalae13950, denphalae10893, denphalae27610, denphalae10894, denphalae13952, denphalae01446, denphalae13953
4	GO:0018899	1,2-dichloroethane metabolic process	GO:0071704	organic substance metabolic process	4.8	8	denphalae15776, denphalae15775, denphalae15774, denphalae31330, denphalae03063, denphalae25749, denphalae25748, denphalae31329
4	GO:0090316	positive regulation of intracellular protein transport	GO:0033157, GO:0032388, GO:0051222, GO:0006886, GO:1903829	regulation of intracellular protein transport, positive regulation of intracellular transport, positive regulation of protein transport, intracellular protein transport, positive regulation of cellular protein localization	6	8	denphalae03399, denphalae04441, denphalae05463, denphalae04443, denphalae04442, denphalae07243, denphalae07650, denphalae07244
4	GO:0002685	regulation of leukocyte migration	GO:0002682, GO:0030334, GO:0050900	regulation of immune system process, regulation of cell migration, leukocyte migration	11.84	8	denphalae13441, denphalae10916, denphalae11262, denphalae11496, denphalae19479, denphalae04518, denphalae03080, denphalae04517
4	GO:0042391	regulation of membrane potential	GO:0065008	regulation of biological quality	2.42	8	denphalae03399, denphalae04441, denphalae05463, denphalae04443, denphalae04442, denphalae16915, denphalae18463, denphalae16923
4	GO:0000768	syncytium formation by plasma membrane fusion	GO:0140253, GO:0006949	cell-cell fusion, syncytium formation	4.8	8	denphalae05589, denphalae05588, denphalae03670, denphalae03671, denphalae03672, denphalae03667, denphalae03668, denphalae03669
4	GO:0048509	regulation of meristem development	GO:0048507, GO:0050793	meristem development, regulation of developmental process	4.08	8	denphalae14259, denphalae28756, denphalae14258, denphalae14257, denphalae06278, denphalae14256, denphalae01921, denphalae01922
4	GO:0007602	phototransduction	GO:0009583, GO:0007165	detection of light stimulus, signal transduction	4.8	8	denphalae17854, denphalae17855, denphalae30106, denphalae25664, denphalae17852, denphalae16691, denphalae01529, denphalae01528
4	GO:0032388	positive regulation of intracellular transport	GO:0051050, GO:0046907, GO:0032386	positive regulation of transport, intracellular transport, regulation of intracellular transport	3.6	8	denphalae03399, denphalae04441, denphalae05463, denphalae04443, denphalae04442, denphalae07243, denphalae07650, denphalae07244
4	GO:0051295	establishment of meiotic spindle localization	GO:0051293, GO:1903046	establishment of spindle localization, meiotic cell cycle process	8	8	denphalae05589, denphalae05588, denphalae03670, denphalae03671, denphalae03672, denphalae03667, denphalae03668, denphalae03669
4	GO:0002757	immune response-activating signal transduction	GO:0002253, GO:0002764	activation of immune response, immune response-regulating signaling pathway	2.16	8	denphalae23383, denphalae05349, denphalae17437, denphalae22790, denphalae09933, denphalae03160, denphalae10424, denphalae05768
4	GO:0090287	regulation of cellular response to growth factor stimulus	GO:0048583, GO:0050794, GO:0071363	regulation of response to stimulus, regulation of cellular process, cellular response to growth factor stimulus	3.02	8	denphalae17976, denphalae11498, denphalae04036, denphalae04035, denphalae11496, denphalae03160, denphalae05768, denphalae15174
4	GO:0010228	vegetative to reproductive phase transition of meristem	GO:0048608, GO:0009791, GO:0003006	reproductive structure development, post-embryonic development, developmental process involved in reproduction	7.72	7	denphalae31855, denphalae31376, denphalae03464, denphalae23622, denphalae12689, denphalae11950, denphalae25805
4	GO:0006735	NADH regeneration	GO:0019674, GO:0055114, GO:0006734	NAD metabolic process, oxidation-reduction process, NADH metabolic process	4.2	7	denphalae21847, denphalae31143, denphalae29958, denphalae31142, denphalae05208, denphalae08394, denphalae10348
4	GO:0007569	cell aging	GO:0007568, GO:0048869	aging, cellular developmental process	14.08	7	denphalae09879, denphalae11262, denphalae19479, denphalae05141, denphalae09881, denphalae09880, denphalae03080
4	GO:0051668	localization within membrane	GO:0051641	cellular localization	4.2	7	denphalae03399, denphalae04441, denphalae05463, denphalae04443, denphalae04442, denphalae07650, denphalae11865
4	GO:0003013	circulatory system process	GO:0003008	system process	2.54	7	denphalae03399, denphalae13441, denphalae04441, denphalae05463, denphalae15952, denphalae04443, denphalae04442
4	GO:0002699	positive regulation of immune effector process	GO:0002697, GO:0002684, GO:0002252	regulation of immune effector process, positive regulation of immune system process, immune effector process	2.23	7	denphalae28896, denphalae13441, denphalae10916, denphalae06722, denphalae10424, denphalae03080, denphalae20219
4	GO:0006959	humoral immune response	GO:0006955	immune response	6.72	7	denphalae11507, denphalae11508, denphalae06722, denphalae02593, denphalae29958, denphalae21127, denphalae20219
4	GO:2001057	reactive nitrogen species metabolic process	GO:0006807	nitrogen compound metabolic process	9.59	7	denphalae22790, denphalae20676, denphalae03160, denphalae23754, denphalae23753, denphalae14987, denphalae26229
4	GO:1903708	positive regulation of hemopoiesis	GO:0051240, GO:0030097, GO:1903706, GO:0002684, GO:0051094	positive regulation of multicellular organismal process, hemopoiesis, regulation of hemopoiesis, positive regulation of immune system process, positive regulation of developmental process	1.76	7	denphalae10916, denphalae05349, denphalae15117, denphalae17973, denphalae16915, denphalae21656, denphalae15174
4	GO:1903831	signal transduction involved in cellular response to ammonium ion	GO:0071242, GO:0007165	cellular response to ammonium ion, signal transduction	2.52	7	denphalae03399, denphalae10817, denphalae04441, denphalae05463, denphalae04443, denphalae04442, denphalae07650
4	GO:0097529	myeloid leukocyte migration	GO:0050900	leukocyte migration	5.23	7	denphalae10916, denphalae06722, denphalae11496, denphalae19479, denphalae04518, denphalae03080, denphalae04517
4	GO:0019730	antimicrobial humoral response	GO:0006959, GO:0051707	humoral immune response, response to other organism	10.6	7	denphalae11507, denphalae06722, denphalae11508, denphalae02593, denphalae29958, denphalae21127, denphalae20219
4	GO:0001935	endothelial cell proliferation	GO:0050673	epithelial cell proliferation	12.64	7	denphalae13441, denphalae11498, denphalae05410, denphalae11496, denphalae16915, denphalae11499, denphalae15174
4	GO:0032233	positive regulation of actin filament bundle assembly	GO:0051017, GO:0051495, GO:1902905, GO:0032231, GO:0044089	actin filament bundle assembly, positive regulation of cytoskeleton organization, positive regulation of supramolecular fiber organization, regulation of actin filament bundle assembly, positive regulation of cellular component biogenesis	7.6	7	denphalae03399, denphalae04441, denphalae15952, denphalae05463, denphalae04443, denphalae04442, denphalae01126
4	GO:0043903	regulation of symbiosis, encompassing mutualism through parasitism	GO:0044403, GO:0043900	symbiotic process, regulation of multi-organism process	1.47	7	denphalae30325, denphalae28896, denphalae14941, denphalae13543, denphalae17973, denphalae16915, denphalae29958
4	GO:0032204	regulation of telomere maintenance	GO:0051052, GO:0065008, GO:0000723, GO:0033044	regulation of DNA metabolic process, regulation of biological quality, telomere maintenance, regulation of chromosome organization	4.03	7	denphalae07767, denphalae19813, denphalae21187, denphalae03931, denphalae07272, denphalae17094, denphalae11391
4	GO:0048481	plant ovule development	GO:0099402, GO:0035670, GO:0003006	plant organ development, plant-type ovary development, developmental process involved in reproduction	7	7	denphalae04598, denphalae08008, denphalae04595, denphalae04594, denphalae04597, denphalae08005, denphalae04596
4	GO:0016131	brassinosteroid metabolic process	GO:0016128, GO:0042445	phytosteroid metabolic process, hormone metabolic process	4.2	7	denphalae13394, denphalae13395, denphalae13774, denphalae28405, denphalae08431, denphalae13392, denphalae13393
4	GO:0030900	forebrain development	GO:0048856, GO:0007420	anatomical structure development, brain development	8.58	7	denphalae03399, denphalae13543, denphalae05463, denphalae04443, denphalae15174, denphalae16879, denphalae19373
4	GO:2000177	regulation of neural precursor cell proliferation	GO:0042127, GO:0061351	regulation of cell population proliferation, neural precursor cell proliferation	4.56	7	denphalae03399, denphalae04441, denphalae16430, denphalae05463, denphalae04443, denphalae04442, denphalae15174
4	GO:0045807	positive regulation of endocytosis	GO:0051130, GO:0006897, GO:0030100, GO:0051050	positive regulation of cellular component organization, endocytosis, regulation of endocytosis, positive regulation of transport	5.52	7	denphalae07857, denphalae05602, denphalae17976, denphalae11507, denphalae11508, denphalae13445, denphalae19479
4	GO:0032507	maintenance of protein location in cell	GO:0051651, GO:0045185, GO:0034613	maintenance of location in cell, maintenance of protein location, cellular protein localization	3.48	7	denphalae20236, denphalae19532, denphalae16113, denphalae19766, denphalae26148, denphalae22190, denphalae20703
4	GO:0001818	negative regulation of cytokine production	GO:0001817, GO:0051241, GO:0001816	regulation of cytokine production, negative regulation of multicellular organismal process, cytokine production	3.96	7	denphalae13441, denphalae10916, denphalae13619, denphalae11498, denphalae11496, denphalae03160, denphalae13418
4	GO:2000179	positive regulation of neural precursor cell proliferation	GO:0061351, GO:0008284, GO:2000177	neural precursor cell proliferation, positive regulation of cell population proliferation, regulation of neural precursor cell proliferation	7.6	7	denphalae03399, denphalae04441, denphalae16430, denphalae05463, denphalae04443, denphalae04442, denphalae15174
4	GO:0048524	positive regulation of viral process	GO:0050792, GO:0016032, GO:0043902	regulation of viral process, viral process, positive regulation of multi-organism process	3.36	6	denphalae30325, denphalae28896, denphalae14941, denphalae13543, denphalae17973, denphalae16915
4	GO:1901420	negative regulation of response to alcohol	GO:1901419, GO:0097305, GO:0048585	regulation of response to alcohol, response to alcohol, negative regulation of response to stimulus	2.16	6	denphalae13949, denphalae13950, denphalae10893, denphalae10894, denphalae13952, denphalae13953
4	GO:0048145	regulation of fibroblast proliferation	GO:0042127, GO:0048144	regulation of cell population proliferation, fibroblast proliferation	3.6	6	denphalae18374, denphalae16915, denphalae04582, denphalae03080, denphalae20638, denphalae13418
4	GO:0043446	cellular alkane metabolic process	GO:0071704, GO:0044237	organic substance metabolic process, cellular metabolic process	3.6	6	denphalae09897, denphalae08642, denphalae09896, denphalae08641, denphalae21755, denphalae28383
4	GO:0140115	export across plasma membrane	GO:0055085, GO:0140352	transmembrane transport, export from cell	3.6	6	denphalae06873, denphalae26325, denphalae26326, denphalae06872, denphalae03416, denphalae03417
4	GO:0045834	positive regulation of lipid metabolic process	GO:0006629, GO:0009893, GO:0019216	lipid metabolic process, positive regulation of metabolic process, regulation of lipid metabolic process	1.5	6	denphalae10916, denphalae12158, denphalae04036, denphalae04035, denphalae16923, denphalae28088
4	GO:0003205	cardiac chamber development	GO:0048856, GO:0007507	anatomical structure development, heart development	5.45	6	denphalae15952, denphalae01497, denphalae04036, denphalae13057, denphalae04035, denphalae15174
4	GO:1901891	regulation of cell septum assembly	GO:0032954, GO:0044087, GO:0090529, GO:0051128	regulation of cytokinetic process, regulation of cellular component biogenesis, cell septum assembly, regulation of cellular component organization	3.6	6	denphalae01493, denphalae01487, denphalae01491, denphalae01490, denphalae17392, denphalae17393
4	GO:0051354	negative regulation of oxidoreductase activity	GO:0043086, GO:0051341, GO:0009892	negative regulation of catalytic activity, regulation of oxidoreductase activity, negative regulation of metabolic process	9	6	denphalae14259, denphalae14258, denphalae14257, denphalae25346, denphalae14256, denphalae14987
4	GO:0009626	plant-type hypersensitive response	GO:0034050, GO:0033554, GO:0044764, GO:0045087	host programmed cell death induced by symbiont, cellular response to stress, multi-organism cellular process, innate immune response	6.6	6	denphalae21374, denphalae22465, denphalae08485, denphalae08484, denphalae08483, denphalae08481
4	GO:0045137	development of primary sexual characteristics	GO:0007548, GO:0003006, GO:0007275	sex differentiation, developmental process involved in reproduction, multicellular organism development	0.6	6	denphalae03399, denphalae04441, denphalae05463, denphalae13057, denphalae04443, denphalae04442
4	GO:0021537	telencephalon development	GO:0048856, GO:0030900	anatomical structure development, forebrain development	2.16	6	denphalae03399, denphalae13543, denphalae05463, denphalae04443, denphalae15174, denphalae16879
4	GO:0090626	plant epidermis morphogenesis	GO:0009653, GO:0090558	anatomical structure morphogenesis, plant epidermis development	10.44	6	denphalae06965, denphalae06966, denphalae06964, denphalae20732, denphalae18575, denphalae18985
4	GO:0071216	cellular response to biotic stimulus	GO:0051716, GO:0009607	cellular response to stimulus, response to biotic stimulus	2.29	6	denphalae14321, denphalae19479, denphalae03080, denphalae11319, denphalae06858, denphalae13418
4	GO:0071674	mononuclear cell migration	GO:0050900	leukocyte migration	4.44	6	denphalae10916, denphalae06722, denphalae11496, denphalae19479, denphalae04518, denphalae04517
4	GO:0043487	regulation of RNA stability	GO:0051252, GO:0031329, GO:0065008, GO:0006401, GO:0010608	regulation of RNA metabolic process, regulation of cellular catabolic process, regulation of biological quality, RNA catabolic process, posttranscriptional regulation of gene expression	4.39	6	denphalae09933, denphalae05141, denphalae21656, denphalae05768, denphalae11391, denphalae06858
4	GO:0051047	positive regulation of secretion	GO:0046903, GO:0051050, GO:0051046	secretion, positive regulation of transport, regulation of secretion	3.3	6	denphalae14321, denphalae30325, denphalae29958, denphalae03080, denphalae15174, denphalae11319
4	GO:1905958	negative regulation of cellular response to alcohol	GO:0097306, GO:1901420, GO:0048523, GO:1905957	cellular response to alcohol, negative regulation of response to alcohol, negative regulation of cellular process, regulation of cellular response to alcohol	3.6	6	denphalae13949, denphalae13950, denphalae10893, denphalae10894, denphalae13952, denphalae13953
4	GO:0022409	positive regulation of cell-cell adhesion	GO:0022407, GO:0098609, GO:0045785	regulation of cell-cell adhesion, cell-cell adhesion, positive regulation of cell adhesion	3.46	6	denphalae23383, denphalae10916, denphalae17973, denphalae10424, denphalae20780, denphalae05749
4	GO:0030259	lipid glycosylation	GO:0070085, GO:0030258	glycosylation, lipid modification	6	6	denphalae00692, denphalae05005, denphalae19061, denphalae05004, denphalae19058, denphalae22327
4	GO:0046950	cellular ketone body metabolic process	GO:0044237, GO:0044281	cellular metabolic process, small molecule metabolic process	7.2	6	denphalae25431, denphalae14978, denphalae14977, denphalae24380, denphalae08085, denphalae08084
4	GO:0050922	negative regulation of chemotaxis	GO:0032102, GO:0006935, GO:0040013, GO:0050920	negative regulation of response to external stimulus, chemotaxis, negative regulation of locomotion, regulation of chemotaxis	2.88	6	denphalae11498, denphalae11496, denphalae04518, denphalae03080, denphalae04517, denphalae13418
4	GO:0022407	regulation of cell-cell adhesion	GO:0030155, GO:0098609	regulation of cell adhesion, cell-cell adhesion	2.09	6	denphalae23383, denphalae10916, denphalae17973, denphalae10424, denphalae20780, denphalae05749
4	GO:1903532	positive regulation of secretion by cell	GO:0048522, GO:0032940, GO:1903530, GO:0051047	positive regulation of cellular process, secretion by cell, regulation of secretion by cell, positive regulation of secretion	4.54	6	denphalae14321, denphalae30325, denphalae29958, denphalae15174, denphalae03080, denphalae11319
4	GO:0044057	regulation of system process	GO:0051239, GO:0003008	regulation of multicellular organismal process, system process	2.63	6	denphalae03399, denphalae04441, denphalae05463, denphalae15952, denphalae04443, denphalae04442
4	GO:0021543	pallium development	GO:0048856, GO:0021537	anatomical structure development, telencephalon development	3.6	6	denphalae03399, denphalae13543, denphalae05463, denphalae04443, denphalae15174, denphalae16879
4	GO:0009909	regulation of flower development	GO:0048831, GO:0048580, GO:0009908, GO:2000241	regulation of shoot system development, regulation of post-embryonic development, flower development, regulation of reproductive process	7.2	6	denphalae31206, denphalae02620, denphalae11187, denphalae17994, denphalae07490, denphalae25805
4	GO:0007548	sex differentiation	GO:0003006	developmental process involved in reproduction	0.36	6	denphalae03399, denphalae04441, denphalae05463, denphalae13057, denphalae04443, denphalae04442
4	GO:0010431	seed maturation	GO:0071695, GO:0048316, GO:0003006, GO:0048609	anatomical structure maturation, seed development, developmental process involved in reproduction, multicellular organismal reproductive process	5.62	6	denphalae03586, denphalae13949, denphalae13950, denphalae12689, denphalae13952, denphalae13953
4	GO:0070192	chromosome organization involved in meiotic cell cycle	GO:0051276, GO:1903046	chromosome organization, meiotic cell cycle process	4.8	6	denphalae07779, denphalae07788, denphalae07787, denphalae10741, denphalae30096, denphalae10745
4	GO:0051702	interaction with symbiont	GO:0044403, GO:0044419	symbiotic process, interspecies interaction between organisms	7.71	6	denphalae28896, denphalae13543, denphalae16915, denphalae29958, denphalae10424, denphalae17758
4	GO:1905114	cell surface receptor signaling pathway involved in cell-cell signaling	GO:0007267, GO:0007166	cell-cell signaling, cell surface receptor signaling pathway	2.38	5	denphalae05602, denphalae09933, denphalae20561, denphalae18463, denphalae16923
4	GO:0003206	cardiac chamber morphogenesis	GO:0003007, GO:0003205, GO:0009653	heart morphogenesis, cardiac chamber development, anatomical structure morphogenesis	2.88	5	denphalae15952, denphalae04036, denphalae13057, denphalae04035, denphalae15174
4	GO:0098903	regulation of membrane repolarization during action potential	GO:0086011, GO:0098900, GO:0060306	membrane repolarization during action potential, regulation of action potential, regulation of membrane repolarization	1.8	5	denphalae03399, denphalae04441, denphalae05463, denphalae04443, denphalae04442
4	GO:0048167	regulation of synaptic plasticity	GO:0065008, GO:0050804	regulation of biological quality, modulation of chemical synaptic transmission	5.16	5	denphalae09879, denphalae13543, denphalae09881, denphalae09880, denphalae15150
4	GO:0010311	lateral root formation	GO:1905393, GO:0010102, GO:0009791	plant organ formation, lateral root morphogenesis, post-embryonic development	5	5	denphalae01756, denphalae12953, denphalae01755, denphalae01754, denphalae12952
4	GO:0060996	dendritic spine development	GO:0048856, GO:0016358	anatomical structure development, dendrite development	3.36	5	denphalae09879, denphalae13543, denphalae16443, denphalae09881, denphalae09880
4	GO:0097437	maintenance of dormancy	GO:0022611	dormancy process	3.36	5	denphalae03586, denphalae13949, denphalae13950, denphalae13952, denphalae13953
4	GO:0048469	cell maturation	GO:0048869, GO:0021700, GO:0048468	cellular developmental process, developmental maturation, cell development	1.72	5	denphalae28944, denphalae28943, denphalae27692, denphalae15174, denphalae23291
4	GO:0042089	cytokine biosynthetic process	GO:0009059, GO:0042107, GO:0001816	macromolecule biosynthetic process, cytokine metabolic process, cytokine production	2.02	5	denphalae13441, denphalae11498, denphalae23234, denphalae11496, denphalae20561
4	GO:0044107	cellular alcohol metabolic process	GO:0006066, GO:0044237	alcohol metabolic process, cellular metabolic process	1.8	5	denphalae28401, denphalae28404, denphalae28403, denphalae20055, denphalae32471
4	GO:0051092	positive regulation of NF-kappaB transcription factor activity	GO:0051091	positive regulation of DNA-binding transcription factor activity	5	5	denphalae23383, denphalae05349, denphalae11507, denphalae11508, denphalae05141
4	GO:0010074	maintenance of meristem identity	GO:0019827, GO:0010073	stem cell population maintenance, meristem maintenance	3	5	denphalae21240, denphalae21241, denphalae21242, denphalae12858, denphalae12859
4	GO:0006984	ER-nucleus signaling pathway	GO:0007165	signal transduction	3.72	5	denphalae05038, denphalae17437, denphalae18119, denphalae11784, denphalae07531
4	GO:0086019	cell-cell signaling involved in cardiac conduction	GO:0007267, GO:0086065	cell-cell signaling, cell communication involved in cardiac conduction	0.65	5	denphalae03399, denphalae04441, denphalae05463, denphalae04443, denphalae04442
4	GO:0032602	chemokine production	GO:0001816	cytokine production	3.84	5	denphalae13441, denphalae20561, denphalae15174, denphalae03080, denphalae13418
4	GO:0051224	negative regulation of protein transport	GO:0015031, GO:0051051, GO:0051223, GO:1904950	protein transport, negative regulation of transport, regulation of protein transport, negative regulation of establishment of protein localization	1.66	5	denphalae08648, denphalae10916, denphalae19532, denphalae07243, denphalae07244
4	GO:0016358	dendrite development	GO:0048856, GO:0031175	anatomical structure development, neuron projection development	2.02	5	denphalae09879, denphalae13543, denphalae16443, denphalae09881, denphalae09880
4	GO:0050818	regulation of coagulation	GO:0051239, GO:0050817	regulation of multicellular organismal process, coagulation	4.18	5	denphalae08648, denphalae11498, denphalae19479, denphalae11496, denphalae11499
4	GO:0009606	tropism	GO:0009605	response to external stimulus	3.72	5	denphalae13048, denphalae13049, denphalae20014, denphalae00314, denphalae00316
4	GO:0032943	mononuclear cell proliferation	GO:0070661	leukocyte proliferation	1.71	5	denphalae23383, denphalae10916, denphalae21163, denphalae10424, denphalae03080
4	GO:0031023	microtubule organizing center organization	GO:0007017, GO:0000226, GO:0016043	microtubule-based process, microtubule cytoskeleton organization, cellular component organization	8.48	5	denphalae09879, denphalae05141, denphalae28737, denphalae09881, denphalae09880
4	GO:0050803	regulation of synapse structure or activity	GO:0065008	regulation of biological quality	4.37	5	denphalae28896, denphalae13543, denphalae05410, denphalae07299, denphalae18463
4	GO:0080167	response to karrikin	GO:0009628	response to abiotic stimulus	5	5	denphalae07081, denphalae07082, denphalae04700, denphalae04701, denphalae07083
4	GO:0060968	regulation of gene silencing	GO:0016458, GO:0010468, GO:0050794	gene silencing, regulation of gene expression, regulation of cellular process	1.51	5	denphalae19735, denphalae19736, denphalae31530, denphalae31528, denphalae30814
4	GO:0030307	positive regulation of cell growth	GO:0016049, GO:0048522, GO:0045927, GO:0001558	cell growth, positive regulation of cellular process, positive regulation of growth, regulation of cell growth	6.8	5	denphalae13543, denphalae16443, denphalae03552, denphalae25346, denphalae20638
4	GO:0007023	post-chaperonin tubulin folding pathway	GO:0006457	protein folding	5	5	denphalae30579, denphalae11256, denphalae11255, denphalae00814, denphalae00813
4	GO:0198738	cell-cell signaling by wnt	GO:0007267	cell-cell signaling	2.38	5	denphalae05602, denphalae09933, denphalae20561, denphalae18463, denphalae16923
4	GO:0010231	maintenance of seed dormancy	GO:0010162, GO:0097437	seed dormancy process, maintenance of dormancy	5.6	5	denphalae03586, denphalae13949, denphalae13950, denphalae13952, denphalae13953
4	GO:0032409	regulation of transporter activity	GO:0065009	regulation of molecular function	3.6	5	denphalae07857, denphalae13543, denphalae13445, denphalae29327, denphalae07196
4	GO:1903036	positive regulation of response to wounding	GO:0009611, GO:0048584, GO:1903034	response to wounding, positive regulation of response to stimulus, regulation of response to wounding	5.09	5	denphalae10916, denphalae11498, denphalae11496, denphalae19479, denphalae11499
4	GO:0048661	positive regulation of smooth muscle cell proliferation	GO:0048660, GO:0008284, GO:0048659	regulation of smooth muscle cell proliferation, positive regulation of cell population proliferation, smooth muscle cell proliferation	6.2	5	denphalae13441, denphalae11498, denphalae13057, denphalae11496, denphalae16915
4	GO:0099177	regulation of trans-synaptic signaling	GO:0023051, GO:0010646, GO:0099537	regulation of signaling, regulation of cell communication, trans-synaptic signaling	1.94	5	denphalae09879, denphalae13543, denphalae09881, denphalae09880, denphalae15150
4	GO:2001022	positive regulation of response to DNA damage stimulus	GO:0048522, GO:0048584, GO:2001020, GO:0006974	positive regulation of cellular process, positive regulation of response to stimulus, regulation of response to DNA damage stimulus, cellular response to DNA damage stimulus	3.96	5	denphalae14321, denphalae23383, denphalae04755, denphalae04754, denphalae11319
4	GO:0050921	positive regulation of chemotaxis	GO:0040017, GO:0006935, GO:0032103, GO:0050920	positive regulation of locomotion, chemotaxis, positive regulation of response to external stimulus, regulation of chemotaxis	6.44	5	denphalae11262, denphalae11498, denphalae23234, denphalae11496, denphalae19479
4	GO:0030902	hindbrain development	GO:0048856, GO:0007420	anatomical structure development, brain development	1.08	5	denphalae03399, denphalae04441, denphalae05463, denphalae04443, denphalae04442
4	GO:0030193	regulation of blood coagulation	GO:1900046, GO:0061041, GO:0050818, GO:0032101, GO:0007596	regulation of hemostasis, regulation of wound healing, regulation of coagulation, regulation of response to external stimulus, blood coagulation	6.96	5	denphalae08648, denphalae11498, denphalae19479, denphalae11496, denphalae11499
4	GO:0099536	synaptic signaling	GO:0007267	cell-cell signaling	0.7	5	denphalae09879, denphalae13543, denphalae09881, denphalae09880, denphalae15150
4	GO:0051607	defense response to virus	GO:0098542, GO:0002252, GO:0009615	defense response to other organism, immune effector process, response to virus	5.6	5	denphalae03399, denphalae13619, denphalae17442, denphalae05463, denphalae04443
4	GO:0060008	Sertoli cell differentiation	GO:0008584, GO:0030855, GO:0003006	male gonad development, epithelial cell differentiation, developmental process involved in reproduction	1.8	5	denphalae03399, denphalae04441, denphalae05463, denphalae04443, denphalae04442
4	GO:0061337	cardiac conduction	GO:0008016, GO:0035637	regulation of heart contraction, multicellular organismal signaling	1.08	5	denphalae03399, denphalae04441, denphalae05463, denphalae04443, denphalae04442
4	GO:0098901	regulation of cardiac muscle cell action potential	GO:0086001, GO:0098900	cardiac muscle cell action potential, regulation of action potential	1.8	5	denphalae03399, denphalae04441, denphalae05463, denphalae04443, denphalae04442
4	GO:0006342	chromatin silencing	GO:0016458, GO:0097549, GO:0045892, GO:0045814	gene silencing, chromatin organization involved in negative regulation of transcription, negative regulation of transcription, DNA-templated, negative regulation of gene expression, epigenetic	3.12	5	denphalae28224, denphalae06512, denphalae19116, denphalae06663, denphalae30814
4	GO:0060009	Sertoli cell development	GO:0003006, GO:0060008, GO:0002064	developmental process involved in reproduction, Sertoli cell differentiation, epithelial cell development	3	5	denphalae03399, denphalae04441, denphalae05463, denphalae04443, denphalae04442
4	GO:0046661	male sex differentiation	GO:0007548, GO:0007275	sex differentiation, multicellular organism development	0.39	5	denphalae03399, denphalae04441, denphalae05463, denphalae04443, denphalae04442
4	GO:0036473	cell death in response to oxidative stress	GO:0034599, GO:0008219	cellular response to oxidative stress, cell death	2.95	5	denphalae14941, denphalae19532, denphalae23234, denphalae15174, denphalae16923
4	GO:0086065	cell communication involved in cardiac conduction	GO:0007154, GO:0061337	cell communication, cardiac conduction	0.39	5	denphalae03399, denphalae04441, denphalae05463, denphalae04443, denphalae04442
4	GO:0050777	negative regulation of immune response	GO:0002683, GO:0006955, GO:0050776, GO:0048585	negative regulation of immune system process, immune response, regulation of immune response, negative regulation of response to stimulus	2.4	5	denphalae13441, denphalae10916, denphalae09933, denphalae06722, denphalae22465
4	GO:1903779	regulation of cardiac conduction	GO:0023051, GO:0008016, GO:0061337	regulation of signaling, regulation of heart contraction, cardiac conduction	1.8	5	denphalae03399, denphalae04441, denphalae05463, denphalae04443, denphalae04442
4	GO:0048002	antigen processing and presentation of peptide antigen	GO:0019882	antigen processing and presentation	3.77	5	denphalae05602, denphalae09933, denphalae11262, denphalae07252, denphalae20219
4	GO:0032387	negative regulation of intracellular transport	GO:0051051, GO:0046907, GO:0032386	negative regulation of transport, intracellular transport, regulation of intracellular transport	6.68	5	denphalae13441, denphalae19404, denphalae19532, denphalae07243, denphalae07244
4	GO:0046685	response to arsenic-containing substance	GO:0042221	response to chemical	4.08	5	denphalae13441, denphalae05038, denphalae07767, denphalae18463, denphalae12823
4	GO:0071706	tumor necrosis factor superfamily cytokine production	GO:0001816	cytokine production	2.45	5	denphalae11498, denphalae23234, denphalae11496, denphalae03080, denphalae13418
4	GO:0009647	skotomorphogenesis	GO:0009791, GO:0009646	post-embryonic development, response to absence of light	4	4	denphalae13394, denphalae13395, denphalae13392, denphalae13393
4	GO:0032612	interleukin-1 production	GO:0001816	cytokine production	3.7	4	denphalae10916, denphalae23234, denphalae20561, denphalae13418
4	GO:0009694	jasmonic acid metabolic process	GO:0032787, GO:0042445	monocarboxylic acid metabolic process, hormone metabolic process	5.2	4	denphalae10483, denphalae24302, denphalae23624, denphalae23625
4	GO:0002367	cytokine production involved in immune response	GO:0006955, GO:0001816, GO:0002440	immune response, cytokine production, production of molecular mediator of immune response	1.68	4	denphalae13441, denphalae10424, denphalae03080, denphalae20219
4	GO:0002250	adaptive immune response	GO:0006955	immune response	4.75	4	denphalae28896, denphalae10916, denphalae10424, denphalae20219
4	GO:0009640	photomorphogenesis	GO:0009791, GO:0009639	post-embryonic development, response to red or far red light	2.4	4	denphalae25550, denphalae17788, denphalae17789, denphalae25551
4	GO:0002931	response to ischemia	GO:0006950	response to stress	4	4	denphalae02962, denphalae11064, denphalae20561, denphalae15150
4	GO:0002698	negative regulation of immune effector process	GO:0002697, GO:0002683, GO:0002252	regulation of immune effector process, negative regulation of immune system process, immune effector process	2.14	4	denphalae13441, denphalae13619, denphalae10916, denphalae06722
4	GO:0071941	nitrogen cycle metabolic process	GO:0006807	nitrogen compound metabolic process	2.16	4	denphalae17875, denphalae20676, denphalae23753, denphalae26229
4	GO:0048146	positive regulation of fibroblast proliferation	GO:0048145, GO:0048144, GO:0008284	regulation of fibroblast proliferation, fibroblast proliferation, positive regulation of cell population proliferation	4	4	denphalae16915, denphalae04582, denphalae03080, denphalae20638
4	GO:1902115	regulation of organelle assembly	GO:0044087, GO:0070925, GO:0033043	regulation of cellular component biogenesis, organelle assembly, regulation of organelle organization	2.4	4	denphalae09879, denphalae05141, denphalae09881, denphalae09880
4	GO:0070663	regulation of leukocyte proliferation	GO:0042127, GO:0070661	regulation of cell population proliferation, leukocyte proliferation	1.07	4	denphalae23383, denphalae10916, denphalae03080, denphalae13418
4	GO:0030195	negative regulation of blood coagulation	GO:0030193, GO:0050819, GO:0061045, GO:1900047, GO:0007596	regulation of blood coagulation, negative regulation of coagulation, negative regulation of wound healing, negative regulation of hemostasis, blood coagulation	6.88	4	denphalae08648, denphalae11498, denphalae19479, denphalae11496
4	GO:1902883	negative regulation of response to oxidative stress	GO:1902882, GO:0006979, GO:0048585	regulation of response to oxidative stress, response to oxidative stress, negative regulation of response to stimulus	1.5	4	denphalae19532, denphalae23234, denphalae16923, denphalae15174
4	GO:0050806	positive regulation of synaptic transmission	GO:0007268, GO:0023056, GO:0050804, GO:0010647	chemical synaptic transmission, positive regulation of signaling, modulation of chemical synaptic transmission, positive regulation of cell communication	3	4	denphalae09879, denphalae09881, denphalae09880, denphalae15150
4	GO:0002504	antigen processing and presentation of peptide or polysaccharide antigen via MHC class II	GO:0019882	antigen processing and presentation	2.16	4	denphalae05602, denphalae11498, denphalae11495, denphalae11496
4	GO:1905952	regulation of lipid localization	GO:0032879, GO:0010876	regulation of localization, lipid localization	0.36	4	denphalae11497, denphalae11498, denphalae11496, denphalae03080
4	GO:0090344	negative regulation of cell aging	GO:0007569, GO:0090342, GO:0048523, GO:0051093	cell aging, regulation of cell aging, negative regulation of cellular process, negative regulation of developmental process	5.8	4	denphalae09879, denphalae09881, denphalae09880, denphalae03080
4	GO:0090083	regulation of inclusion body assembly	GO:0070841, GO:0044087, GO:0051128	inclusion body assembly, regulation of cellular component biogenesis, regulation of cellular component organization	1.92	4	denphalae11507, denphalae05349, denphalae11508, denphalae19373
4	GO:0009825	multidimensional cell growth	GO:0016049	cell growth	4	4	denphalae06965, denphalae06966, denphalae06964, denphalae00933
4	GO:0000706	meiotic DNA double-strand break processing	GO:1903046, GO:0000729	meiotic cell cycle process, DNA double-strand break processing	4	4	denphalae07779, denphalae07788, denphalae07787, denphalae10741
4	GO:0090378	seed trichome elongation	GO:0022412, GO:0090376, GO:0003006, GO:0009826, GO:0000904	cellular process involved in reproduction in multicellular organism, seed trichome differentiation, developmental process involved in reproduction, unidimensional cell growth, cell morphogenesis involved in differentiation	4	4	denphalae25384, denphalae25386, denphalae28200, denphalae29704
4	GO:0046149	pigment catabolic process	GO:0042440	pigment metabolic process	2.4	4	denphalae13441, denphalae08290, denphalae12158, denphalae02535
4	GO:0030278	regulation of ossification	GO:0001503, GO:0051239	ossification, regulation of multicellular organismal process	2.16	4	denphalae04036, denphalae04035, denphalae15174, denphalae09691
4	GO:0030308	negative regulation of cell growth	GO:0016049, GO:0045926, GO:0048523, GO:0001558	cell growth, negative regulation of growth, negative regulation of cellular process, regulation of cell growth	4.6	4	denphalae21847, denphalae19404, denphalae13543, denphalae16923
4	GO:0050819	negative regulation of coagulation	GO:0050818, GO:0050817, GO:0051241	regulation of coagulation, coagulation, negative regulation of multicellular organismal process	4.13	4	denphalae08648, denphalae11498, denphalae19479, denphalae11496
4	GO:0090153	regulation of sphingolipid biosynthetic process	GO:0030148, GO:0051171, GO:0044087, GO:0031326, GO:0046890, GO:0010556, GO:1905038	sphingolipid biosynthetic process, regulation of nitrogen compound metabolic process, regulation of cellular component biogenesis, regulation of cellular biosynthetic process, regulation of lipid biosynthetic process, regulation of macromolecule biosynthetic process, regulation of membrane lipid metabolic process	1.44	4	denphalae26721, denphalae04036, denphalae04035, denphalae16923
4	GO:0021987	cerebral cortex development	GO:0048856, GO:0021543	anatomical structure development, pallium development	4	4	denphalae03399, denphalae05463, denphalae04443, denphalae15174
4	GO:2001021	negative regulation of response to DNA damage stimulus	GO:2001020, GO:0048523, GO:0048585, GO:0006974	regulation of response to DNA damage stimulus, negative regulation of cellular process, negative regulation of response to stimulus, cellular response to DNA damage stimulus	3.36	4	denphalae23383, denphalae11507, denphalae11508, denphalae03080
4	GO:0050679	positive regulation of epithelial cell proliferation	GO:0050673, GO:0008284, GO:0050678	epithelial cell proliferation, positive regulation of cell population proliferation, regulation of epithelial cell proliferation	6.16	4	denphalae13441, denphalae16915, denphalae15174, denphalae07293
4	GO:0050820	positive regulation of coagulation	GO:0050818, GO:0051240, GO:0050817	regulation of coagulation, positive regulation of multicellular organismal process, coagulation	3.48	4	denphalae11498, denphalae11496, denphalae19479, denphalae11499
4	GO:0035148	tube formation	GO:0048646, GO:0035239	anatomical structure formation involved in morphogenesis, tube morphogenesis	1.06	4	denphalae07603, denphalae13543, denphalae01126, denphalae15174
4	GO:1903035	negative regulation of response to wounding	GO:0009611, GO:1903034, GO:0048585	response to wounding, regulation of response to wounding, negative regulation of response to stimulus	2.84	4	denphalae08648, denphalae11498, denphalae19479, denphalae11496
4	GO:0046883	regulation of hormone secretion	GO:0023051, GO:0010817, GO:0010646, GO:1903530, GO:0046879	regulation of signaling, regulation of hormone levels, regulation of cell communication, regulation of secretion by cell, hormone secretion	5.07	4	denphalae08648, denphalae10817, denphalae10916, denphalae15174
4	GO:0050680	negative regulation of epithelial cell proliferation	GO:0050673, GO:0008285, GO:0050678	epithelial cell proliferation, negative regulation of cell population proliferation, regulation of epithelial cell proliferation	3.48	4	denphalae11498, denphalae05410, denphalae11496, denphalae11499
4	GO:0036065	fucosylation	GO:0070085	glycosylation	4	4	denphalae04510, denphalae26476, denphalae02071, denphalae24942
4	GO:0090376	seed trichome differentiation	GO:0022412, GO:0048316, GO:0003006, GO:0010026	cellular process involved in reproduction in multicellular organism, seed development, developmental process involved in reproduction, trichome differentiation	3	4	denphalae25384, denphalae28200, denphalae25386, denphalae29704
4	GO:0001892	embryonic placenta development	GO:0001890, GO:0048568, GO:0003006, GO:0001701	placenta development, embryonic organ development, developmental process involved in reproduction, in utero embryonic development	5.97	4	denphalae04036, denphalae04035, denphalae21656, denphalae15174
4	GO:0007098	centrosome cycle	GO:0022402, GO:0031023	cell cycle process, microtubule organizing center organization	5.22	4	denphalae09879, denphalae05141, denphalae09881, denphalae09880
4	GO:0090342	regulation of cell aging	GO:0007569, GO:0050793, GO:0050794	cell aging, regulation of developmental process, regulation of cellular process	3.48	4	denphalae09879, denphalae09881, denphalae09880, denphalae03080
4	GO:0099173	postsynapse organization	GO:0050808, GO:0016043	synapse organization, cellular component organization	2.93	4	denphalae28896, denphalae13543, denphalae29328, denphalae29327
4	GO:0002686	negative regulation of leukocyte migration	GO:0002683, GO:0002685, GO:0030336, GO:0050900	negative regulation of immune system process, regulation of leukocyte migration, negative regulation of cell migration, leukocyte migration	5.08	4	denphalae13441, denphalae04518, denphalae03080, denphalae04517
4	GO:1903578	regulation of ATP metabolic process	GO:0019222, GO:0046034	regulation of metabolic process, ATP metabolic process	1.8	4	denphalae17442, denphalae18463, denphalae05208, denphalae15174
4	GO:0009635	response to herbicide	GO:0006950, GO:0009636	response to stress, response to toxic substance	4.96	4	denphalae07767, denphalae12158, denphalae00332, denphalae03805
4	GO:0051984	positive regulation of chromosome segregation	GO:0051983, GO:0048522, GO:0007059	regulation of chromosome segregation, positive regulation of cellular process, chromosome segregation	0.86	4	denphalae27573, denphalae27574, denphalae27571, denphalae27572
4	GO:0061635	regulation of protein complex stability	GO:0065008	regulation of biological quality	4	4	denphalae28896, denphalae25131, denphalae28897, denphalae15150
4	GO:0023061	signal release	GO:0032940, GO:0007267	secretion by cell, cell-cell signaling	2.99	4	denphalae08648, denphalae10916, denphalae10817, denphalae15174
4	GO:0009559	embryo sac central cell differentiation	GO:0009561, GO:0030154	megagametogenesis, cell differentiation	5.8	4	denphalae25277, denphalae12751, denphalae07666, denphalae03464
4	GO:0045682	regulation of epidermis development	GO:0050793, GO:0008544	regulation of developmental process, epidermis development	3.34	4	denphalae12858, denphalae21656, denphalae12859, denphalae07293
4	GO:0051026	chiasma assembly	GO:1903046, GO:0007129, GO:0007131, GO:0022607	meiotic cell cycle process, synapsis, reciprocal meiotic recombination, cellular component assembly	4	4	denphalae07779, denphalae07788, denphalae07787, denphalae10741
4	GO:0007099	centriole replication	GO:0022402, GO:0098534, GO:0051298	cell cycle process, centriole assembly, centrosome duplication	2.4	4	denphalae09879, denphalae05141, denphalae09881, denphalae09880
4	GO:0048826	cotyledon morphogenesis	GO:0048598, GO:0003006, GO:0090698, GO:0009965, GO:0048825	embryonic morphogenesis, developmental process involved in reproduction, post-embryonic plant morphogenesis, leaf morphogenesis, cotyledon development	2.4	4	denphalae29323, denphalae29322, denphalae29704, denphalae29321
4	GO:0030168	platelet activation	GO:0001775, GO:0007596	cell activation, blood coagulation	4.6	4	denphalae03399, denphalae10817, denphalae05463, denphalae04443
4	GO:0030194	positive regulation of blood coagulation	GO:1900048, GO:0050820, GO:0030193, GO:0090303, GO:0007596	positive regulation of hemostasis, positive regulation of coagulation, regulation of blood coagulation, positive regulation of wound healing, blood coagulation	5.8	4	denphalae11498, denphalae11496, denphalae19479, denphalae11499
4	GO:0051298	centrosome duplication	GO:0022402, GO:0007098	cell cycle process, centrosome cycle	2.04	4	denphalae09879, denphalae05141, denphalae09881, denphalae09880
4	GO:0032411	positive regulation of transporter activity	GO:0044093, GO:0032409, GO:0051050	positive regulation of molecular function, regulation of transporter activity, positive regulation of transport	1.01	4	denphalae07857, denphalae13543, denphalae13445, denphalae07196
4	GO:0042246	tissue regeneration	GO:0042060, GO:0009888, GO:0048589, GO:0031099	wound healing, tissue development, developmental growth, regeneration	2.76	4	denphalae10916, denphalae01497, denphalae31143, denphalae31142
4	GO:0046716	muscle cell cellular homeostasis	GO:0060249, GO:0019725	anatomical structure homeostasis, cellular homeostasis	4	4	denphalae07243, denphalae07244, denphalae15174, denphalae09927
4	GO:0090693	plant organ senescence	GO:0007568, GO:0099402	aging, plant organ development	2.76	4	denphalae17646, denphalae30695, denphalae09866, denphalae25346
4	GO:0048639	positive regulation of developmental growth	GO:0048638, GO:0048589, GO:0051094, GO:0045927	regulation of developmental growth, developmental growth, positive regulation of developmental process, positive regulation of growth	2.4	4	denphalae16443, denphalae01497, denphalae03552, denphalae20638
4	GO:1900408	negative regulation of cellular response to oxidative stress	GO:1900407, GO:0034599, GO:1902883, GO:0048523	regulation of cellular response to oxidative stress, cellular response to oxidative stress, negative regulation of response to oxidative stress, negative regulation of cellular process	1.87	4	denphalae19532, denphalae23234, denphalae16923, denphalae15174
4	GO:0048662	negative regulation of smooth muscle cell proliferation	GO:0008285, GO:0048660, GO:0048659	negative regulation of cell population proliferation, regulation of smooth muscle cell proliferation, smooth muscle cell proliferation	4.2	3	denphalae13441, denphalae15952, denphalae10533
4	GO:0035266	meristem growth	GO:0048507, GO:0048589	meristem development, developmental growth	1.08	3	denphalae28756, denphalae01921, denphalae01922
4	GO:1905477	positive regulation of protein localization to membrane	GO:1905475, GO:0072657, GO:1903829	regulation of protein localization to membrane, protein localization to membrane, positive regulation of cellular protein localization	2.16	3	denphalae20412, denphalae16923, denphalae15150
4	GO:0070167	regulation of biomineral tissue development	GO:0110149, GO:0031214, GO:2000026	regulation of biomineralization, biomineral tissue development, regulation of multicellular organismal development	1.08	3	denphalae04036, denphalae04035, denphalae15174
4	GO:0060669	embryonic placenta morphogenesis	GO:0048598, GO:0001892, GO:0003006	embryonic morphogenesis, embryonic placenta development, developmental process involved in reproduction	1.08	3	denphalae04036, denphalae04035, denphalae21656
4	GO:0070665	positive regulation of leukocyte proliferation	GO:0070661, GO:0070663, GO:0008284	leukocyte proliferation, regulation of leukocyte proliferation, positive regulation of cell population proliferation	0.78	3	denphalae23383, denphalae10916, denphalae03080
4	GO:0001704	formation of primary germ layer	GO:0048646, GO:0007369	anatomical structure formation involved in morphogenesis, gastrulation	1.56	3	denphalae03552, denphalae22368, denphalae14415
4	GO:0032606	type I interferon production	GO:0001816	cytokine production	2.16	3	denphalae13619, denphalae10424, denphalae17094
4	GO:0002700	regulation of production of molecular mediator of immune response	GO:0002697, GO:0002440	regulation of immune effector process, production of molecular mediator of immune response	1.01	3	denphalae13441, denphalae03080, denphalae20219
4	GO:0060713	labyrinthine layer morphogenesis	GO:0060669, GO:0048598, GO:0060711, GO:0003006	embryonic placenta morphogenesis, embryonic morphogenesis, labyrinthine layer development, developmental process involved in reproduction	1.8	3	denphalae04036, denphalae04035, denphalae21656
4	GO:0007338	single fertilization	GO:0009566	fertilization	1.08	3	denphalae19813, denphalae03931, denphalae07272
4	GO:0010075	regulation of meristem growth	GO:0035266, GO:0048638, GO:0048509, GO:0010073	meristem growth, regulation of developmental growth, regulation of meristem development, meristem maintenance	1.8	3	denphalae28756, denphalae01921, denphalae01922
4	GO:0002260	lymphocyte homeostasis	GO:0001776	leukocyte homeostasis	0.94	3	denphalae21163, denphalae15174, denphalae03080
4	GO:0045646	regulation of erythrocyte differentiation	GO:0045637, GO:0030218, GO:0065008	regulation of myeloid cell differentiation, erythrocyte differentiation, regulation of biological quality	1.8	3	denphalae05349, denphalae21656, denphalae15174
4	GO:0051445	regulation of meiotic cell cycle	GO:0051726, GO:2000241, GO:0051321	regulation of cell cycle, regulation of reproductive process, meiotic cell cycle	1.8	3	denphalae11262, denphalae04518, denphalae04517
4	GO:0051781	positive regulation of cell division	GO:0048522, GO:0051301, GO:0051302	positive regulation of cellular process, cell division, regulation of cell division	3	3	denphalae14001, denphalae09988, denphalae05724
4	GO:0007339	binding of sperm to zona pellucida	GO:0035036	sperm-egg recognition	3	3	denphalae19813, denphalae03931, denphalae07272
4	GO:2000030	regulation of response to red or far red light	GO:0048583, GO:0009639	regulation of response to stimulus, response to red or far red light	1.56	3	denphalae17788, denphalae17789, denphalae13466
4	GO:0046292	formaldehyde metabolic process	GO:0006081, GO:0044281, GO:0016999	cellular aldehyde metabolic process, small molecule metabolic process, antibiotic metabolic process	1.8	3	denphalae27204, denphalae24877, denphalae21755
4	GO:2000773	negative regulation of cellular senescence	GO:2000772, GO:0090398, GO:0090344, GO:0048585	regulation of cellular senescence, cellular senescence, negative regulation of cell aging, negative regulation of response to stimulus	3	3	denphalae09879, denphalae09881, denphalae09880
4	GO:1902742	apoptotic process involved in development	GO:0048856, GO:0006915	anatomical structure development, apoptotic process	2.52	3	denphalae19404, denphalae04036, denphalae04035
4	GO:0002687	positive regulation of leukocyte migration	GO:0002685, GO:0030335, GO:0002684, GO:0050900	regulation of leukocyte migration, positive regulation of cell migration, positive regulation of immune system process, leukocyte migration	1.08	3	denphalae11262, denphalae11496, denphalae19479
4	GO:0002578	negative regulation of antigen processing and presentation	GO:0002683, GO:0002577, GO:0019882	negative regulation of immune system process, regulation of antigen processing and presentation, antigen processing and presentation	3	3	denphalae11498, denphalae11495, denphalae11496
4	GO:0009988	cell-cell recognition	GO:0008037	cell recognition	1.08	3	denphalae19813, denphalae03931, denphalae07272
4	GO:0032369	negative regulation of lipid transport	GO:0051051, GO:0032368, GO:0006869, GO:1905953	negative regulation of transport, regulation of lipid transport, lipid transport, negative regulation of lipid localization	0.65	3	denphalae11497, denphalae11498, denphalae11496
4	GO:0009404	toxin metabolic process	GO:0019748, GO:0044237	secondary metabolic process, cellular metabolic process	1.08	3	denphalae10560, denphalae00092, denphalae04923
4	GO:0090317	negative regulation of intracellular protein transport	GO:0033157, GO:0051224, GO:0032387, GO:1903828, GO:0006886	regulation of intracellular protein transport, negative regulation of protein transport, negative regulation of intracellular transport, negative regulation of cellular protein localization, intracellular protein transport	1.8	3	denphalae19532, denphalae07243, denphalae07244
4	GO:1903409	reactive oxygen species biosynthetic process	GO:0072593, GO:0009058	reactive oxygen species metabolic process, biosynthetic process	2.52	3	denphalae22790, denphalae03160, denphalae23753
4	GO:0010119	regulation of stomatal movement	GO:0010118, GO:0050794	stomatal movement, regulation of cellular process	3.6	3	denphalae01446, denphalae03805, denphalae16891
4	GO:0002577	regulation of antigen processing and presentation	GO:0019882, GO:0002682	antigen processing and presentation, regulation of immune system process	1.8	3	denphalae11498, denphalae11495, denphalae11496
4	GO:1903580	positive regulation of ATP metabolic process	GO:0009893, GO:1903578, GO:0046034	positive regulation of metabolic process, regulation of ATP metabolic process, ATP metabolic process	2.4	3	denphalae18463, denphalae05208, denphalae15174
4	GO:0032350	regulation of hormone metabolic process	GO:0019222, GO:0010817, GO:0042445	regulation of metabolic process, regulation of hormone levels, hormone metabolic process	1.68	3	denphalae21374, denphalae20561, denphalae15174
4	GO:0008612	peptidyl-lysine modification to peptidyl-hypusine	GO:0051604, GO:0009058, GO:0018205	protein maturation, biosynthetic process, peptidyl-lysine modification	3	3	denphalae02133, denphalae16944, denphalae16945
4	GO:0032637	interleukin-8 production	GO:0001816	cytokine production	1.56	3	denphalae05349, denphalae10916, denphalae19479
4	GO:0051048	negative regulation of secretion	GO:0051051, GO:0046903, GO:0051046	negative regulation of transport, secretion, regulation of secretion	1.14	3	denphalae08648, denphalae13441, denphalae10916
4	GO:1904851	positive regulation of establishment of protein localization to telomere	GO:1904816, GO:0070200, GO:0070203, GO:1904951	positive regulation of protein localization to chromosome, telomeric region, establishment of protein localization to telomere, regulation of establishment of protein localization to telomere, positive regulation of establishment of protein localization	3	3	denphalae19813, denphalae03931, denphalae07272
4	GO:0060969	negative regulation of gene silencing	GO:0010628, GO:0016458, GO:0048523, GO:0060968	positive regulation of gene expression, gene silencing, negative regulation of cellular process, regulation of gene silencing	1.8	3	denphalae19735, denphalae19736, denphalae30814
4	GO:1990089	response to nerve growth factor	GO:0070848, GO:0009719	response to growth factor, response to endogenous stimulus	2.16	3	denphalae23383, denphalae02962, denphalae20412
4	GO:0050663	cytokine secretion	GO:0009306, GO:0001816	protein secretion, cytokine production	1.56	3	denphalae10916, denphalae29958, denphalae03080
4	GO:0072395	signal transduction involved in cell cycle checkpoint	GO:0035556, GO:0000075	intracellular signal transduction, cell cycle checkpoint	0.23	3	denphalae09879, denphalae09881, denphalae09880
4	GO:0034763	negative regulation of transmembrane transport	GO:0051051, GO:0034762, GO:0055085	negative regulation of transport, regulation of transmembrane transport, transmembrane transport	0.65	3	denphalae11497, denphalae11498, denphalae11496
4	GO:0001649	osteoblast differentiation	GO:0001503, GO:0030154	ossification, cell differentiation	4.8	3	denphalae04036, denphalae04035, denphalae09691
4	GO:0007283	spermatogenesis	GO:0048232, GO:0003006	male gamete generation, developmental process involved in reproduction	3.36	3	denphalae11691, denphalae20412, denphalae04309
4	GO:0050805	negative regulation of synaptic transmission	GO:0023057, GO:0007268, GO:0050804, GO:0010648	negative regulation of signaling, chemical synaptic transmission, modulation of chemical synaptic transmission, negative regulation of cell communication	1.8	3	denphalae09879, denphalae09881, denphalae09880
4	GO:0045912	negative regulation of carbohydrate metabolic process	GO:0006109, GO:0005975, GO:0009892	regulation of carbohydrate metabolic process, carbohydrate metabolic process, negative regulation of metabolic process	1.08	3	denphalae05622, denphalae05623, denphalae17442
4	GO:0009880	embryonic pattern specification	GO:0007389, GO:0009790	pattern specification process, embryo development	3	3	denphalae10074, denphalae23663, denphalae23666
4	GO:0060561	apoptotic process involved in morphogenesis	GO:1902742, GO:0009653	apoptotic process involved in development, anatomical structure morphogenesis	4.2	3	denphalae19404, denphalae04036, denphalae04035
4	GO:0002832	negative regulation of response to biotic stimulus	GO:0002831, GO:0009607, GO:0048585	regulation of response to biotic stimulus, response to biotic stimulus, negative regulation of response to stimulus	1.32	3	denphalae13619, denphalae06722, denphalae22465
4	GO:1903707	negative regulation of hemopoiesis	GO:0002683, GO:0030097, GO:1903706, GO:0051241, GO:0051093	negative regulation of immune system process, hemopoiesis, regulation of hemopoiesis, negative regulation of multicellular organismal process, negative regulation of developmental process	0.75	3	denphalae10916, denphalae21656, denphalae07293
4	GO:0071772	response to BMP	GO:0070848, GO:0009719	response to growth factor, response to endogenous stimulus	1.51	3	denphalae04036, denphalae04035, denphalae20561
4	GO:0019884	antigen processing and presentation of exogenous antigen	GO:0019882	antigen processing and presentation	1.01	3	denphalae05602, denphalae09933, denphalae07252
4	GO:0000074	ALTERNATE of GO:0051726	GO:0050794, GO:0007049	regulation of cellular process, cell cycle	3	3	denphalae23741, denphalae25348, denphalae30737
4	GO:0044849	estrous cycle	GO:0042698	ovulation cycle	3	3	denphalae10916, denphalae28897, denphalae20561
4	GO:0019499	cyanide metabolic process	GO:0034641, GO:0071704	cellular nitrogen compound metabolic process, organic substance metabolic process	3	3	denphalae22183, denphalae22181, denphalae22182
4	GO:1903846	positive regulation of cellular response to transforming growth factor beta stimulus	GO:1903844, GO:0048522, GO:0048584, GO:0071560	regulation of cellular response to transforming growth factor beta stimulus, positive regulation of cellular process, positive regulation of response to stimulus, cellular response to transforming growth factor beta stimulus	1.8	3	denphalae11498, denphalae11496, denphalae03160
4	GO:0007612	learning	GO:0007611	learning or memory	3.72	3	denphalae15117, denphalae16915, denphalae15174
4	GO:0030282	bone mineralization	GO:0001503, GO:0031214	ossification, biomineral tissue development	1.8	3	denphalae04036, denphalae04035, denphalae15174
4	GO:0060395	SMAD protein signal transduction	GO:0007178, GO:0007165	transmembrane receptor protein serine/threonine kinase signaling pathway, signal transduction	3	3	denphalae15117, denphalae16915, denphalae06858
4	GO:0060041	retina development in camera-type eye	GO:0043010, GO:0048856	camera-type eye development, anatomical structure development	4.42	3	denphalae04918, denphalae13756, denphalae15174
4	GO:0010223	secondary shoot formation	GO:0001763, GO:0010346	morphogenesis of a branching structure, shoot axis formation	3	3	denphalae22220, denphalae06278, denphalae19907
4	GO:0051353	positive regulation of oxidoreductase activity	GO:0043085, GO:0009893, GO:0051341	positive regulation of catalytic activity, positive regulation of metabolic process, regulation of oxidoreductase activity	1.32	3	denphalae03401, denphalae15174, denphalae07196
4	GO:0032891	negative regulation of organic acid transport	GO:0032890, GO:0051051, GO:0015849	regulation of organic acid transport, negative regulation of transport, organic acid transport	0.65	3	denphalae11497, denphalae11498, denphalae11496
4	GO:0071774	response to fibroblast growth factor	GO:0070848, GO:0009719	response to growth factor, response to endogenous stimulus	2.23	3	denphalae11498, denphalae11496, denphalae21656
4	GO:0110095	cellular detoxification of aldehyde	GO:0110096, GO:1990748	cellular response to aldehyde, cellular detoxification	1.8	3	denphalae27204, denphalae24877, denphalae21755
4	GO:0080111	DNA demethylation	GO:0035510, GO:0044728, GO:0070988	DNA dealkylation, DNA methylation or demethylation, demethylation	1.8	3	denphalae28159, denphalae28158, denphalae28157
4	GO:0007565	female pregnancy	GO:0044706, GO:0044703	multi-multicellular organism process, multi-organism reproductive process	3.22	3	denphalae10817, denphalae11262, denphalae15117
4	GO:1904872	regulation of telomerase RNA localization to Cajal body	GO:0032879, GO:0090671	regulation of localization, telomerase RNA localization to Cajal body	1.8	3	denphalae19813, denphalae03931, denphalae07272
4	GO:0060759	regulation of response to cytokine stimulus	GO:0034097, GO:0048583	response to cytokine, regulation of response to stimulus	1.3	3	denphalae03160, denphalae15174, denphalae16923
4	GO:0032964	collagen biosynthetic process	GO:0032963, GO:0009058	collagen metabolic process, biosynthetic process	4.2	3	denphalae21939, denphalae14987, denphalae06858
4	GO:0043271	negative regulation of ion transport	GO:0006811, GO:0051051, GO:0043269	ion transport, negative regulation of transport, regulation of ion transport	0.65	3	denphalae11497, denphalae11498, denphalae11496
4	GO:0062013	positive regulation of small molecule metabolic process	GO:0062012, GO:0009893, GO:0044281	regulation of small molecule metabolic process, positive regulation of metabolic process, small molecule metabolic process	0.48	3	denphalae10916, denphalae18463, denphalae15174
4	GO:1903531	negative regulation of secretion by cell	GO:0032940, GO:1903530, GO:0048523, GO:0051048	secretion by cell, regulation of secretion by cell, negative regulation of cellular process, negative regulation of secretion	1.91	3	denphalae08648, denphalae13441, denphalae10916
4	GO:0090288	negative regulation of cellular response to growth factor stimulus	GO:0090287, GO:0048523, GO:0071363, GO:0048585	regulation of cellular response to growth factor stimulus, negative regulation of cellular process, cellular response to growth factor stimulus, negative regulation of response to stimulus	1.56	3	denphalae11498, denphalae11496, denphalae05768
4	GO:0007613	memory	GO:0007611	learning or memory	3	3	denphalae09879, denphalae09881, denphalae09880
4	GO:0032615	interleukin-12 production	GO:0001816	cytokine production	1.8	3	denphalae11498, denphalae11496, denphalae10424
4	GO:0007242	ALTERNATE of GO:0035556	GO:0007165	signal transduction	3	3	denphalae22929, denphalae00474, denphalae06769
4	GO:0062014	negative regulation of small molecule metabolic process	GO:0062012, GO:0009892, GO:0044281	regulation of small molecule metabolic process, negative regulation of metabolic process, small molecule metabolic process	1.42	3	denphalae05622, denphalae05623, denphalae17442
4	GO:1903748	negative regulation of establishment of protein localization to mitochondrion	GO:1903747, GO:1904950, GO:1903828, GO:0072655	regulation of establishment of protein localization to mitochondrion, negative regulation of establishment of protein localization, negative regulation of cellular protein localization, establishment of protein localization to mitochondrion	4.2	3	denphalae07243, denphalae07244, denphalae04309
4	GO:0070849	response to epidermal growth factor	GO:0070848, GO:0009719	response to growth factor, response to endogenous stimulus	1.8	3	denphalae01929, denphalae13543, denphalae21656
4	GO:0045778	positive regulation of ossification	GO:0001503, GO:0030278, GO:0051240	ossification, regulation of ossification, positive regulation of multicellular organismal process	3	3	denphalae04036, denphalae04035, denphalae09691
4	GO:0048265	response to pain	GO:0033555	multicellular organismal response to stress	1.8	3	denphalae11497, denphalae11498, denphalae11499
4	GO:1904377	positive regulation of protein localization to cell periphery	GO:1990778, GO:1904375, GO:1903829	protein localization to cell periphery, regulation of protein localization to cell periphery, positive regulation of cellular protein localization	2.16	3	denphalae20412, denphalae16923, denphalae15150
4	GO:1904816	positive regulation of protein localization to chromosome, telomeric region	GO:1904814, GO:0070198, GO:1903829	regulation of protein localization to chromosome, telomeric region, protein localization to chromosome, telomeric region, positive regulation of cellular protein localization	1.8	3	denphalae19813, denphalae03931, denphalae07272
4	GO:1905895	negative regulation of cellular response to tunicamycin	GO:1904577, GO:1905894, GO:0048523, GO:0048585	cellular response to tunicamycin, regulation of cellular response to tunicamycin, negative regulation of cellular process, negative regulation of response to stimulus	2	2	denphalae11507, denphalae11508
4	GO:0009960	endosperm development	GO:0048316, GO:0003006, GO:0009888	seed development, developmental process involved in reproduction, tissue development	2.6	2	denphalae07666, denphalae23969
4	GO:0097485	neuron projection guidance	GO:0006935, GO:0048812, GO:0006928	chemotaxis, neuron projection morphogenesis, movement of cell or subcellular component	1.56	2	denphalae04918, denphalae09691
4	GO:0010714	positive regulation of collagen metabolic process	GO:0010712, GO:0032963, GO:0009893	regulation of collagen metabolic process, collagen metabolic process, positive regulation of metabolic process	1.2	2	denphalae14987, denphalae06858
4	GO:0010633	negative regulation of epithelial cell migration	GO:0010632, GO:0010631, GO:0030336, GO:0051241	regulation of epithelial cell migration, epithelial cell migration, negative regulation of cell migration, negative regulation of multicellular organismal process	1.15	2	denphalae11498, denphalae11496
4	GO:0051208	sequestering of calcium ion	GO:0051235, GO:0006874	maintenance of location, cellular calcium ion homeostasis	2.6	2	denphalae08648, denphalae17437
4	GO:0060411	cardiac septum morphogenesis	GO:0003279, GO:0003206, GO:0009653	cardiac septum development, cardiac chamber morphogenesis, anatomical structure morphogenesis	1.2	2	denphalae04036, denphalae04035
4	GO:0009860	pollen tube growth	GO:0048588, GO:0009932, GO:0003006, GO:0000904, GO:0048868	developmental cell growth, cell tip growth, developmental process involved in reproduction, cell morphogenesis involved in differentiation, pollen tube development	2	2	denphalae25145, denphalae20347
4	GO:0010712	regulation of collagen metabolic process	GO:0032963, GO:0019222	collagen metabolic process, regulation of metabolic process	0.72	2	denphalae14987, denphalae06858
4	GO:0061036	positive regulation of cartilage development	GO:0051240, GO:0051216, GO:0051094, GO:0061035	positive regulation of multicellular organismal process, cartilage development, positive regulation of developmental process, regulation of cartilage development	2	2	denphalae04036, denphalae04035
4	GO:0001887	selenium compound metabolic process	GO:0044237	cellular metabolic process	2	2	denphalae22368, denphalae14415
4	GO:0006741	NADP biosynthetic process	GO:0019359, GO:0006739	nicotinamide nucleotide biosynthetic process, NADP metabolic process	2	2	denphalae28466, denphalae15962
4	GO:0045104	intermediate filament cytoskeleton organization	GO:0007010, GO:0045103	cytoskeleton organization, intermediate filament-based process	2.6	2	denphalae14480, denphalae06858
4	GO:0006788	heme oxidation	GO:0006787, GO:0042168, GO:0055114	porphyrin-containing compound catabolic process, heme metabolic process, oxidation-reduction process	2	2	denphalae13441, denphalae07906
4	GO:0090332	stomatal closure	GO:0010118	stomatal movement	2.6	2	denphalae01446, denphalae11249
4	GO:0038034	signal transduction in absence of ligand	GO:0007165	signal transduction	1.2	2	denphalae07243, denphalae07244
4	GO:0002468	dendritic cell antigen processing and presentation	GO:0019882	antigen processing and presentation	1.2	2	denphalae11498, denphalae11496
4	GO:2001023	regulation of response to drug	GO:0048583, GO:0042493	regulation of response to stimulus, response to drug	0.56	2	denphalae19532, denphalae16923
4	GO:0007140	male meiotic nuclear division	GO:0022412, GO:0048232, GO:0140013	cellular process involved in reproduction in multicellular organism, male gamete generation, meiotic nuclear division	2	2	denphalae18158, denphalae18159
4	GO:1901976	regulation of cell cycle checkpoint	GO:0051726, GO:0000075	regulation of cell cycle, cell cycle checkpoint	0.43	2	denphalae04518, denphalae04517
4	GO:0001659	temperature homeostasis	GO:0048871	multicellular organismal homeostasis	0.96	2	denphalae10817, denphalae20561
4	GO:2001038	regulation of cellular response to drug	GO:0035690, GO:0050794, GO:2001023	cellular response to drug, regulation of cellular process, regulation of response to drug	0.94	2	denphalae19532, denphalae16923
4	GO:1905894	regulation of cellular response to tunicamycin	GO:1904577, GO:0048583, GO:0050794	cellular response to tunicamycin, regulation of response to stimulus, regulation of cellular process	1.2	2	denphalae11507, denphalae11508
4	GO:0042769	DNA damage response, detection of DNA damage	GO:0051606, GO:0006974	detection of stimulus, cellular response to DNA damage stimulus	2	2	denphalae23383, denphalae04309
4	GO:1901888	regulation of cell junction assembly	GO:0034329, GO:0044087, GO:0051128	cell junction assembly, regulation of cellular component biogenesis, regulation of cellular component organization	0.72	2	denphalae21163, denphalae13543
4	GO:0032352	positive regulation of hormone metabolic process	GO:0009893, GO:0032350, GO:0042445	positive regulation of metabolic process, regulation of hormone metabolic process, hormone metabolic process	1.2	2	denphalae20561, denphalae15174
4	GO:0048444	floral organ morphogenesis	GO:0003006, GO:0090697, GO:0048437	developmental process involved in reproduction, post-embryonic plant organ morphogenesis, floral organ development	2	2	denphalae12858, denphalae12859
4	GO:0050766	positive regulation of phagocytosis	GO:0006909, GO:0050764, GO:0051050	phagocytosis, regulation of phagocytosis, positive regulation of transport	2	2	denphalae28896, denphalae11262
4	GO:0002433	immune response-regulating cell surface receptor signaling pathway involved in phagocytosis	GO:0006909, GO:0002252, GO:0002768	phagocytosis, immune effector process, immune response-regulating cell surface receptor signaling pathway	1.2	2	denphalae22790, denphalae03160
4	GO:0072091	regulation of stem cell proliferation	GO:0042127, GO:0072089	regulation of cell population proliferation, stem cell proliferation	2.36	2	denphalae21656, denphalae15174
4	GO:0051238	sequestering of metal ion	GO:0051235	maintenance of location	0.72	2	denphalae18374, denphalae19419
4	GO:0009624	response to nematode	GO:0051707	response to other organism	2	2	denphalae29465, denphalae12658
4	GO:0048640	negative regulation of developmental growth	GO:0048638, GO:0045926, GO:0048589, GO:0051093	regulation of developmental growth, negative regulation of growth, developmental growth, negative regulation of developmental process	1.2	2	denphalae10817, denphalae13543
4	GO:0006482	protein demethylation	GO:0008214, GO:0070988	protein dealkylation, demethylation	2	2	denphalae27774, denphalae27775
4	GO:0033690	positive regulation of osteoblast proliferation	GO:0033688, GO:0033687, GO:0008284	regulation of osteoblast proliferation, osteoblast proliferation, positive regulation of cell population proliferation	2	2	denphalae04036, denphalae04035
4	GO:1901600	strigolactone metabolic process	GO:1901334, GO:0042445, GO:0006714	lactone metabolic process, hormone metabolic process, sesquiterpenoid metabolic process	1.2	2	denphalae22220, denphalae19907
4	GO:0050866	negative regulation of cell activation	GO:0001775, GO:0048523, GO:0050865	cell activation, negative regulation of cellular process, regulation of cell activation	0.15	2	denphalae13441, denphalae10916
4	GO:1905959	positive regulation of cellular response to alcohol	GO:0048522, GO:0097306, GO:1905957, GO:1901421	positive regulation of cellular process, cellular response to alcohol, regulation of cellular response to alcohol, positive regulation of response to alcohol	1.2	2	denphalae27610, denphalae01446
4	GO:0045694	regulation of embryo sac egg cell differentiation	GO:0009560, GO:2000241, GO:0043900, GO:2000026, GO:0045595	embryo sac egg cell differentiation, regulation of reproductive process, regulation of multi-organism process, regulation of multicellular organismal development, regulation of cell differentiation	2	2	denphalae01017, denphalae01016
4	GO:0060491	regulation of cell projection assembly	GO:0031344, GO:0044087, GO:0030031	regulation of cell projection organization, regulation of cellular component biogenesis, cell projection assembly	0.65	2	denphalae13543, denphalae01126
4	GO:0002088	lens development in camera-type eye	GO:0043010, GO:0048856	camera-type eye development, anatomical structure development	2.36	2	denphalae19404, denphalae06858
4	GO:0080186	developmental vegetative growth	GO:0048589	developmental growth	2	2	denphalae03423, denphalae07666
4	GO:0061517	macrophage proliferation	GO:0070661	leukocyte proliferation	1.2	2	denphalae11507, denphalae11508
4	GO:0009799	specification of symmetry	GO:0007389	pattern specification process	1.33	2	denphalae07666, denphalae15174
4	GO:0032878	regulation of establishment or maintenance of cell polarity	GO:0007163, GO:0050794	establishment or maintenance of cell polarity, regulation of cellular process	1.42	2	denphalae13543, denphalae16923
4	GO:1905898	positive regulation of response to endoplasmic reticulum stress	GO:1905897, GO:0048522, GO:0034976, GO:0048584	regulation of response to endoplasmic reticulum stress, positive regulation of cellular process, response to endoplasmic reticulum stress, positive regulation of response to stimulus	1.2	2	denphalae18119, denphalae07531
4	GO:0035902	response to immobilization stress	GO:0006950	response to stress	2	2	denphalae15117, denphalae29327
4	GO:0040009	regulation of growth rate	GO:0040008	regulation of growth	2	2	denphalae12953, denphalae12952
4	GO:0019915	lipid storage	GO:0051235, GO:0010876	maintenance of location, lipid localization	2	2	denphalae15369, denphalae32271
4	GO:0048582	positive regulation of post-embryonic development	GO:0051240, GO:0009791, GO:0048580, GO:0051094	positive regulation of multicellular organismal process, post-embryonic development, regulation of post-embryonic development, positive regulation of developmental process	1.2	2	denphalae27009, denphalae25805
4	GO:0009864	induced systemic resistance, jasmonic acid mediated signaling pathway	GO:0002218, GO:0009867, GO:0009682, GO:0002252	activation of innate immune response, jasmonic acid mediated signaling pathway, induced systemic resistance, immune effector process	2	2	denphalae10483, denphalae13050
4	GO:0007143	female meiotic nuclear division	GO:0022412, GO:0007292, GO:0140013	cellular process involved in reproduction in multicellular organism, female gamete generation, meiotic nuclear division	2	2	denphalae18158, denphalae18159
4	GO:0003179	heart valve morphogenesis	GO:0003170, GO:0009653	heart valve development, anatomical structure morphogenesis	1.2	2	denphalae04036, denphalae04035
4	GO:0034383	low-density lipoprotein particle clearance	GO:0034381	plasma lipoprotein particle clearance	2.6	2	denphalae13441, denphalae16385
4	GO:0007281	germ cell development	GO:0022412, GO:0007276, GO:0003006, GO:0048468	cellular process involved in reproduction in multicellular organism, gamete generation, developmental process involved in reproduction, cell development	0.96	2	denphalae21163, denphalae20412
4	GO:0008344	adult locomotory behavior	GO:0030534, GO:0007626	adult behavior, locomotory behavior	2.6	2	denphalae11064, denphalae19802
4	GO:0060321	acceptance of pollen	GO:0048544	recognition of pollen	2	2	denphalae10327, denphalae10326
4	GO:0120034	positive regulation of plasma membrane bounded cell projection assembly	GO:0031346, GO:0120031, GO:0044089, GO:0120032	positive regulation of cell projection organization, plasma membrane bounded cell projection assembly, positive regulation of cellular component biogenesis, regulation of plasma membrane bounded cell projection assembly	1.2	2	denphalae13543, denphalae01126
4	GO:0002695	negative regulation of leukocyte activation	GO:0050866, GO:0045321, GO:0002683, GO:0002694	negative regulation of cell activation, leukocyte activation, negative regulation of immune system process, regulation of leukocyte activation	0.24	2	denphalae13441, denphalae10916
4	GO:0003170	heart valve development	GO:0048856, GO:0007507	anatomical structure development, heart development	0.72	2	denphalae04036, denphalae04035
4	GO:0071604	transforming growth factor beta production	GO:0001816	cytokine production	0.72	2	denphalae03160, denphalae15174
4	GO:0008217	regulation of blood pressure	GO:0008015, GO:0065008	blood circulation, regulation of biological quality	2.13	2	denphalae13441, denphalae15952
4	GO:0051447	negative regulation of meiotic cell cycle	GO:0051445, GO:2000242, GO:0045786, GO:0051321	regulation of meiotic cell cycle, negative regulation of reproductive process, negative regulation of cell cycle, meiotic cell cycle	2	2	denphalae04518, denphalae04517
4	GO:0090261	positive regulation of inclusion body assembly	GO:0051130, GO:0070841, GO:0044089, GO:0090083	positive regulation of cellular component organization, inclusion body assembly, positive regulation of cellular component biogenesis, regulation of inclusion body assembly	1.2	2	denphalae11507, denphalae11508
4	GO:0009292	genetic transfer	GO:0044764	multi-organism cellular process	1.2	2	denphalae31900, denphalae06512
4	GO:0014870	response to muscle inactivity	GO:0014854	response to inactivity	2	2	denphalae31143, denphalae31142
4	GO:0033688	regulation of osteoblast proliferation	GO:0042127, GO:0033687	regulation of cell population proliferation, osteoblast proliferation	1.2	2	denphalae04036, denphalae04035
4	GO:0060736	prostate gland growth	GO:0003006, GO:0030850, GO:0035265	developmental process involved in reproduction, prostate gland development, organ growth	2	2	denphalae07627, denphalae07628
4	GO:0001842	neural fold formation	GO:0048646, GO:0060571, GO:0016331, GO:0014020	anatomical structure formation involved in morphogenesis, morphogenesis of an epithelial fold, morphogenesis of embryonic epithelium, primary neural tube formation	2.6	2	denphalae13543, denphalae15174
4	GO:0061383	trabecula morphogenesis	GO:0009653	anatomical structure morphogenesis	1.56	2	denphalae01497, denphalae13057
4	GO:1901421	positive regulation of response to alcohol	GO:1901419, GO:0097305, GO:0048584	regulation of response to alcohol, response to alcohol, positive regulation of response to stimulus	0.72	2	denphalae27610, denphalae01446
4	GO:0043954	cellular component maintenance	GO:0016043	cellular component organization	0.72	2	denphalae28896, denphalae13543
4	GO:0003151	outflow tract morphogenesis	GO:0003007, GO:0009653	heart morphogenesis, anatomical structure morphogenesis	2	2	denphalae16915, denphalae15174
4	GO:0050891	multicellular organismal water homeostasis	GO:0030104, GO:0050878, GO:0048871	water homeostasis, regulation of body fluid levels, multicellular organismal homeostasis	2.6	2	denphalae10817, denphalae17804
4	GO:0110051	metabolite repair	GO:0044237	cellular metabolic process	2	2	denphalae00527, denphalae00526
4	GO:0048199	vesicle targeting, to, from or within Golgi	GO:0048193, GO:0006903	Golgi vesicle transport, vesicle targeting	0.72	2	denphalae05222, denphalae19706
4	GO:0006880	intracellular sequestering of iron ion	GO:0051651, GO:0097577	maintenance of location in cell, sequestering of iron ion	2	2	denphalae18374, denphalae19419
4	GO:0044766	multi-organism transport	GO:1902579, GO:0006810	multi-organism localization, transport	0.35	2	denphalae00766, denphalae07272
4	GO:0021766	hippocampus development	GO:0048856, GO:0021761, GO:0021543	anatomical structure development, limbic system development, pallium development	2	2	denphalae13543, denphalae16879
4	GO:0099022	vesicle tethering	GO:0006903, GO:0016043	vesicle targeting, cellular component organization	1.2	2	denphalae06112, denphalae06113
4	GO:0009560	embryo sac egg cell differentiation	GO:0022412, GO:0007292, GO:0003006, GO:0009561, GO:0030154	cellular process involved in reproduction in multicellular organism, female gamete generation, developmental process involved in reproduction, megagametogenesis, cell differentiation	1.2	2	denphalae01017, denphalae01016
4	GO:2001039	negative regulation of cellular response to drug	GO:0035690, GO:2001024, GO:2001038, GO:0048523	cellular response to drug, negative regulation of response to drug, regulation of cellular response to drug, negative regulation of cellular process	1.56	2	denphalae19532, denphalae16923
4	GO:1902298	cell cycle DNA replication maintenance of fidelity	GO:0022402, GO:0044786, GO:0045005	cell cycle process, cell cycle DNA replication, DNA-dependent DNA replication maintenance of fidelity	0.72	2	denphalae13015, denphalae13014
4	GO:0001974	blood vessel remodeling	GO:0048771	tissue remodeling	2	2	denphalae04441, denphalae04442
4	GO:0003279	cardiac septum development	GO:0048856, GO:0003205	anatomical structure development, cardiac chamber development	1.92	2	denphalae04036, denphalae04035
4	GO:0009696	salicylic acid metabolic process	GO:0032787, GO:0042445, GO:0018958, GO:0042537, GO:0016999	monocarboxylic acid metabolic process, hormone metabolic process, phenol-containing compound metabolic process, benzene-containing compound metabolic process, antibiotic metabolic process	2.6	2	denphalae21374, denphalae24302
4	GO:0090522	vesicle tethering involved in exocytosis	GO:0099022, GO:0140029	vesicle tethering, exocytic process	2	2	denphalae06112, denphalae06113
4	GO:0030638	polyketide metabolic process	GO:0071704, GO:0019748	organic substance metabolic process, secondary metabolic process	1.2	2	denphalae30932, denphalae17158
4	GO:1902074	response to salt	GO:0042221	response to chemical	2.36	2	denphalae07767, denphalae28383
4	GO:0010469	regulation of signaling receptor activity	GO:0009966, GO:0065009	regulation of signal transduction, regulation of molecular function	2.36	2	denphalae13543, denphalae19479
4	GO:2001024	negative regulation of response to drug	GO:0042493, GO:0048585, GO:2001023	response to drug, negative regulation of response to stimulus, regulation of response to drug	0.94	2	denphalae19532, denphalae16923
4	GO:0070169	positive regulation of biomineral tissue development	GO:0031214, GO:0051240, GO:0110151, GO:0051094, GO:0070167	biomineral tissue development, positive regulation of multicellular organismal process, positive regulation of biomineralization, positive regulation of developmental process, regulation of biomineral tissue development	1.2	2	denphalae04036, denphalae04035
4	GO:0007164	establishment of tissue polarity	GO:0009653	anatomical structure morphogenesis	0.43	2	denphalae05602, denphalae09933
4	GO:0052575	carbohydrate localization	GO:0033036	macromolecule localization	1.2	2	denphalae30273, denphalae30272
4	GO:0048147	negative regulation of fibroblast proliferation	GO:0048145, GO:0008285, GO:0048144	regulation of fibroblast proliferation, negative regulation of cell population proliferation, fibroblast proliferation	2	2	denphalae18374, denphalae13418
4	GO:0019419	sulfate reduction	GO:0006790, GO:0055114	sulfur compound metabolic process, oxidation-reduction process	2	2	denphalae21562, denphalae21563
4	GO:0070268	cornification	GO:0012501, GO:0031424	programmed cell death, keratinization	2	2	denphalae05568, denphalae14480
4	GO:0009237	siderophore metabolic process	GO:0051186, GO:0019748	cofactor metabolic process, secondary metabolic process	1.2	2	denphalae23896, denphalae23898
4	GO:0032623	interleukin-2 production	GO:0001816	cytokine production	1.2	2	denphalae23383, denphalae10916
4	GO:0060742	epithelial cell differentiation involved in prostate gland development	GO:0030855, GO:0003006, GO:0030850	epithelial cell differentiation, developmental process involved in reproduction, prostate gland development	2	2	denphalae07627, denphalae07628
4	GO:0061518	microglial cell proliferation	GO:0014009, GO:0061517	glial cell proliferation, macrophage proliferation	2	2	denphalae11507, denphalae11508
4	GO:0060674	placenta blood vessel development	GO:0001568, GO:0001890, GO:0003006	blood vessel development, placenta development, developmental process involved in reproduction	1.2	2	denphalae04036, denphalae04035
4	GO:0045824	negative regulation of innate immune response	GO:0002832, GO:0032102, GO:0043901, GO:0050777, GO:0031348, GO:0045088, GO:0045087	negative regulation of response to biotic stimulus, negative regulation of response to external stimulus, negative regulation of multi-organism process, negative regulation of immune response, negative regulation of defense response, regulation of innate immune response, innate immune response	1.2	2	denphalae06722, denphalae22465
4	GO:0002702	positive regulation of production of molecular mediator of immune response	GO:0002699, GO:0002700, GO:0002440	positive regulation of immune effector process, regulation of production of molecular mediator of immune response, production of molecular mediator of immune response	1.32	2	denphalae03080, denphalae20219
4	GO:0060074	synapse maturation	GO:0050808, GO:0021700, GO:0007399	synapse organization, developmental maturation, nervous system development	1	1	denphalae01126
4	GO:1904376	negative regulation of protein localization to cell periphery	GO:1903828, GO:1990778, GO:1904375	negative regulation of cellular protein localization, protein localization to cell periphery, regulation of protein localization to cell periphery	0.6	1	denphalae05602
4	GO:1903659	regulation of complement-dependent cytotoxicity	GO:0031341, GO:0097278	regulation of cell killing, complement-dependent cytotoxicity	0.6	1	denphalae03160
4	GO:0050688	regulation of defense response to virus	GO:0031347, GO:0002831, GO:0002697, GO:0032101, GO:0043900, GO:0051607	regulation of defense response, regulation of response to biotic stimulus, regulation of immune effector process, regulation of response to external stimulus, regulation of multi-organism process, defense response to virus	0.6	1	denphalae13619
4	GO:0048382	mesendoderm development	GO:0007498, GO:0048856, GO:0007492	mesoderm development, anatomical structure development, endoderm development	1	1	denphalae21656
4	GO:1904429	regulation of t-circle formation	GO:0090656, GO:0032204, GO:0044087	t-circle formation, regulation of telomere maintenance, regulation of cellular component biogenesis	0.6	1	denphalae17094
4	GO:2000136	regulation of cell proliferation involved in heart morphogenesis	GO:0042127, GO:0061323, GO:2000826	regulation of cell population proliferation, cell proliferation involved in heart morphogenesis, regulation of heart morphogenesis	0.6	1	denphalae01497
4	GO:0048525	negative regulation of viral process	GO:0050792, GO:0043901, GO:0016032	regulation of viral process, negative regulation of multi-organism process, viral process	0.36	1	denphalae16915
4	GO:0009413	response to flooding	GO:0009415, GO:0006950	response to water, response to stress	1	1	denphalae29380
4	GO:0035491	positive regulation of leukotriene production involved in inflammatory response	GO:0050729, GO:0051240, GO:0002540, GO:0035490	positive regulation of inflammatory response, positive regulation of multicellular organismal process, leukotriene production involved in inflammatory response, regulation of leukotriene production involved in inflammatory response	1	1	denphalae19479
4	GO:2000469	negative regulation of peroxidase activity	GO:2000468, GO:0048523, GO:0051354, GO:0048585	regulation of peroxidase activity, negative regulation of cellular process, negative regulation of oxidoreductase activity, negative regulation of response to stimulus	1	1	denphalae25346
4	GO:0002418	immune response to tumor cell	GO:0002347, GO:0006955	response to tumor cell, immune response	0.36	1	denphalae10424
4	GO:0051307	meiotic chromosome separation	GO:0051304, GO:1903046, GO:0045132	chromosome separation, meiotic cell cycle process, meiotic chromosome segregation	0.6	1	denphalae24317
4	GO:0072338	cellular lactam metabolic process	GO:0044281, GO:0046483, GO:0043603	small molecule metabolic process, heterocycle metabolic process, cellular amide metabolic process	0.58	1	denphalae21593
4	GO:0048574	long-day photoperiodism, flowering	GO:0048573, GO:0048571	photoperiodism, flowering, long-day photoperiodism	1	1	denphalae31855
4	GO:0048636	positive regulation of muscle organ development	GO:0051240, GO:0048634, GO:0007517, GO:0051094	positive regulation of multicellular organismal process, regulation of muscle organ development, muscle organ development, positive regulation of developmental process	0.22	1	denphalae01497
4	GO:0034377	plasma lipoprotein particle assembly	GO:0071827, GO:0065005, GO:0097006	plasma lipoprotein particle organization, protein-lipid complex assembly, regulation of plasma lipoprotein particle levels	1.2	1	denphalae14941
4	GO:0080177	plastoglobule organization	GO:0016043, GO:0009658	cellular component organization, chloroplast organization	1	1	denphalae12158
4	GO:0010191	mucilage metabolic process	GO:0044237	cellular metabolic process	0.6	1	denphalae21197
4	GO:0001542	ovulation from ovarian follicle	GO:0030728, GO:0022602, GO:0008585	ovulation, ovulation cycle process, female gonad development	1	1	denphalae13057
4	GO:0040014	regulation of multicellular organism growth	GO:0048638, GO:0051239, GO:0035264	regulation of developmental growth, regulation of multicellular organismal process, multicellular organism growth	0.6	1	denphalae10817
4	GO:0043616	keratinocyte proliferation	GO:0050673	epithelial cell proliferation	0.6	1	denphalae21656
4	GO:0051836	translocation of molecules into other organism involved in symbiotic interaction	GO:0044419, GO:0044766	interspecies interaction between organisms, multi-organism transport	0.22	1	denphalae07272
4	GO:0080050	regulation of seed development	GO:0048316, GO:0048580, GO:2000241	seed development, regulation of post-embryonic development, regulation of reproductive process	0.6	1	denphalae23969
4	GO:0009850	auxin metabolic process	GO:0042445, GO:0044237	hormone metabolic process, cellular metabolic process	1	1	denphalae19001
4	GO:0031666	positive regulation of lipopolysaccharide-mediated signaling pathway	GO:0002833, GO:0032103, GO:0009967, GO:0043902, GO:0031663, GO:0031664	positive regulation of response to biotic stimulus, positive regulation of response to external stimulus, positive regulation of signal transduction, positive regulation of multi-organism process, lipopolysaccharide-mediated signaling pathway, regulation of lipopolysaccharide-mediated signaling pathway	1	1	denphalae03080
4	GO:0048658	anther wall tapetum development	GO:0048856, GO:0003006, GO:0048653	anatomical structure development, developmental process involved in reproduction, anther development	1	1	denphalae14133
4	GO:0001780	neutrophil homeostasis	GO:0002262, GO:0001776	myeloid cell homeostasis, leukocyte homeostasis	0.96	1	denphalae10916
4	GO:0097709	connective tissue replacement	GO:0048771	tissue remodeling	0.6	1	denphalae15174
4	GO:1900424	regulation of defense response to bacterium	GO:0031347, GO:0002831, GO:0032101, GO:0042742, GO:0043900	regulation of defense response, regulation of response to biotic stimulus, regulation of response to external stimulus, defense response to bacterium, regulation of multi-organism process	0.36	1	denphalae31500
4	GO:1902884	positive regulation of response to oxidative stress	GO:1902882, GO:0006979, GO:0048584	regulation of response to oxidative stress, response to oxidative stress, positive regulation of response to stimulus	0.22	1	denphalae03401
4	GO:0032835	glomerulus development	GO:0072006, GO:0048856	nephron development, anatomical structure development	0.43	1	denphalae20561
4	GO:1900409	positive regulation of cellular response to oxidative stress	GO:0048522, GO:1900407, GO:0034599, GO:1902884	positive regulation of cellular process, regulation of cellular response to oxidative stress, cellular response to oxidative stress, positive regulation of response to oxidative stress	0.36	1	denphalae03401
4	GO:1901890	positive regulation of cell junction assembly	GO:0034329, GO:0051130, GO:0044089, GO:1901888	cell junction assembly, positive regulation of cellular component organization, positive regulation of cellular component biogenesis, regulation of cell junction assembly	0.6	1	denphalae13543
4	GO:0070664	negative regulation of leukocyte proliferation	GO:0070661, GO:0008285, GO:0070663	leukocyte proliferation, negative regulation of cell population proliferation, regulation of leukocyte proliferation	1	1	denphalae13418
4	GO:0007412	axon target recognition	GO:0007409, GO:0007154	axonogenesis, cell communication	1	1	denphalae11064
4	GO:0045833	negative regulation of lipid metabolic process	GO:0006629, GO:0009892, GO:0019216	lipid metabolic process, negative regulation of metabolic process, regulation of lipid metabolic process	0.22	1	denphalae26721
4	GO:0033627	cell adhesion mediated by integrin	GO:0007155	cell adhesion	0.6	1	denphalae19479
4	GO:0090659	walking behavior	GO:0007626	locomotory behavior	0.6	1	denphalae11064
4	GO:1903423	positive regulation of synaptic vesicle recycling	GO:0036465, GO:0051050, GO:1903421	synaptic vesicle recycling, positive regulation of transport, regulation of synaptic vesicle recycling	0.6	1	denphalae05602
4	GO:0009863	salicylic acid mediated signaling pathway	GO:0071446, GO:0007165	cellular response to salicylic acid stimulus, signal transduction	0.6	1	denphalae23461
4	GO:1900119	positive regulation of execution phase of apoptosis	GO:1900117, GO:0043065, GO:0097194	regulation of execution phase of apoptosis, positive regulation of apoptotic process, execution phase of apoptosis	0.6	1	denphalae23383
4	GO:0097350	neutrophil clearance	GO:0048771, GO:0001780	tissue remodeling, neutrophil homeostasis	1	1	denphalae10916
4	GO:1901724	positive regulation of cell proliferation involved in kidney development	GO:0090184, GO:0008284, GO:1901722, GO:0072111	positive regulation of kidney development, positive regulation of cell population proliferation, regulation of cell proliferation involved in kidney development, cell proliferation involved in kidney development	0.36	1	denphalae20561
4	GO:0060086	circadian temperature homeostasis	GO:0001659, GO:0007623	temperature homeostasis, circadian rhythm	1	1	denphalae20561
4	GO:1900221	regulation of amyloid-beta clearance	GO:0097242, GO:0051239	amyloid-beta clearance, regulation of multicellular organismal process	1	1	denphalae11508
4	GO:0097501	stress response to metal ion	GO:0010038, GO:0006950	response to metal ion, response to stress	0.36	1	denphalae20639
4	GO:0003014	renal system process	GO:0003008	system process	0.6	1	denphalae10817
4	GO:1903338	regulation of cell wall organization or biogenesis	GO:0071554, GO:0050794	cell wall organization or biogenesis, regulation of cellular process	0.6	1	denphalae21197
4	GO:0048515	spermatid differentiation	GO:0022412, GO:0007283, GO:0003006, GO:0030154	cellular process involved in reproduction in multicellular organism, spermatogenesis, developmental process involved in reproduction, cell differentiation	0.6	1	denphalae20412
4	GO:0034975	protein folding in endoplasmic reticulum	GO:0006457	protein folding	1	1	denphalae17437
4	GO:0071697	ectodermal placode morphogenesis	GO:0071696, GO:0009653	ectodermal placode development, anatomical structure morphogenesis	0.36	1	denphalae10817
4	GO:0061900	glial cell activation	GO:0001775, GO:0150076	cell activation, neuroinflammatory response	0.6	1	denphalae16915
4	GO:2000010	positive regulation of protein localization to cell surface	GO:2000008, GO:0034394, GO:1903829	regulation of protein localization to cell surface, protein localization to cell surface, positive regulation of cellular protein localization	1	1	denphalae03160
4	GO:0042998	positive regulation of Golgi to plasma membrane protein transport	GO:0043001, GO:0048522, GO:1903078, GO:0042996, GO:0051222	Golgi to plasma membrane protein transport, positive regulation of cellular process, positive regulation of protein localization to plasma membrane, regulation of Golgi to plasma membrane protein transport, positive regulation of protein transport	1	1	denphalae16923
4	GO:0006884	cell volume homeostasis	GO:0008361, GO:0019725	regulation of cell size, cellular homeostasis	1	1	denphalae27116
4	GO:0006519	ALTERNATE of GO:0006520	GO:1901564, GO:0044238, GO:0019752	organonitrogen compound metabolic process, primary metabolic process, carboxylic acid metabolic process	1	1	denphalae31318
4	GO:0061377	mammary gland lobule development	GO:0030879, GO:0048856	mammary gland development, anatomical structure development	0.36	1	denphalae15174
4	GO:0032197	transposition, RNA-mediated	GO:0032196	transposition	1	1	denphalae06512
4	GO:0009608	response to symbiont	GO:0051707	response to other organism	0.6	1	denphalae15617
4	GO:0030728	ovulation	GO:0007292, GO:0048609	female gamete generation, multicellular organismal reproductive process	0.6	1	denphalae13057
4	GO:0051283	negative regulation of sequestering of calcium ion	GO:0048523, GO:0051282, GO:0051208	negative regulation of cellular process, regulation of sequestering of calcium ion, sequestering of calcium ion	1	1	denphalae08648
4	GO:0061138	morphogenesis of a branching epithelium	GO:0002009, GO:0001763	morphogenesis of an epithelium, morphogenesis of a branching structure	0.36	1	denphalae13756
4	GO:0040015	negative regulation of multicellular organism growth	GO:0048640, GO:0040014, GO:0051241, GO:0035264	negative regulation of developmental growth, regulation of multicellular organism growth, negative regulation of multicellular organismal process, multicellular organism growth	1	1	denphalae10817
4	GO:0046887	positive regulation of hormone secretion	GO:1903532, GO:0023056, GO:0046883, GO:0046879, GO:0010647	positive regulation of secretion by cell, positive regulation of signaling, regulation of hormone secretion, hormone secretion, positive regulation of cell communication	0.22	1	denphalae15174
4	GO:0045475	locomotor rhythm	GO:0007626, GO:0048512	locomotory behavior, circadian behavior	1	1	denphalae20561
4	GO:0002251	organ or tissue specific immune response	GO:0006955	immune response	0.36	1	denphalae21127
4	GO:0022605	mammalian oogenesis stage	GO:0048609, GO:0048477	multicellular organismal reproductive process, oogenesis	1	1	denphalae21163
4	GO:0042316	penicillin metabolic process	GO:0030653, GO:0006790, GO:0032787, GO:0019748	beta-lactam antibiotic metabolic process, sulfur compound metabolic process, monocarboxylic acid metabolic process, secondary metabolic process	0.6	1	denphalae21593
4	GO:0010273	detoxification of copper ion	GO:0061687, GO:1990169	detoxification of inorganic compound, stress response to copper ion	1	1	denphalae20639
4	GO:0042633	hair cycle	GO:0042303	molting cycle	0.22	1	denphalae10817
4	GO:0048512	circadian behavior	GO:0007622, GO:0007623	rhythmic behavior, circadian rhythm	0.6	1	denphalae20561
4	GO:0010497	plasmodesmata-mediated intercellular transport	GO:0010496	intercellular transport	1	1	denphalae19469
4	GO:0051883	killing of cells in other organism involved in symbiotic interaction	GO:0051818, GO:0031640	disruption of cells of other organism involved in symbiotic interaction, killing of cells of other organism	0.73	1	denphalae29958
4	GO:1902294	cell cycle DNA replication termination	GO:0006274, GO:0022402, GO:0044786	DNA replication termination, cell cycle process, cell cycle DNA replication	0.36	1	denphalae06580
4	GO:0051602	response to electrical stimulus	GO:0009628	response to abiotic stimulus	0.6	1	denphalae29327
4	GO:0051709	regulation of killing of cells of other organism	GO:0031341, GO:0043900, GO:0031640	regulation of cell killing, regulation of multi-organism process, killing of cells of other organism	0.08	1	denphalae29958
4	GO:0032613	interleukin-10 production	GO:0001816	cytokine production	0.6	1	denphalae10424
4	GO:0060263	regulation of respiratory burst	GO:0045730, GO:0019222	respiratory burst, regulation of metabolic process	0.72	1	denphalae06722
4	GO:0033031	positive regulation of neutrophil apoptotic process	GO:0033034, GO:2000108, GO:0033029, GO:0002684, GO:0001781	positive regulation of myeloid cell apoptotic process, positive regulation of leukocyte apoptotic process, regulation of neutrophil apoptotic process, positive regulation of immune system process, neutrophil apoptotic process	1	1	denphalae10916
4	GO:0016445	somatic diversification of immunoglobulins	GO:0002200, GO:0002377	somatic diversification of immune receptors, immunoglobulin production	0.13	1	denphalae10424
4	GO:0040019	positive regulation of embryonic development	GO:0051240, GO:0045995, GO:0051094, GO:0009790	positive regulation of multicellular organismal process, regulation of embryonic development, positive regulation of developmental process, embryo development	0.6	1	denphalae16923
4	GO:0001912	positive regulation of leukocyte mediated cytotoxicity	GO:0001910, GO:0031343, GO:0001909	regulation of leukocyte mediated cytotoxicity, positive regulation of cell killing, leukocyte mediated cytotoxicity	0.6	1	denphalae28896
4	GO:2000652	regulation of secondary cell wall biogenesis	GO:0009834, GO:0044087, GO:1903338	plant-type secondary cell wall biogenesis, regulation of cellular component biogenesis, regulation of cell wall organization or biogenesis	1	1	denphalae21197
4	GO:0043455	regulation of secondary metabolic process	GO:0019222, GO:0019748	regulation of metabolic process, secondary metabolic process	0.6	1	denphalae22386
4	GO:0090184	positive regulation of kidney development	GO:0051240, GO:0001822, GO:0051094, GO:0090183	positive regulation of multicellular organismal process, kidney development, positive regulation of developmental process, regulation of kidney development	0.22	1	denphalae20561
4	GO:0046660	female sex differentiation	GO:0007548, GO:0007275	sex differentiation, multicellular organism development	0.22	1	denphalae13057
4	GO:0031295	T cell costimulation	GO:0031294, GO:0050870	lymphocyte costimulation, positive regulation of T cell activation	1	1	denphalae17973
4	GO:0035490	regulation of leukotriene production involved in inflammatory response	GO:0050727, GO:0051239, GO:0002540	regulation of inflammatory response, regulation of multicellular organismal process, leukotriene production involved in inflammatory response	0.6	1	denphalae19479
4	GO:0021675	nerve development	GO:0048856, GO:0007399	anatomical structure development, nervous system development	0.36	1	denphalae04918
4	GO:0071963	establishment or maintenance of cell polarity regulating cell shape	GO:0007163, GO:0008360	establishment or maintenance of cell polarity, regulation of cell shape	0.36	1	denphalae13543
4	GO:0048839	inner ear development	GO:0048856, GO:0043583	anatomical structure development, ear development	0.6	1	denphalae07627
4	GO:0032370	positive regulation of lipid transport	GO:1905954, GO:0032368, GO:0051050, GO:0006869	positive regulation of lipid localization, regulation of lipid transport, positive regulation of transport, lipid transport	0.35	1	denphalae03080
4	GO:0031018	endocrine pancreas development	GO:0048856, GO:0035270, GO:0031016	anatomical structure development, endocrine system development, pancreas development	1	1	denphalae10916
4	GO:0006991	response to sterol depletion	GO:0006950	response to stress	0.36	1	denphalae11784
4	GO:1905476	negative regulation of protein localization to membrane	GO:1903828, GO:1905475, GO:0072657	negative regulation of cellular protein localization, regulation of protein localization to membrane, protein localization to membrane	0.6	1	denphalae05602
4	GO:0046283	anthocyanin-containing compound metabolic process	GO:0009812, GO:0042440	flavonoid metabolic process, pigment metabolic process	0.36	1	denphalae12158
4	GO:1905873	positive regulation of protein localization to cell leading edge	GO:1905871, GO:1903829, GO:1902463	regulation of protein localization to cell leading edge, positive regulation of cellular protein localization, protein localization to cell leading edge	1	1	denphalae13543
4	GO:0072006	nephron development	GO:0048856, GO:0001822	anatomical structure development, kidney development	0.26	1	denphalae20561
4	GO:0010573	vascular endothelial growth factor production	GO:0001816	cytokine production	1.6	1	denphalae15174
4	GO:0072203	cell proliferation involved in metanephros development	GO:0072111, GO:0001656	cell proliferation involved in kidney development, metanephros development	0.36	1	denphalae20561
4	GO:1905892	negative regulation of cellular response to thapsigargin	GO:1904579, GO:1905891, GO:0048523, GO:0048585	cellular response to thapsigargin, regulation of cellular response to thapsigargin, negative regulation of cellular process, negative regulation of response to stimulus	1	1	denphalae11508
4	GO:0009593	detection of chemical stimulus	GO:0051606, GO:0042221	detection of stimulus, response to chemical	0.6	1	denphalae19193
4	GO:0032635	interleukin-6 production	GO:0001816	cytokine production	0.6	1	denphalae10424
4	GO:0048581	negative regulation of post-embryonic development	GO:0009791, GO:0048580, GO:0051241, GO:0051093	post-embryonic development, regulation of post-embryonic development, negative regulation of multicellular organismal process, negative regulation of developmental process	0.6	1	denphalae31206
4	GO:0001894	tissue homeostasis	GO:0060249, GO:0048871	anatomical structure homeostasis, multicellular organismal homeostasis	0.36	1	denphalae14987
4	GO:0009911	positive regulation of flower development	GO:2000243, GO:0009909, GO:0009908, GO:0048582	positive regulation of reproductive process, regulation of flower development, flower development, positive regulation of post-embryonic development	1	1	denphalae25805
4	GO:0010984	regulation of lipoprotein particle clearance	GO:0051239, GO:0034381	regulation of multicellular organismal process, plasma lipoprotein particle clearance	0.6	1	denphalae16385
4	GO:0022405	hair cycle process	GO:0022404, GO:0042633	molting cycle process, hair cycle	0.36	1	denphalae10817
4	GO:0060266	negative regulation of respiratory burst involved in inflammatory response	GO:0002698, GO:0060264, GO:0050728, GO:0002536, GO:0060284, GO:0051241, GO:0045824, GO:0060268	negative regulation of immune effector process, regulation of respiratory burst involved in inflammatory response, negative regulation of inflammatory response, respiratory burst involved in inflammatory response, regulation of cell development, negative regulation of multicellular organismal process, negative regulation of innate immune response, negative regulation of respiratory burst	1	1	denphalae06722
4	GO:0046888	negative regulation of hormone secretion	GO:0023057, GO:0046883, GO:1903531, GO:0046879, GO:0010648	negative regulation of signaling, regulation of hormone secretion, negative regulation of secretion by cell, hormone secretion, negative regulation of cell communication	0.36	1	denphalae08648
4	GO:0002269	leukocyte activation involved in inflammatory response	GO:0045321, GO:0006954	leukocyte activation, inflammatory response	0.6	1	denphalae16915
4	GO:2000028	regulation of photoperiodism, flowering	GO:0048573, GO:0048580, GO:2000241, GO:0048583	photoperiodism, flowering, regulation of post-embryonic development, regulation of reproductive process, regulation of response to stimulus	1	1	denphalae23622
4	GO:0070995	NADPH oxidation	GO:0006739, GO:0055114	NADP metabolic process, oxidation-reduction process	1	1	denphalae14987
4	GO:0002437	inflammatory response to antigenic stimulus	GO:0006954, GO:0006955	inflammatory response, immune response	0.6	1	denphalae09933
4	GO:0032892	positive regulation of organic acid transport	GO:0032890, GO:0015849, GO:0051050	regulation of organic acid transport, organic acid transport, positive regulation of transport	0.35	1	denphalae03080
4	GO:0002536	respiratory burst involved in inflammatory response	GO:0002532, GO:0002679	production of molecular mediator involved in inflammatory response, respiratory burst involved in defense response	1.2	1	denphalae06722
4	GO:0099072	regulation of postsynaptic membrane neurotransmitter receptor levels	GO:0065008	regulation of biological quality	0.6	1	denphalae05602
4	GO:0061029	eyelid development in camera-type eye	GO:0043010, GO:0048856	camera-type eye development, anatomical structure development	1	1	denphalae16915
4	GO:1901163	regulation of trophoblast cell migration	GO:0061450, GO:2000241, GO:0043900, GO:2000026, GO:0030334	trophoblast cell migration, regulation of reproductive process, regulation of multi-organism process, regulation of multicellular organismal development, regulation of cell migration	0.6	1	denphalae11262
4	GO:2000468	regulation of peroxidase activity	GO:0051341, GO:0048583, GO:0050794	regulation of oxidoreductase activity, regulation of response to stimulus, regulation of cellular process	0.6	1	denphalae25346
4	GO:0060343	trabecula formation	GO:0048646, GO:0061383, GO:0009887	anatomical structure formation involved in morphogenesis, trabecula morphogenesis, animal organ morphogenesis	0.6	1	denphalae13057
4	GO:0023041	neuronal signal transduction	GO:0007165	signal transduction	0.6	1	denphalae11508
4	GO:0036336	dendritic cell migration	GO:0050900	leukocyte migration	0.36	1	denphalae11262
4	GO:0060749	mammary gland alveolus development	GO:0048856, GO:0061377	anatomical structure development, mammary gland lobule development	0.6	1	denphalae15174
4	GO:0051901	positive regulation of mitochondrial depolarization	GO:0051900, GO:0051882, GO:1904181	regulation of mitochondrial depolarization, mitochondrial depolarization, positive regulation of membrane depolarization	1	1	denphalae16923
4	GO:0097035	regulation of membrane lipid distribution	GO:0061024, GO:0065008	membrane organization, regulation of biological quality	0.22	1	denphalae23940
4	GO:0061983	meiosis II cell cycle process	GO:1903046	meiotic cell cycle process	0.13	1	denphalae10745
4	GO:0032258	cytoplasm to vacuole transport by the Cvt pathway	GO:0006623, GO:0061919	protein targeting to vacuole, process utilizing autophagic mechanism	1	1	denphalae23308
4	GO:0090323	prostaglandin secretion involved in immune response	GO:0006955, GO:0002440, GO:0032310	immune response, production of molecular mediator of immune response, prostaglandin secretion	0.6	1	denphalae03080
4	GO:1900426	positive regulation of defense response to bacterium	GO:1900424, GO:0002833, GO:0032103, GO:0043902, GO:0042742, GO:0031349	regulation of defense response to bacterium, positive regulation of response to biotic stimulus, positive regulation of response to external stimulus, positive regulation of multi-organism process, defense response to bacterium, positive regulation of defense response	0.6	1	denphalae31500
4	GO:0060430	lung saccule development	GO:0048856, GO:0048286	anatomical structure development, lung alveolus development	1	1	denphalae04293
4	GO:0031664	regulation of lipopolysaccharide-mediated signaling pathway	GO:0002831, GO:0009966, GO:0032101, GO:0031663, GO:0043900	regulation of response to biotic stimulus, regulation of signal transduction, regulation of response to external stimulus, lipopolysaccharide-mediated signaling pathway, regulation of multi-organism process	0.6	1	denphalae03080
4	GO:0060265	positive regulation of respiratory burst involved in inflammatory response	GO:0045089, GO:0060264, GO:0050729, GO:0051240, GO:0002699, GO:0002536, GO:0060267	positive regulation of innate immune response, regulation of respiratory burst involved in inflammatory response, positive regulation of inflammatory response, positive regulation of multicellular organismal process, positive regulation of immune effector process, respiratory burst involved in inflammatory response, positive regulation of respiratory burst	1	1	denphalae06722
4	GO:0006069	ethanol oxidation	GO:0006067, GO:0006091, GO:0055114	ethanol metabolic process, generation of precursor metabolites and energy, oxidation-reduction process	1	1	denphalae23541
4	GO:0035774	positive regulation of insulin secretion involved in cellular response to glucose stimulus	GO:0035773, GO:0061178, GO:0048584, GO:0032024	insulin secretion involved in cellular response to glucose stimulus, regulation of insulin secretion involved in cellular response to glucose stimulus, positive regulation of response to stimulus, positive regulation of insulin secretion	1	1	denphalae15174
4	GO:0008608	attachment of spindle microtubules to kinetochore	GO:0022402, GO:0098813	cell cycle process, nuclear chromosome segregation	0.96	1	denphalae09373
4	GO:0110110	positive regulation of animal organ morphogenesis	GO:0051240, GO:0009887, GO:2000027, GO:0051094	positive regulation of multicellular organismal process, animal organ morphogenesis, regulation of animal organ morphogenesis, positive regulation of developmental process	0.6	1	denphalae01497
4	GO:0042335	cuticle development	GO:0048856, GO:0007275	anatomical structure development, multicellular organism development	1	1	denphalae14133
4	GO:0001913	T cell mediated cytotoxicity	GO:0002456, GO:0001909	T cell mediated immunity, leukocyte mediated cytotoxicity	0.6	1	denphalae28896
4	GO:0051409	response to nitrosative stress	GO:0006950	response to stress	0.22	1	denphalae04309
4	GO:0071696	ectodermal placode development	GO:0048856	anatomical structure development	0.22	1	denphalae10817
4	GO:0048757	pigment granule maturation	GO:0043482, GO:0021700, GO:0050931	cellular pigment accumulation, developmental maturation, pigment cell differentiation	0.36	1	denphalae17976
4	GO:0061299	retina vasculature morphogenesis in camera-type eye	GO:0061298, GO:0009653	retina vasculature development in camera-type eye, anatomical structure morphogenesis	0.6	1	denphalae13756
4	GO:0072110	glomerular mesangial cell proliferation	GO:0072109, GO:0072111	glomerular mesangium development, cell proliferation involved in kidney development	1.36	1	denphalae20561
4	GO:0045913	positive regulation of carbohydrate metabolic process	GO:0006109, GO:0009893, GO:0005975	regulation of carbohydrate metabolic process, positive regulation of metabolic process, carbohydrate metabolic process	0.6	1	denphalae15174
4	GO:0007588	excretion	GO:0003008	system process	1	1	denphalae13441
4	GO:0061072	iris morphogenesis	GO:0009653, GO:0048593	anatomical structure morphogenesis, camera-type eye morphogenesis	1	1	denphalae15174
4	GO:0007405	neuroblast proliferation	GO:0061351, GO:0072089, GO:0048699	neural precursor cell proliferation, stem cell proliferation, generation of neurons	0.6	1	denphalae15174
4	GO:0060267	positive regulation of respiratory burst	GO:0045730, GO:0009893, GO:0060263	respiratory burst, positive regulation of metabolic process, regulation of respiratory burst	0.6	1	denphalae06722
4	GO:0050687	negative regulation of defense response to virus	GO:0002832, GO:0032102, GO:0002698, GO:0043901, GO:0050688, GO:0031348, GO:0051607	negative regulation of response to biotic stimulus, negative regulation of response to external stimulus, negative regulation of immune effector process, negative regulation of multi-organism process, regulation of defense response to virus, negative regulation of defense response, defense response to virus	1	1	denphalae13619
4	GO:0090069	regulation of ribosome biogenesis	GO:0042254, GO:0044087	ribosome biogenesis, regulation of cellular component biogenesis	0.6	1	denphalae22881
4	GO:0002679	respiratory burst involved in defense response	GO:0045730, GO:0006952, GO:0002252	respiratory burst, defense response, immune effector process	0.72	1	denphalae06722
4	GO:0014900	muscle hyperplasia	GO:0043500	muscle adaptation	0.6	1	denphalae13441
4	GO:0001942	hair follicle development	GO:0048856, GO:0022405, GO:0098773	anatomical structure development, hair cycle process, skin epidermis development	0.6	1	denphalae10817
4	GO:0006116	NADH oxidation	GO:0019674, GO:0055114, GO:0006734	NAD metabolic process, oxidation-reduction process, NADH metabolic process	1	1	denphalae06597
4	GO:0120161	regulation of cold-induced thermogenesis	GO:0019222, GO:0051239, GO:0065008, GO:0106106	regulation of metabolic process, regulation of multicellular organismal process, regulation of biological quality, cold-induced thermogenesis	0.6	1	denphalae10817
4	GO:0051552	flavone metabolic process	GO:0009812, GO:0042440	flavonoid metabolic process, pigment metabolic process	0.36	1	denphalae15066
4	GO:1901389	negative regulation of transforming growth factor beta activation	GO:1901388, GO:0071635, GO:0036363	regulation of transforming growth factor beta activation, negative regulation of transforming growth factor beta production, transforming growth factor beta activation	1	1	denphalae03160
4	GO:0010374	stomatal complex development	GO:0009791, GO:0090558	post-embryonic development, plant epidermis development	0.6	1	denphalae04146
4	GO:0030317	flagellated sperm motility	GO:0060285, GO:0097722	cilium-dependent cell motility, sperm motility	1	1	denphalae04309
4	GO:0006956	complement activation	GO:0006959, GO:0002253, GO:0002252	humoral immune response, activation of immune response, immune effector process	0.6	1	denphalae11508
4	GO:0043449	cellular alkene metabolic process	GO:1900673, GO:0044237	olefin metabolic process, cellular metabolic process	0.36	1	denphalae23755
4	GO:0044068	modulation by symbiont of host cellular process	GO:0050794, GO:0044003	regulation of cellular process, modification by symbiont of host morphology or physiology	0.13	1	denphalae29958
4	GO:1901722	regulation of cell proliferation involved in kidney development	GO:0042127, GO:0072111, GO:0090183	regulation of cell population proliferation, cell proliferation involved in kidney development, regulation of kidney development	0.22	1	denphalae20561
4	GO:0010992	ubiquitin recycling	GO:0019725	cellular homeostasis	0.6	1	denphalae22775
4	GO:0090377	seed trichome initiation	GO:0022412, GO:0045165, GO:0090376, GO:0003006	cellular process involved in reproduction in multicellular organism, cell fate commitment, seed trichome differentiation, developmental process involved in reproduction	1	1	denphalae28200
4	GO:0002701	negative regulation of production of molecular mediator of immune response	GO:0002698, GO:0002700, GO:0002440	negative regulation of immune effector process, regulation of production of molecular mediator of immune response, production of molecular mediator of immune response	0.36	1	denphalae13441
4	GO:2000771	positive regulation of establishment or maintenance of cell polarity regulating cell shape	GO:0048522, GO:2000769, GO:0071963	positive regulation of cellular process, regulation of establishment or maintenance of cell polarity regulating cell shape, establishment or maintenance of cell polarity regulating cell shape	0.6	1	denphalae13543
4	GO:1900117	regulation of execution phase of apoptosis	GO:0097194, GO:0042981	execution phase of apoptosis, regulation of apoptotic process	0.36	1	denphalae23383
4	GO:1901002	positive regulation of response to salt stress	GO:0048584, GO:1901000, GO:0009651	positive regulation of response to stimulus, regulation of response to salt stress, response to salt stress	1	1	denphalae31500
4	GO:0010030	positive regulation of seed germination	GO:0010029, GO:0009845, GO:0048582	regulation of seed germination, seed germination, positive regulation of post-embryonic development	1	1	denphalae27009
4	GO:0042092	type 2 immune response	GO:0006955	immune response	0.36	1	denphalae10916
4	GO:0009865	pollen tube adhesion	GO:0098740, GO:0098609, GO:0009875, GO:0044703, GO:0048868	multi organism cell adhesion, cell-cell adhesion, pollen-pistil interaction, multi-organism reproductive process, pollen tube development	1	1	denphalae28545
4	GO:0050765	negative regulation of phagocytosis	GO:0051051, GO:0006909, GO:0050764	negative regulation of transport, phagocytosis, regulation of phagocytosis	1	1	denphalae16923
4	GO:1901861	regulation of muscle tissue development	GO:0050793, GO:0060537	regulation of developmental process, muscle tissue development	0.35	1	denphalae01497
4	GO:0032609	interferon-gamma production	GO:0001816	cytokine production	0.6	1	denphalae10424
4	GO:0002347	response to tumor cell	GO:0009607	response to biotic stimulus	0.22	1	denphalae10424
4	GO:0014805	smooth muscle adaptation	GO:0043500	muscle adaptation	0.6	1	denphalae13441
4	GO:0008542	visual learning	GO:0007632, GO:0008306	visual behavior, associative learning	1	1	denphalae15174
4	GO:1903332	regulation of protein folding	GO:0050794, GO:0006457	regulation of cellular process, protein folding	0.36	1	denphalae28896
4	GO:0044803	multi-organism membrane organization	GO:0044764, GO:0061024	multi-organism cellular process, membrane organization	0.22	1	denphalae30325
4	GO:1903579	negative regulation of ATP metabolic process	GO:0009892, GO:1903578, GO:0046034	negative regulation of metabolic process, regulation of ATP metabolic process, ATP metabolic process	0.6	1	denphalae17442
4	GO:0045618	positive regulation of keratinocyte differentiation	GO:0045606, GO:0030216, GO:0051240, GO:0045616	positive regulation of epidermal cell differentiation, keratinocyte differentiation, positive regulation of multicellular organismal process, regulation of keratinocyte differentiation	1	1	denphalae07293
4	GO:0002538	arachidonic acid metabolite production involved in inflammatory response	GO:0002532	production of molecular mediator involved in inflammatory response	0.36	1	denphalae19479
4	GO:0009933	meristem structural organization	GO:0048507, GO:0048532	meristem development, anatomical structure arrangement	0.6	1	denphalae06278
4	GO:0097411	hypoxia-inducible factor-1alpha signaling pathway	GO:0071456, GO:0007165	cellular response to hypoxia, signal transduction	1	1	denphalae15174
4	GO:0080006	internode patterning	GO:0007389, GO:0048367	pattern specification process, shoot system development	1	1	denphalae25951
4	GO:0031340	positive regulation of vesicle fusion	GO:0010638, GO:0031338, GO:0006906, GO:0051050	positive regulation of organelle organization, regulation of vesicle fusion, vesicle fusion, positive regulation of transport	1	1	denphalae10916
4	GO:0050931	pigment cell differentiation	GO:0048066, GO:0030154	developmental pigmentation, cell differentiation	0.22	1	denphalae17976
4	GO:0010483	pollen tube reception	GO:0051703, GO:0044703, GO:0009856	intraspecies interaction between organisms, multi-organism reproductive process, pollination	1	1	denphalae14140
4	GO:0106106	cold-induced thermogenesis	GO:1990845, GO:0001659	adaptive thermogenesis, temperature homeostasis	0.6	1	denphalae10817
[truncated: 4,878 more rows]

## Sheet: GO_Molecular Function
Level	GO ID	GO Name	Parents (ACC)	Parents (Name)	Nodescore	#Seqs	Sequence Names
[truncated: 2,001 more rows]

## Sheet: GO_Cellular Component
Level	GO ID	GO Name	Parents (ACC)	Parents (Name)	Nodescore	#Seqs	Sequence Names
[truncated: 943 more rows]
