# Supplementary material for: Upregulation of the MYB2 Transcription Factor is Associated with Increased Accumulation of Anthocyanin in the Leaves of Dendrobium bigibbum
Source: Int J Mol Sci. 2020 Aug 6;21(16):5653. doi: 10.3390/ijms21165653 (PMC7460623; doi:10.3390/ijms21165653)
Supplement: Supplementary file 1 [file ijms-21-05653-s001.zip › TABLE S2.xlsx]

## Sheet: KEGG_by_KAAS
Query id	Query len	KO	#Pathway	Description	Pathway
denphalae00001	349
denphalae00002	205
denphalae00003	120
denphalae00004	298
denphalae00005	430
denphalae00006	495	K16297	1	SCPL-II; serine carboxypeptidase-like clade II [EC:3.4.16.-]	A 9180 Brite Hierarchies; B 09181 Protein families: metabolism; C 01002 Peptidases [BR:ko01002]
denphalae00007	396	K16297	1	SCPL-II; serine carboxypeptidase-like clade II [EC:3.4.16.-]	A 9180 Brite Hierarchies; B 09181 Protein families: metabolism; C 01002 Peptidases [BR:ko01002]
denphalae00008	606	K12603	2	CNOT6, CCR4; CCR4-NOT transcription complex subunit 6 [EC:3.1.13.4]	A 9120 Genetic Information Processing; B 09123 Folding, sorting and degradation; C 03018 RNA degradation [PATH:ko03018]|A 9180 Brite Hierarchies; B 09182 Protein families: genetic information processing; C 03019 Messenger RNA biogenesis [BR:ko03019]
denphalae00009	1101
denphalae00010	491
denphalae00011	372	K20855	1	B3GALT1S; beta-1,3-galactosyltransferase 1/2/3/4/5/7/8 [EC:2.4.1.-]	A 9180 Brite Hierarchies; B 09181 Protein families: metabolism; C 01003 Glycosyltransferases [BR:ko01003]
denphalae00012	409	K20855	1	B3GALT1S; beta-1,3-galactosyltransferase 1/2/3/4/5/7/8 [EC:2.4.1.-]	A 9180 Brite Hierarchies; B 09181 Protein families: metabolism; C 01003 Glycosyltransferases [BR:ko01003]
denphalae00013	442	K23012	1	TYSND1; peroxisomal leader peptide-processing protease [EC:3.4.21.-]	A 9180 Brite Hierarchies; B 09181 Protein families: metabolism; C 01002 Peptidases [BR:ko01002]
denphalae00014	508	K23012	1	TYSND1; peroxisomal leader peptide-processing protease [EC:3.4.21.-]	A 9180 Brite Hierarchies; B 09181 Protein families: metabolism; C 01002 Peptidases [BR:ko01002]
denphalae00015	735	K23012	1	TYSND1; peroxisomal leader peptide-processing protease [EC:3.4.21.-]	A 9180 Brite Hierarchies; B 09181 Protein families: metabolism; C 01002 Peptidases [BR:ko01002]
denphalae00016	477	K23012	1	TYSND1; peroxisomal leader peptide-processing protease [EC:3.4.21.-]	A 9180 Brite Hierarchies; B 09181 Protein families: metabolism; C 01002 Peptidases [BR:ko01002]
denphalae00017	725
denphalae00018	251
denphalae00019	545
denphalae00020	336	K18810	1	CYCD1_2_4; cyclin D1/2/4, plant	A 9190 Not Included in Pathway or Brite; B 09193 Unclassified: signaling and cellular processes; C 99995 Signaling proteins
denphalae00021	692
denphalae00022	500	K13140	1	INTS3; integrator complex subunit 3	A 9180 Brite Hierarchies; B 09182 Protein families: genetic information processing; C 03041 Spliceosome [BR:ko03041]
denphalae00023	157
denphalae00024	456	K01213	1	E3.2.1.67; galacturan 1,4-alpha-galacturonidase [EC:3.2.1.67]	A 9100 Metabolism; B 09101 Carbohydrate metabolism; C 00040 Pentose and glucuronate interconversions [PATH:ko00040]
denphalae00025	315	K03687	2	GRPE; molecular chaperone GrpE	A 9180 Brite Hierarchies; B 09182 Protein families: genetic information processing; C 03110 Chaperones and folding catalysts [BR:ko03110]|A 9180 Brite Hierarchies; B 09182 Protein families: genetic information processing; C 03029 Mitochondrial biogenesis [BR:ko03029]
denphalae00026	235	K03687	2	GRPE; molecular chaperone GrpE	A 9180 Brite Hierarchies; B 09182 Protein families: genetic information processing; C 03110 Chaperones and folding catalysts [BR:ko03110]|A 9180 Brite Hierarchies; B 09182 Protein families: genetic information processing; C 03029 Mitochondrial biogenesis [BR:ko03029]
denphalae00027	240
denphalae00028	481
denphalae00029	297
denphalae00030	103
denphalae00031	165
denphalae00032	297
denphalae00033	183
denphalae00034	101
denphalae00035	257
denphalae00036	257
denphalae00037	99
denphalae00038	111
denphalae00039	271
denphalae00040	99
denphalae00041	370
denphalae00042	250	K10144	4	RCHY1, PIRH2; RING finger and CHY zinc finger domain-containing protein 1 [EC:2.3.2.27]	A 9120 Genetic Information Processing; B 09123 Folding, sorting and degradation; C 04120 Ubiquitin mediated proteolysis [PATH:ko04120]|A 9140 Cellular Processes; B 09143 Cell growth and death; C 04115 p53 signaling pathway [PATH:ko04115]|A 9160 Human Diseases; B 09172 Infectious diseases: Viral; C 05162 Measles [PATH:ko05162]|A 9180 Brite Hierarchies; B 09182 Protein families: genetic information…
denphalae00043	206
denphalae00044	206
denphalae00045	337
denphalae00046	434
denphalae00047	239	K21407	1	APMAP; adipocyte plasma membrane-associated protein	A 9180 Brite Hierarchies; B 09182 Protein families: genetic information processing; C 04131 Membrane trafficking [BR:ko04131]
denphalae00048	375	K21407	1	APMAP; adipocyte plasma membrane-associated protein	A 9180 Brite Hierarchies; B 09182 Protein families: genetic information processing; C 04131 Membrane trafficking [BR:ko04131]
denphalae00049	359
denphalae00050	928	K16278	1	HOS1; E3 ubiquitin-protein ligase HOS1 [EC:2.3.2.27]	A 9180 Brite Hierarchies; B 09182 Protein families: genetic information processing; C 04121 Ubiquitin system [BR:ko04121]
denphalae00051	473	K16278	1	HOS1; E3 ubiquitin-protein ligase HOS1 [EC:2.3.2.27]	A 9180 Brite Hierarchies; B 09182 Protein families: genetic information processing; C 04121 Ubiquitin system [BR:ko04121]
denphalae00052	124
denphalae00053	344
denphalae00054	565
denphalae00055	328
denphalae00056	1098	K00264	2	GLT1; glutamate synthase (NADH) [EC:1.4.1.14]	A 9100 Metabolism; B 09102 Energy metabolism; C 00910 Nitrogen metabolism [PATH:ko00910]|A 9100 Metabolism; B 09105 Amino acid metabolism; C 00250 Alanine, aspartate and glutamate metabolism [PATH:ko00250]
denphalae00057	2194	K00264	2	GLT1; glutamate synthase (NADH) [EC:1.4.1.14]	A 9100 Metabolism; B 09102 Energy metabolism; C 00910 Nitrogen metabolism [PATH:ko00910]|A 9100 Metabolism; B 09105 Amino acid metabolism; C 00250 Alanine, aspartate and glutamate metabolism [PATH:ko00250]
denphalae00058	106	K09481	5	SEC61B, SBH2; protein transport protein SEC61 subunit beta	A 9120 Genetic Information Processing; B 09123 Folding, sorting and degradation; C 03060 Protein export [PATH:ko03060]|A 9120 Genetic Information Processing; B 09123 Folding, sorting and degradation; C 04141 Protein processing in endoplasmic reticulum [PATH:ko04141]|A 9140 Cellular Processes; B 09141 Transport and catabolism; C 04145 Phagosome [PATH:ko04145]|A 9160 Human Diseases; B 09171 Infecti…
denphalae00059	106	K09481	5	SEC61B, SBH2; protein transport protein SEC61 subunit beta	A 9120 Genetic Information Processing; B 09123 Folding, sorting and degradation; C 03060 Protein export [PATH:ko03060]|A 9120 Genetic Information Processing; B 09123 Folding, sorting and degradation; C 04141 Protein processing in endoplasmic reticulum [PATH:ko04141]|A 9140 Cellular Processes; B 09141 Transport and catabolism; C 04145 Phagosome [PATH:ko04145]|A 9160 Human Diseases; B 09171 Infecti…
denphalae00060	103
denphalae00061	171	K17362	1	ACOT13; acyl-coenzyme A thioesterase 13 [EC:3.1.2.-]	A 9180 Brite Hierarchies; B 09181 Protein families: metabolism; C 01004 Lipid biosynthesis proteins [BR:ko01004]
denphalae00062	111	K17362	1	ACOT13; acyl-coenzyme A thioesterase 13 [EC:3.1.2.-]	A 9180 Brite Hierarchies; B 09181 Protein families: metabolism; C 01004 Lipid biosynthesis proteins [BR:ko01004]
denphalae00063	155	K17362	1	ACOT13; acyl-coenzyme A thioesterase 13 [EC:3.1.2.-]	A 9180 Brite Hierarchies; B 09181 Protein families: metabolism; C 01004 Lipid biosynthesis proteins [BR:ko01004]
denphalae00064	256	K18417	2	ERI2; ERI1 exoribonuclease 2 [EC:3.1.-.-]	A 9180 Brite Hierarchies; B 09182 Protein families: genetic information processing; C 03019 Messenger RNA biogenesis [BR:ko03019]|A 9180 Brite Hierarchies; B 09182 Protein families: genetic information processing; C 03036 Chromosome and associated proteins [BR:ko03036]
denphalae00065	331	K01728	2	pel; pectate lyase [EC:4.2.2.2]	A 9100 Metabolism; B 09101 Carbohydrate metabolism; C 00040 Pentose and glucuronate interconversions [PATH:ko00040]|A 9140 Cellular Processes; B 09145 Cellular community - prokaryotes; C 02024 Quorum sensing [PATH:ko02024]
denphalae00066	1960	K08873	3	SMG1; serine/threonine-protein kinase SMG1 [EC:2.7.11.1]	A 9120 Genetic Information Processing; B 09122 Translation; C 03015 mRNA surveillance pathway [PATH:ko03015]|A 9180 Brite Hierarchies; B 09181 Protein families: metabolism; C 01001 Protein kinases [BR:ko01001]|A 9180 Brite Hierarchies; B 09182 Protein families: genetic information processing; C 03019 Messenger RNA biogenesis [BR:ko03019]
denphalae00067	116	K08873	3	SMG1; serine/threonine-protein kinase SMG1 [EC:2.7.11.1]	A 9120 Genetic Information Processing; B 09122 Translation; C 03015 mRNA surveillance pathway [PATH:ko03015]|A 9180 Brite Hierarchies; B 09181 Protein families: metabolism; C 01001 Protein kinases [BR:ko01001]|A 9180 Brite Hierarchies; B 09182 Protein families: genetic information processing; C 03019 Messenger RNA biogenesis [BR:ko03019]
denphalae00068	385	K08873	3	SMG1; serine/threonine-protein kinase SMG1 [EC:2.7.11.1]	A 9120 Genetic Information Processing; B 09122 Translation; C 03015 mRNA surveillance pathway [PATH:ko03015]|A 9180 Brite Hierarchies; B 09181 Protein families: metabolism; C 01001 Protein kinases [BR:ko01001]|A 9180 Brite Hierarchies; B 09182 Protein families: genetic information processing; C 03019 Messenger RNA biogenesis [BR:ko03019]
denphalae00069	406
denphalae00070	406
denphalae00071	373
denphalae00072	272
denphalae00073	511	K20666	1	CYP714B; gibberellin 13-oxidase [EC:1.14.-.-]	A 9180 Brite Hierarchies; B 09181 Protein families: metabolism; C 00199 Cytochrome P450 [BR:ko00199]
denphalae00074	447	K20666	1	CYP714B; gibberellin 13-oxidase [EC:1.14.-.-]	A 9180 Brite Hierarchies; B 09181 Protein families: metabolism; C 00199 Cytochrome P450 [BR:ko00199]
denphalae00075	741
denphalae00076	701	K10706	1	SETX, ALS4; senataxin [EC:3.6.4.-]	A 9180 Brite Hierarchies; B 09182 Protein families: genetic information processing; C 03021 Transcription machinery [BR:ko03021]
denphalae00077	118	K10706	1	SETX, ALS4; senataxin [EC:3.6.4.-]	A 9180 Brite Hierarchies; B 09182 Protein families: genetic information processing; C 03021 Transcription machinery [BR:ko03021]
denphalae00078	228
denphalae00079	217
denphalae00080	213
denphalae00081	161
denphalae00082	256
denphalae00083	256
denphalae00084	290
denphalae00085	422
denphalae00086	290
denphalae00087	605
denphalae00088	605
denphalae00089	408
denphalae00090	119
denphalae00091	555	K06062	6	PCAF, KAT2, GCN5; histone acetyltransferase [EC:2.3.1.48]	A 9130 Environmental Information Processing; B 09132 Signal transduction; C 04330 Notch signaling pathway [PATH:ko04330]|A 9150 Organismal Systems; B 09152 Endocrine system; C 04919 Thyroid hormone signaling pathway [PATH:ko04919]|A 9160 Human Diseases; B 09161 Cancers: Overview; C 05203 Viral carcinogenesis [PATH:ko05203]|A 9160 Human Diseases; B 09172 Infectious diseases: Viral; C 05166 Human T…
denphalae00092	285	K00860	2	cysC; adenylylsulfate kinase [EC:2.7.1.25]	A 9100 Metabolism; B 09102 Energy metabolism; C 00920 Sulfur metabolism [PATH:ko00920]|A 9100 Metabolism; B 09104 Nucleotide metabolism; C 00230 Purine metabolism [PATH:ko00230]
denphalae00093	136
denphalae00094	136
denphalae00095	187
denphalae00096	325
denphalae00097	770
denphalae00098	760
denphalae00099	100	K01889	3	FARSA, pheS; phenylalanyl-tRNA synthetase alpha chain [EC:6.1.1.20]	A 9120 Genetic Information Processing; B 09122 Translation; C 00970 Aminoacyl-tRNA biosynthesis [PATH:ko00970]|A 9180 Brite Hierarchies; B 09181 Protein families: metabolism; C 01007 Amino acid related enzymes [BR:ko01007]|A 9180 Brite Hierarchies; B 09182 Protein families: genetic information processing; C 03016 Transfer RNA biogenesis [BR:ko03016]
denphalae00100	931	K03352	10	APC5; anaphase-promoting complex subunit 5	A 9120 Genetic Information Processing; B 09123 Folding, sorting and degradation; C 04120 Ubiquitin mediated proteolysis [PATH:ko04120]|A 9140 Cellular Processes; B 09143 Cell growth and death; C 04110 Cell cycle [PATH:ko04110]|A 9140 Cellular Processes; B 09143 Cell growth and death; C 04111 Cell cycle - yeast [PATH:ko04111]|A 9140 Cellular Processes; B 09143 Cell growth and death; C 04113 Meiosi…
denphalae00101	549	K03352	10	APC5; anaphase-promoting complex subunit 5	A 9120 Genetic Information Processing; B 09123 Folding, sorting and degradation; C 04120 Ubiquitin mediated proteolysis [PATH:ko04120]|A 9140 Cellular Processes; B 09143 Cell growth and death; C 04110 Cell cycle [PATH:ko04110]|A 9140 Cellular Processes; B 09143 Cell growth and death; C 04111 Cell cycle - yeast [PATH:ko04111]|A 9140 Cellular Processes; B 09143 Cell growth and death; C 04113 Meiosi…
denphalae00102	655	K01897	10	ACSL, fadD; long-chain acyl-CoA synthetase [EC:6.2.1.3]	A 9100 Metabolism; B 09103 Lipid metabolism; C 00061 Fatty acid biosynthesis [PATH:ko00061]|A 9100 Metabolism; B 09103 Lipid metabolism; C 00071 Fatty acid degradation [PATH:ko00071]|A 9140 Cellular Processes; B 09141 Transport and catabolism; C 04146 Peroxisome [PATH:ko04146]|A 9140 Cellular Processes; B 09143 Cell growth and death; C 04216 Ferroptosis [PATH:ko04216]|A 9140 Cellular Processes; B…
denphalae00103	302
denphalae00104	214
denphalae00105	302
denphalae00106	456	K19891	2	GN1_2_3; glucan endo-1,3-beta-glucosidase 1/2/3 [EC:3.2.1.39]	A 9100 Metabolism; B 09101 Carbohydrate metabolism; C 00500 Starch and sucrose metabolism [PATH:ko00500]|A 9180 Brite Hierarchies; B 09183 Protein families: signaling and cellular processes; C 00537 Glycosylphosphatidylinositol (GPI)-anchored proteins [BR:ko00537]
denphalae00107	315	K19891	2	GN1_2_3; glucan endo-1,3-beta-glucosidase 1/2/3 [EC:3.2.1.39]	A 9100 Metabolism; B 09101 Carbohydrate metabolism; C 00500 Starch and sucrose metabolism [PATH:ko00500]|A 9180 Brite Hierarchies; B 09183 Protein families: signaling and cellular processes; C 00537 Glycosylphosphatidylinositol (GPI)-anchored proteins [BR:ko00537]
denphalae00108	830	K11718	2	HUGT; UDP-glucose:glycoprotein glucosyltransferase [EC:2.4.1.-]	A 9120 Genetic Information Processing; B 09123 Folding, sorting and degradation; C 04141 Protein processing in endoplasmic reticulum [PATH:ko04141]|A 9180 Brite Hierarchies; B 09181 Protein families: metabolism; C 01003 Glycosyltransferases [BR:ko01003]
denphalae00109	1246	K11718	2	HUGT; UDP-glucose:glycoprotein glucosyltransferase [EC:2.4.1.-]	A 9120 Genetic Information Processing; B 09123 Folding, sorting and degradation; C 04141 Protein processing in endoplasmic reticulum [PATH:ko04141]|A 9180 Brite Hierarchies; B 09181 Protein families: metabolism; C 01003 Glycosyltransferases [BR:ko01003]
denphalae00110	1627	K11718	2	HUGT; UDP-glucose:glycoprotein glucosyltransferase [EC:2.4.1.-]	A 9120 Genetic Information Processing; B 09123 Folding, sorting and degradation; C 04141 Protein processing in endoplasmic reticulum [PATH:ko04141]|A 9180 Brite Hierarchies; B 09181 Protein families: metabolism; C 01003 Glycosyltransferases [BR:ko01003]
denphalae00111	665	K11718	2	HUGT; UDP-glucose:glycoprotein glucosyltransferase [EC:2.4.1.-]	A 9120 Genetic Information Processing; B 09123 Folding, sorting and degradation; C 04141 Protein processing in endoplasmic reticulum [PATH:ko04141]|A 9180 Brite Hierarchies; B 09181 Protein families: metabolism; C 01003 Glycosyltransferases [BR:ko01003]
denphalae00112	1052	K11718	2	HUGT; UDP-glucose:glycoprotein glucosyltransferase [EC:2.4.1.-]	A 9120 Genetic Information Processing; B 09123 Folding, sorting and degradation; C 04141 Protein processing in endoplasmic reticulum [PATH:ko04141]|A 9180 Brite Hierarchies; B 09181 Protein families: metabolism; C 01003 Glycosyltransferases [BR:ko01003]
denphalae00113	110
denphalae00114	422
denphalae00115	153
denphalae00116	156	K14571	2	RIX7, NVL; ribosome biogenesis ATPase	A 9120 Genetic Information Processing; B 09122 Translation; C 03008 Ribosome biogenesis in eukaryotes [PATH:ko03008]|A 9180 Brite Hierarchies; B 09182 Protein families: genetic information processing; C 03009 Ribosome biogenesis [BR:ko03009]
denphalae00117	337	K08867	2	WNK, PRKWNK; WNK lysine deficient protein kinase [EC:2.7.11.1]	A 9180 Brite Hierarchies; B 09181 Protein families: metabolism; C 01001 Protein kinases [BR:ko01001]|A 9180 Brite Hierarchies; B 09181 Protein families: metabolism; C 01009 Protein phosphatases and associated proteins [BR:ko01009]
denphalae00118	345	K01244	1	MTN; 5'-methylthioadenosine nucleosidase [EC:3.2.2.16]	A 9100 Metabolism; B 09105 Amino acid metabolism; C 00270 Cysteine and methionine metabolism [PATH:ko00270]
denphalae00119	504	K07179	3	RIOK2; RIO kinase 2 [EC:2.7.11.1]	A 9120 Genetic Information Processing; B 09122 Translation; C 03008 Ribosome biogenesis in eukaryotes [PATH:ko03008]|A 9180 Brite Hierarchies; B 09181 Protein families: metabolism; C 01001 Protein kinases [BR:ko01001]|A 9180 Brite Hierarchies; B 09182 Protein families: genetic information processing; C 03009 Ribosome biogenesis [BR:ko03009]
denphalae00120	326	K07179	3	RIOK2; RIO kinase 2 [EC:2.7.11.1]	A 9120 Genetic Information Processing; B 09122 Translation; C 03008 Ribosome biogenesis in eukaryotes [PATH:ko03008]|A 9180 Brite Hierarchies; B 09181 Protein families: metabolism; C 01001 Protein kinases [BR:ko01001]|A 9180 Brite Hierarchies; B 09182 Protein families: genetic information processing; C 03009 Ribosome biogenesis [BR:ko03009]
denphalae00121	114
denphalae00122	226
denphalae00123	208
denphalae00124	219
denphalae00125	344
denphalae00126	674	K18469	1	TBC1D5; TBC1 domain family member 5	A 9180 Brite Hierarchies; B 09182 Protein families: genetic information processing; C 04131 Membrane trafficking [BR:ko04131]
denphalae00127	142	K18469	1	TBC1D5; TBC1 domain family member 5	A 9180 Brite Hierarchies; B 09182 Protein families: genetic information processing; C 04131 Membrane trafficking [BR:ko04131]
denphalae00128	133
denphalae00129	207
denphalae00130	159
denphalae00131	516
denphalae00132	377
denphalae00133	389
denphalae00134	551
denphalae00135	552
denphalae00136	541
denphalae00137	102
denphalae00138	235
denphalae00139	284
denphalae00140	381
denphalae00141	429
denphalae00142	1091
denphalae00143	1613
denphalae00144	224	K14396	3	PABPN1, PABP2; polyadenylate-binding protein 2	A 9120 Genetic Information Processing; B 09122 Translation; C 03015 mRNA surveillance pathway [PATH:ko03015]|A 9160 Human Diseases; B 09172 Infectious diseases: Viral; C 05164 Influenza A [PATH:ko05164]|A 9180 Brite Hierarchies; B 09182 Protein families: genetic information processing; C 03019 Messenger RNA biogenesis [BR:ko03019]
denphalae00145	194	K12883	5	NCBP2, CBP20; nuclear cap-binding protein subunit 2	A 9120 Genetic Information Processing; B 09121 Transcription; C 03040 Spliceosome [PATH:ko03040]|A 9120 Genetic Information Processing; B 09122 Translation; C 03013 RNA transport [PATH:ko03013]|A 9120 Genetic Information Processing; B 09122 Translation; C 03015 mRNA surveillance pathway [PATH:ko03015]|A 9180 Brite Hierarchies; B 09182 Protein families: genetic information processing; C 03019 Mess…
denphalae00146	241	K12883	5	NCBP2, CBP20; nuclear cap-binding protein subunit 2	A 9120 Genetic Information Processing; B 09121 Transcription; C 03040 Spliceosome [PATH:ko03040]|A 9120 Genetic Information Processing; B 09122 Translation; C 03013 RNA transport [PATH:ko03013]|A 9120 Genetic Information Processing; B 09122 Translation; C 03015 mRNA surveillance pathway [PATH:ko03015]|A 9180 Brite Hierarchies; B 09182 Protein families: genetic information processing; C 03019 Mess…
denphalae00147	178	K12883	5	NCBP2, CBP20; nuclear cap-binding protein subunit 2	A 9120 Genetic Information Processing; B 09121 Transcription; C 03040 Spliceosome [PATH:ko03040]|A 9120 Genetic Information Processing; B 09122 Translation; C 03013 RNA transport [PATH:ko03013]|A 9120 Genetic Information Processing; B 09122 Translation; C 03015 mRNA surveillance pathway [PATH:ko03015]|A 9180 Brite Hierarchies; B 09182 Protein families: genetic information processing; C 03019 Mess…
denphalae00148	185
denphalae00149	144
denphalae00150	265	K08081	1	TR1; tropinone reductase I [EC:1.1.1.206]	A 9100 Metabolism; B 09110 Biosynthesis of other secondary metabolites; C 00960 Tropane, piperidine and pyridine alkaloid biosynthesis [PATH:ko00960]
denphalae00151	176	K04424	2	ZAK, MLTK; sterile alpha motif and leucine zipper containing kinase AZK [EC:2.7.11.25]	A 9130 Environmental Information Processing; B 09132 Signal transduction; C 04010 MAPK signaling pathway [PATH:ko04010]|A 9180 Brite Hierarchies; B 09181 Protein families: metabolism; C 01001 Protein kinases [BR:ko01001]
denphalae00152	637	K04424	2	ZAK, MLTK; sterile alpha motif and leucine zipper containing kinase AZK [EC:2.7.11.25]	A 9130 Environmental Information Processing; B 09132 Signal transduction; C 04010 MAPK signaling pathway [PATH:ko04010]|A 9180 Brite Hierarchies; B 09181 Protein families: metabolism; C 01001 Protein kinases [BR:ko01001]
denphalae00153	794	K04424	2	ZAK, MLTK; sterile alpha motif and leucine zipper containing kinase AZK [EC:2.7.11.25]	A 9130 Environmental Information Processing; B 09132 Signal transduction; C 04010 MAPK signaling pathway [PATH:ko04010]|A 9180 Brite Hierarchies; B 09181 Protein families: metabolism; C 01001 Protein kinases [BR:ko01001]
denphalae00154	891	K04424	2	ZAK, MLTK; sterile alpha motif and leucine zipper containing kinase AZK [EC:2.7.11.25]	A 9130 Environmental Information Processing; B 09132 Signal transduction; C 04010 MAPK signaling pathway [PATH:ko04010]|A 9180 Brite Hierarchies; B 09181 Protein families: metabolism; C 01001 Protein kinases [BR:ko01001]
denphalae00155	812
denphalae00156	623
denphalae00157	1099
denphalae00158	131
denphalae00159	208
denphalae00160	416
denphalae00161	125
denphalae00162	453	K01455	3	E3.5.1.49; formamidase [EC:3.5.1.49]	A 9100 Metabolism; B 09101 Carbohydrate metabolism; C 00630 Glyoxylate and dicarboxylate metabolism [PATH:ko00630]|A 9100 Metabolism; B 09102 Energy metabolism; C 00910 Nitrogen metabolism [PATH:ko00910]|A 9100 Metabolism; B 09106 Metabolism of other amino acids; C 00460 Cyanoamino acid metabolism [PATH:ko00460]
denphalae00163	185	K01455	3	E3.5.1.49; formamidase [EC:3.5.1.49]	A 9100 Metabolism; B 09101 Carbohydrate metabolism; C 00630 Glyoxylate and dicarboxylate metabolism [PATH:ko00630]|A 9100 Metabolism; B 09102 Energy metabolism; C 00910 Nitrogen metabolism [PATH:ko00910]|A 9100 Metabolism; B 09106 Metabolism of other amino acids; C 00460 Cyanoamino acid metabolism [PATH:ko00460]
denphalae00164	455	K01455	3	E3.5.1.49; formamidase [EC:3.5.1.49]	A 9100 Metabolism; B 09101 Carbohydrate metabolism; C 00630 Glyoxylate and dicarboxylate metabolism [PATH:ko00630]|A 9100 Metabolism; B 09102 Energy metabolism; C 00910 Nitrogen metabolism [PATH:ko00910]|A 9100 Metabolism; B 09106 Metabolism of other amino acids; C 00460 Cyanoamino acid metabolism [PATH:ko00460]
denphalae00165	285	K01455	3	E3.5.1.49; formamidase [EC:3.5.1.49]	A 9100 Metabolism; B 09101 Carbohydrate metabolism; C 00630 Glyoxylate and dicarboxylate metabolism [PATH:ko00630]|A 9100 Metabolism; B 09102 Energy metabolism; C 00910 Nitrogen metabolism [PATH:ko00910]|A 9100 Metabolism; B 09106 Metabolism of other amino acids; C 00460 Cyanoamino acid metabolism [PATH:ko00460]
denphalae00166	153	K01455	3	E3.5.1.49; formamidase [EC:3.5.1.49]	A 9100 Metabolism; B 09101 Carbohydrate metabolism; C 00630 Glyoxylate and dicarboxylate metabolism [PATH:ko00630]|A 9100 Metabolism; B 09102 Energy metabolism; C 00910 Nitrogen metabolism [PATH:ko00910]|A 9100 Metabolism; B 09106 Metabolism of other amino acids; C 00460 Cyanoamino acid metabolism [PATH:ko00460]
denphalae00167	373	K03110	4	ftsY; fused signal recognition particle receptor	A 9120 Genetic Information Processing; B 09123 Folding, sorting and degradation; C 03060 Protein export [PATH:ko03060]|A 9130 Environmental Information Processing; B 09131 Membrane transport; C 03070 Bacterial secretion system [PATH:ko03070]|A 9140 Cellular Processes; B 09145 Cellular community - prokaryotes; C 02024 Quorum sensing [PATH:ko02024]|A 9180 Brite Hierarchies; B 09183 Protein families…
denphalae00168	246	K03110	4	ftsY; fused signal recognition particle receptor	A 9120 Genetic Information Processing; B 09123 Folding, sorting and degradation; C 03060 Protein export [PATH:ko03060]|A 9130 Environmental Information Processing; B 09131 Membrane transport; C 03070 Bacterial secretion system [PATH:ko03070]|A 9140 Cellular Processes; B 09145 Cellular community - prokaryotes; C 02024 Quorum sensing [PATH:ko02024]|A 9180 Brite Hierarchies; B 09183 Protein families…
denphalae00169	241	K03110	4	ftsY; fused signal recognition particle receptor	A 9120 Genetic Information Processing; B 09123 Folding, sorting and degradation; C 03060 Protein export [PATH:ko03060]|A 9130 Environmental Information Processing; B 09131 Membrane transport; C 03070 Bacterial secretion system [PATH:ko03070]|A 9140 Cellular Processes; B 09145 Cellular community - prokaryotes; C 02024 Quorum sensing [PATH:ko02024]|A 9180 Brite Hierarchies; B 09183 Protein families…
denphalae00170	632
denphalae00171	1816	K00921	5	PIKFYVE, FAB1; 1-phosphatidylinositol-3-phosphate 5-kinase [EC:2.7.1.150]	A 9100 Metabolism; B 09101 Carbohydrate metabolism; C 00562 Inositol phosphate metabolism [PATH:ko00562]|A 9130 Environmental Information Processing; B 09132 Signal transduction; C 04070 Phosphatidylinositol signaling system [PATH:ko04070]|A 9140 Cellular Processes; B 09141 Transport and catabolism; C 04145 Phagosome [PATH:ko04145]|A 9140 Cellular Processes; B 09142 Cell motility; C 04810 Regulat…
denphalae00172	1060	K00921	5	PIKFYVE, FAB1; 1-phosphatidylinositol-3-phosphate 5-kinase [EC:2.7.1.150]	A 9100 Metabolism; B 09101 Carbohydrate metabolism; C 00562 Inositol phosphate metabolism [PATH:ko00562]|A 9130 Environmental Information Processing; B 09132 Signal transduction; C 04070 Phosphatidylinositol signaling system [PATH:ko04070]|A 9140 Cellular Processes; B 09141 Transport and catabolism; C 04145 Phagosome [PATH:ko04145]|A 9140 Cellular Processes; B 09142 Cell motility; C 04810 Regulat…
denphalae00173	850	K12200	3	PDCD6IP, ALIX, RIM20; programmed cell death 6-interacting protein	A 9140 Cellular Processes; B 09141 Transport and catabolism; C 04144 Endocytosis [PATH:ko04144]|A 9180 Brite Hierarchies; B 09182 Protein families: genetic information processing; C 04131 Membrane trafficking [BR:ko04131]|A 9180 Brite Hierarchies; B 09183 Protein families: signaling and cellular processes; C 04147 Exosome [BR:ko04147]
denphalae00174	678	K12200	3	PDCD6IP, ALIX, RIM20; programmed cell death 6-interacting protein	A 9140 Cellular Processes; B 09141 Transport and catabolism; C 04144 Endocytosis [PATH:ko04144]|A 9180 Brite Hierarchies; B 09182 Protein families: genetic information processing; C 04131 Membrane trafficking [BR:ko04131]|A 9180 Brite Hierarchies; B 09183 Protein families: signaling and cellular processes; C 04147 Exosome [BR:ko04147]
denphalae00175	136
denphalae00176	374	K21989	1	TMEM63; calcium permeable stress-gated cation channel	A 9180 Brite Hierarchies; B 09183 Protein families: signaling and cellular processes; C 02000 Transporters [BR:ko02000]
denphalae00177	589	K21989	1	TMEM63; calcium permeable stress-gated cation channel	A 9180 Brite Hierarchies; B 09183 Protein families: signaling and cellular processes; C 02000 Transporters [BR:ko02000]
denphalae00178	500	K21989	1	TMEM63; calcium permeable stress-gated cation channel	A 9180 Brite Hierarchies; B 09183 Protein families: signaling and cellular processes; C 02000 Transporters [BR:ko02000]
denphalae00179	514	K21989	1	TMEM63; calcium permeable stress-gated cation channel	A 9180 Brite Hierarchies; B 09183 Protein families: signaling and cellular processes; C 02000 Transporters [BR:ko02000]
denphalae00180	334
denphalae00181	872
denphalae00182	138
denphalae00183	216
denphalae00184	1110
denphalae00185	146
denphalae00186	141
denphalae00187	99
denphalae00188	389
denphalae00189	519
denphalae00190	420
denphalae00191	322
denphalae00192	431
denphalae00193	99
denphalae00194	777	K10742	2	DNA2; DNA replication ATP-dependent helicase Dna2 [EC:3.6.4.12]	A 9120 Genetic Information Processing; B 09124 Replication and repair; C 03030 DNA replication [PATH:ko03030]|A 9180 Brite Hierarchies; B 09182 Protein families: genetic information processing; C 03032 DNA replication proteins [BR:ko03032]
denphalae00195	583	K10742	2	DNA2; DNA replication ATP-dependent helicase Dna2 [EC:3.6.4.12]	A 9120 Genetic Information Processing; B 09124 Replication and repair; C 03030 DNA replication [PATH:ko03030]|A 9180 Brite Hierarchies; B 09182 Protein families: genetic information processing; C 03032 DNA replication proteins [BR:ko03032]
denphalae00196	523	K10742	2	DNA2; DNA replication ATP-dependent helicase Dna2 [EC:3.6.4.12]	A 9120 Genetic Information Processing; B 09124 Replication and repair; C 03030 DNA replication [PATH:ko03030]|A 9180 Brite Hierarchies; B 09182 Protein families: genetic information processing; C 03032 DNA replication proteins [BR:ko03032]
denphalae00197	386	K20367	1	ERGIC3, ERV46; endoplasmic reticulum-Golgi intermediate compartment protein 3	A 9180 Brite Hierarchies; B 09182 Protein families: genetic information processing; C 04131 Membrane trafficking [BR:ko04131]
denphalae00198	212	K03564	1	BCP, PRXQ, DOT5; peroxiredoxin Q/BCP [EC:1.11.1.15]	A 9190 Not Included in Pathway or Brite; B 09191 Unclassified: metabolism; C 99980 Enzymes with EC numbers
denphalae00199	529
denphalae00200	410
denphalae00201	171
denphalae00202	471	K05349	3	bglX; beta-glucosidase [EC:3.2.1.21]	A 9100 Metabolism; B 09101 Carbohydrate metabolism; C 00500 Starch and sucrose metabolism [PATH:ko00500]|A 9100 Metabolism; B 09106 Metabolism of other amino acids; C 00460 Cyanoamino acid metabolism [PATH:ko00460]|A 9100 Metabolism; B 09110 Biosynthesis of other secondary metabolites; C 00940 Phenylpropanoid biosynthesis [PATH:ko00940]
denphalae00203	106
denphalae00204	178
denphalae00205	178
denphalae00206	195
denphalae00207	917	K03695	2	clpB; ATP-dependent Clp protease ATP-binding subunit ClpB	A 9150 Organismal Systems; B 09149 Aging; C 04213 Longevity regulating pathway - multiple species [PATH:ko04213]|A 9180 Brite Hierarchies; B 09182 Protein families: genetic information processing; C 03110 Chaperones and folding catalysts [BR:ko03110]
denphalae00208	99
denphalae00209	917	K03695	2	clpB; ATP-dependent Clp protease ATP-binding subunit ClpB	A 9150 Organismal Systems; B 09149 Aging; C 04213 Longevity regulating pathway - multiple species [PATH:ko04213]|A 9180 Brite Hierarchies; B 09182 Protein families: genetic information processing; C 03110 Chaperones and folding catalysts [BR:ko03110]
denphalae00210	245
denphalae00211	260
denphalae00212	382
denphalae00213	162
denphalae00214	275
denphalae00215	190
denphalae00216	200	K02356	1	efp; elongation factor P	A 9180 Brite Hierarchies; B 09182 Protein families: genetic information processing; C 03012 Translation factors [BR:ko03012]
denphalae00217	234	K02356	1	efp; elongation factor P	A 9180 Brite Hierarchies; B 09182 Protein families: genetic information processing; C 03012 Translation factors [BR:ko03012]
denphalae00218	489
denphalae00219	258
denphalae00220	506	K01580	7	E4.1.1.15, gadB, gadA, GAD; glutamate decarboxylase [EC:4.1.1.15]	A 9100 Metabolism; B 09101 Carbohydrate metabolism; C 00650 Butanoate metabolism [PATH:ko00650]|A 9100 Metabolism; B 09105 Amino acid metabolism; C 00250 Alanine, aspartate and glutamate metabolism [PATH:ko00250]|A 9100 Metabolism; B 09106 Metabolism of other amino acids; C 00410 beta-Alanine metabolism [PATH:ko00410]|A 9100 Metabolism; B 09106 Metabolism of other amino acids; C 00430 Taurine and…
denphalae00221	344	K01580	7	E4.1.1.15, gadB, gadA, GAD; glutamate decarboxylase [EC:4.1.1.15]	A 9100 Metabolism; B 09101 Carbohydrate metabolism; C 00650 Butanoate metabolism [PATH:ko00650]|A 9100 Metabolism; B 09105 Amino acid metabolism; C 00250 Alanine, aspartate and glutamate metabolism [PATH:ko00250]|A 9100 Metabolism; B 09106 Metabolism of other amino acids; C 00410 beta-Alanine metabolism [PATH:ko00410]|A 9100 Metabolism; B 09106 Metabolism of other amino acids; C 00430 Taurine and…
denphalae00222	422
denphalae00223	327	K08900	1	BCS1; mitochondrial chaperone BCS1	A 9180 Brite Hierarchies; B 09182 Protein families: genetic information processing; C 03029 Mitochondrial biogenesis [BR:ko03029]
denphalae00224	424	K08900	1	BCS1; mitochondrial chaperone BCS1	A 9180 Brite Hierarchies; B 09182 Protein families: genetic information processing; C 03029 Mitochondrial biogenesis [BR:ko03029]
denphalae00225	162
denphalae00226	930
denphalae00227	882
denphalae00228	882
denphalae00229	882
denphalae00230	882
denphalae00231	882
denphalae00232	348	K15891	2	FLDH; NAD+-dependent farnesol dehydrogenase [EC:1.1.1.354]	A 9100 Metabolism; B 09109 Metabolism of terpenoids and polyketides; C 00900 Terpenoid backbone biosynthesis [PATH:ko00900]|A 9100 Metabolism; B 09109 Metabolism of terpenoids and polyketides; C 00909 Sesquiterpenoid and triterpenoid biosynthesis [PATH:ko00909]
denphalae00233	216	K15891	2	FLDH; NAD+-dependent farnesol dehydrogenase [EC:1.1.1.354]	A 9100 Metabolism; B 09109 Metabolism of terpenoids and polyketides; C 00900 Terpenoid backbone biosynthesis [PATH:ko00900]|A 9100 Metabolism; B 09109 Metabolism of terpenoids and polyketides; C 00909 Sesquiterpenoid and triterpenoid biosynthesis [PATH:ko00909]
denphalae00234	130	K15891	2	FLDH; NAD+-dependent farnesol dehydrogenase [EC:1.1.1.354]	A 9100 Metabolism; B 09109 Metabolism of terpenoids and polyketides; C 00900 Terpenoid backbone biosynthesis [PATH:ko00900]|A 9100 Metabolism; B 09109 Metabolism of terpenoids and polyketides; C 00909 Sesquiterpenoid and triterpenoid biosynthesis [PATH:ko00909]
denphalae00235	192	K15891	2	FLDH; NAD+-dependent farnesol dehydrogenase [EC:1.1.1.354]	A 9100 Metabolism; B 09109 Metabolism of terpenoids and polyketides; C 00900 Terpenoid backbone biosynthesis [PATH:ko00900]|A 9100 Metabolism; B 09109 Metabolism of terpenoids and polyketides; C 00909 Sesquiterpenoid and triterpenoid biosynthesis [PATH:ko00909]
denphalae00236	815	K02154	11	ATPeV0A, ATP6N; V-type H+-transporting ATPase subunit a	A 9100 Metabolism; B 09102 Energy metabolism; C 00190 Oxidative phosphorylation [PATH:ko00190]|A 9140 Cellular Processes; B 09141 Transport and catabolism; C 04145 Phagosome [PATH:ko04145]|A 9140 Cellular Processes; B 09141 Transport and catabolism; C 04142 Lysosome [PATH:ko04142]|A 9150 Organismal Systems; B 09155 Excretory system; C 04966 Collecting duct acid secretion [PATH:ko04966]|A 9150 Org…
denphalae00237	178
denphalae00238	178
denphalae00239	178
denphalae00240	289	K12589	2	RRP42, EXOSC7; exosome complex component RRP42	A 9120 Genetic Information Processing; B 09123 Folding, sorting and degradation; C 03018 RNA degradation [PATH:ko03018]|A 9180 Brite Hierarchies; B 09182 Protein families: genetic information processing; C 03019 Messenger RNA biogenesis [BR:ko03019]
denphalae00241	173
denphalae00242	118
denphalae00243	237
denphalae00244	150
denphalae00245	479
denphalae00246	477
denphalae00247	508
denphalae00248	147	K17782	2	MIA40, CHCHD4; mitochondrial intermembrane space import and assembly protein 40	A 9180 Brite Hierarchies; B 09182 Protein families: genetic information processing; C 03029 Mitochondrial biogenesis [BR:ko03029]|A 9180 Brite Hierarchies; B 09183 Protein families: signaling and cellular processes; C 02000 Transporters [BR:ko02000]
denphalae00249	254
denphalae00250	915	K20241	1	WDR44, RAB11BP; WD repeat-containing protein 44	A 9180 Brite Hierarchies; B 09182 Protein families: genetic information processing; C 04131 Membrane trafficking [BR:ko04131]
denphalae00251	731
denphalae00252	377
denphalae00253	116
denphalae00254	255
denphalae00255	678
denphalae00256	156	K22314	1	GGP; glucosinolate gamma-glutamyl hydrolase [EC:3.4.19.16]	A 9190 Not Included in Pathway or Brite; B 09191 Unclassified: metabolism; C 99980 Enzymes with EC numbers
denphalae00257	243	K22314	1	GGP; glucosinolate gamma-glutamyl hydrolase [EC:3.4.19.16]	A 9190 Not Included in Pathway or Brite; B 09191 Unclassified: metabolism; C 99980 Enzymes with EC numbers
denphalae00258	381
denphalae00259	274
denphalae00260	113
denphalae00261	117
denphalae00262	137
denphalae00263	149
denphalae00264	414	K13216	2	PPP1R8, NIPP1; nuclear inhibitor of protein phosphatase 1 [EC:3.1.4.-]	A 9180 Brite Hierarchies; B 09181 Protein families: metabolism; C 01009 Protein phosphatases and associated proteins [BR:ko01009]|A 9180 Brite Hierarchies; B 09182 Protein families: genetic information processing; C 03041 Spliceosome [BR:ko03041]
denphalae00265	112
denphalae00266	182
denphalae00267	1466
denphalae00268	181	K12881	6	THOC4, ALY; THO complex subunit 4	A 9120 Genetic Information Processing; B 09121 Transcription; C 03040 Spliceosome [PATH:ko03040]|A 9120 Genetic Information Processing; B 09122 Translation; C 03013 RNA transport [PATH:ko03013]|A 9120 Genetic Information Processing; B 09122 Translation; C 03015 mRNA surveillance pathway [PATH:ko03015]|A 9160 Human Diseases; B 09172 Infectious diseases: Viral; C 05168 Herpes simplex virus 1 infect…
denphalae00269	248	K12881	6	THOC4, ALY; THO complex subunit 4	A 9120 Genetic Information Processing; B 09121 Transcription; C 03040 Spliceosome [PATH:ko03040]|A 9120 Genetic Information Processing; B 09122 Translation; C 03013 RNA transport [PATH:ko03013]|A 9120 Genetic Information Processing; B 09122 Translation; C 03015 mRNA surveillance pathway [PATH:ko03015]|A 9160 Human Diseases; B 09172 Infectious diseases: Viral; C 05168 Herpes simplex virus 1 infect…
denphalae00270	435	K14648	1	ENDOU, PP11; poly(U)-specific endoribonuclease [EC:3.1.-.-]	A 9190 Not Included in Pathway or Brite; B 09191 Unclassified: metabolism; C 99980 Enzymes with EC numbers
denphalae00271	596	K10990	2	RMI1, BRAP75; RecQ-mediated genome instability protein 1	A 9120 Genetic Information Processing; B 09124 Replication and repair; C 03460 Fanconi anemia pathway [PATH:ko03460]|A 9180 Brite Hierarchies; B 09182 Protein families: genetic information processing; C 03400 DNA repair and recombination proteins [BR:ko03400]
denphalae00272	596	K10990	2	RMI1, BRAP75; RecQ-mediated genome instability protein 1	A 9120 Genetic Information Processing; B 09124 Replication and repair; C 03460 Fanconi anemia pathway [PATH:ko03460]|A 9180 Brite Hierarchies; B 09182 Protein families: genetic information processing; C 03400 DNA repair and recombination proteins [BR:ko03400]
denphalae00273	327
denphalae00274	565
denphalae00275	751
denphalae00276	198	K01942	1	HLCS; biotin---protein ligase [EC:6.3.4.9 6.3.4.10 6.3.4.11 6.3.4.15]	A 9100 Metabolism; B 09108 Metabolism of cofactors and vitamins; C 00780 Biotin metabolism [PATH:ko00780]
denphalae00277	221	K01942	1	HLCS; biotin---protein ligase [EC:6.3.4.9 6.3.4.10 6.3.4.11 6.3.4.15]	A 9100 Metabolism; B 09108 Metabolism of cofactors and vitamins; C 00780 Biotin metabolism [PATH:ko00780]
denphalae00278	265	K06630	11	YWHAE; 14-3-3 protein epsilon	A 9130 Environmental Information Processing; B 09132 Signal transduction; C 04011 MAPK signaling pathway - yeast [PATH:ko04011]|A 9130 Environmental Information Processing; B 09132 Signal transduction; C 04390 Hippo signaling pathway [PATH:ko04390]|A 9130 Environmental Information Processing; B 09132 Signal transduction; C 04391 Hippo signaling pathway - fly [PATH:ko04391]|A 9130 Environmental In…
denphalae00279	261	K06630	11	YWHAE; 14-3-3 protein epsilon	A 9130 Environmental Information Processing; B 09132 Signal transduction; C 04011 MAPK signaling pathway - yeast [PATH:ko04011]|A 9130 Environmental Information Processing; B 09132 Signal transduction; C 04390 Hippo signaling pathway [PATH:ko04390]|A 9130 Environmental Information Processing; B 09132 Signal transduction; C 04391 Hippo signaling pathway - fly [PATH:ko04391]|A 9130 Environmental In…
denphalae00280	1599
denphalae00281	452
denphalae00282	235
denphalae00283	334
denphalae00284	243
denphalae00285	331
denphalae00286	392
denphalae00287	100
denphalae00288	100
denphalae00289	208	K13993	2	HSP20; HSP20 family protein	A 9120 Genetic Information Processing; B 09123 Folding, sorting and degradation; C 04141 Protein processing in endoplasmic reticulum [PATH:ko04141]|A 9180 Brite Hierarchies; B 09182 Protein families: genetic information processing; C 03110 Chaperones and folding catalysts [BR:ko03110]
denphalae00290	836
denphalae00291	822
denphalae00292	516
denphalae00293	516
denphalae00294	653
denphalae00295	396	K12448	1	UXE, uxe; UDP-arabinose 4-epimerase [EC:5.1.3.5]	A 9100 Metabolism; B 09101 Carbohydrate metabolism; C 00520 Amino sugar and nucleotide sugar metabolism [PATH:ko00520]
denphalae00296	557
denphalae00297	752
denphalae00298	166
denphalae00299	914
denphalae00300	625
denphalae00301	166
denphalae00302	316
denphalae00303	488
denphalae00304	316
denphalae00305	464
denphalae00306	316
denphalae00307	336	K09422	1	MYBP; transcription factor MYB, plant	A 9180 Brite Hierarchies; B 09182 Protein families: genetic information processing; C 03000 Transcription factors [BR:ko03000]
denphalae00308	123
denphalae00309	134
denphalae00310	184	K07955	2	ARL8; ADP-ribosylation factor-like protein 8	A 9180 Brite Hierarchies; B 09182 Protein families: genetic information processing; C 04131 Membrane trafficking [BR:ko04131]|A 9180 Brite Hierarchies; B 09183 Protein families: signaling and cellular processes; C 04031 GTP-binding proteins [BR:ko04031]
denphalae00311	474
denphalae00312	349	K15285	1	SLC35E3; solute carrier family 35, member E3	A 9180 Brite Hierarchies; B 09183 Protein families: signaling and cellular processes; C 02000 Transporters [BR:ko02000]
denphalae00313	130
denphalae00314	523
denphalae00315	188
denphalae00316	554
denphalae00317	230
denphalae00318	375
denphalae00319	193
denphalae00320	115	K02943	2	RP-LP2, RPLP2; large subunit ribosomal protein LP2	A 9120 Genetic Information Processing; B 09122 Translation; C 03010 Ribosome [PATH:ko03010]|A 9180 Brite Hierarchies; B 09182 Protein families: genetic information processing; C 03011 Ribosome [BR:ko03011]
denphalae00321	121
denphalae00322	135
denphalae00323	131
denphalae00324	129
denphalae00325	127	K17338	1	REEP1_2_3_4; receptor expression-enhancing protein 1/2/3/4	A 9190 Not Included in Pathway or Brite; B 09193 Unclassified: signaling and cellular processes; C 99992 Structural proteins
denphalae00326	1967
denphalae00327	107
denphalae00328	443
denphalae00329	515
denphalae00330	1016	K11593	2	ELF2C, AGO; eukaryotic translation initiation factor 2C	A 9180 Brite Hierarchies; B 09182 Protein families: genetic information processing; C 03019 Messenger RNA biogenesis [BR:ko03019]|A 9180 Brite Hierarchies; B 09182 Protein families: genetic information processing; C 03036 Chromosome and associated proteins [BR:ko03036]
denphalae00331	617
denphalae00332	353	K02703	2	psbA; photosystem II P680 reaction center D1 protein [EC:1.10.3.9]	A 9100 Metabolism; B 09102 Energy metabolism; C 00195 Photosynthesis [PATH:ko00195]|A 9180 Brite Hierarchies; B 09181 Protein families: metabolism; C 00194 Photosynthesis proteins [BR:ko00194]
denphalae00333	451	K20000	1	matK; maturase K	A 9180 Brite Hierarchies; B 09182 Protein families: genetic information processing; C 03016 Transfer RNA biogenesis [BR:ko03016]
denphalae00334	283
denphalae00335	288	K09338	1	HD-ZIP; homeobox-leucine zipper protein	A 9180 Brite Hierarchies; B 09182 Protein families: genetic information processing; C 03000 Transcription factors [BR:ko03000]
denphalae00336	126	K09338	1	HD-ZIP; homeobox-leucine zipper protein	A 9180 Brite Hierarchies; B 09182 Protein families: genetic information processing; C 03000 Transcription factors [BR:ko03000]
denphalae00337	336
denphalae00338	336
denphalae00339	691
denphalae00340	425	K14760	1	AAE14; acyl-activating enzyme 14 [EC:6.2.1.26]	A 9100 Metabolism; B 09108 Metabolism of cofactors and vitamins; C 00130 Ubiquinone and other terpenoid-quinone biosynthesis [PATH:ko00130]
denphalae00341	287	K14760	1	AAE14; acyl-activating enzyme 14 [EC:6.2.1.26]	A 9100 Metabolism; B 09108 Metabolism of cofactors and vitamins; C 00130 Ubiquinone and other terpenoid-quinone biosynthesis [PATH:ko00130]
denphalae00342	244	K14760	1	AAE14; acyl-activating enzyme 14 [EC:6.2.1.26]	A 9100 Metabolism; B 09108 Metabolism of cofactors and vitamins; C 00130 Ubiquinone and other terpenoid-quinone biosynthesis [PATH:ko00130]
denphalae00343	287	K14760	1	AAE14; acyl-activating enzyme 14 [EC:6.2.1.26]	A 9100 Metabolism; B 09108 Metabolism of cofactors and vitamins; C 00130 Ubiquinone and other terpenoid-quinone biosynthesis [PATH:ko00130]
denphalae00344	409	K14760	1	AAE14; acyl-activating enzyme 14 [EC:6.2.1.26]	A 9100 Metabolism; B 09108 Metabolism of cofactors and vitamins; C 00130 Ubiquinone and other terpenoid-quinone biosynthesis [PATH:ko00130]
denphalae00345	324	K14760	1	AAE14; acyl-activating enzyme 14 [EC:6.2.1.26]	A 9100 Metabolism; B 09108 Metabolism of cofactors and vitamins; C 00130 Ubiquinone and other terpenoid-quinone biosynthesis [PATH:ko00130]
denphalae00346	250	K14760	1	AAE14; acyl-activating enzyme 14 [EC:6.2.1.26]	A 9100 Metabolism; B 09108 Metabolism of cofactors and vitamins; C 00130 Ubiquinone and other terpenoid-quinone biosynthesis [PATH:ko00130]
denphalae00347	244	K14760	1	AAE14; acyl-activating enzyme 14 [EC:6.2.1.26]	A 9100 Metabolism; B 09108 Metabolism of cofactors and vitamins; C 00130 Ubiquinone and other terpenoid-quinone biosynthesis [PATH:ko00130]
denphalae00348	182	K02639	2	petF; ferredoxin	A 9100 Metabolism; B 09102 Energy metabolism; C 00195 Photosynthesis [PATH:ko00195]|A 9180 Brite Hierarchies; B 09181 Protein families: metabolism; C 00194 Photosynthesis proteins [BR:ko00194]
denphalae00349	454
denphalae00350	367
denphalae00351	748	K16911	2	DDX21; ATP-dependent RNA helicase DDX21 [EC:3.6.4.13]	A 9180 Brite Hierarchies; B 09182 Protein families: genetic information processing; C 03009 Ribosome biogenesis [BR:ko03009]|A 9180 Brite Hierarchies; B 09182 Protein families: genetic information processing; C 03036 Chromosome and associated proteins [BR:ko03036]
denphalae00352	674	K16911	2	DDX21; ATP-dependent RNA helicase DDX21 [EC:3.6.4.13]	A 9180 Brite Hierarchies; B 09182 Protein families: genetic information processing; C 03009 Ribosome biogenesis [BR:ko03009]|A 9180 Brite Hierarchies; B 09182 Protein families: genetic information processing; C 03036 Chromosome and associated proteins [BR:ko03036]
denphalae00353	850
denphalae00354	135
denphalae00355	352	K01103	3	PFKFB3; 6-phosphofructo-2-kinase / fructose-2,6-biphosphatase 3 [EC:2.7.1.105 3.1.3.46]	A 9100 Metabolism; B 09101 Carbohydrate metabolism; C 00051 Fructose and mannose metabolism [PATH:ko00051]|A 9130 Environmental Information Processing; B 09132 Signal transduction; C 04066 HIF-1 signaling pathway [PATH:ko04066]|A 9130 Environmental Information Processing; B 09132 Signal transduction; C 04152 AMPK signaling pathway [PATH:ko04152]
denphalae00356	359	K01103	3	PFKFB3; 6-phosphofructo-2-kinase / fructose-2,6-biphosphatase 3 [EC:2.7.1.105 3.1.3.46]	A 9100 Metabolism; B 09101 Carbohydrate metabolism; C 00051 Fructose and mannose metabolism [PATH:ko00051]|A 9130 Environmental Information Processing; B 09132 Signal transduction; C 04066 HIF-1 signaling pathway [PATH:ko04066]|A 9130 Environmental Information Processing; B 09132 Signal transduction; C 04152 AMPK signaling pathway [PATH:ko04152]
denphalae00357	475	K09523	3	DNAJC3; DnaJ homolog subfamily C member 3	A 9120 Genetic Information Processing; B 09123 Folding, sorting and degradation; C 04141 Protein processing in endoplasmic reticulum [PATH:ko04141]|A 9160 Human Diseases; B 09172 Infectious diseases: Viral; C 05164 Influenza A [PATH:ko05164]|A 9180 Brite Hierarchies; B 09182 Protein families: genetic information processing; C 03110 Chaperones and folding catalysts [BR:ko03110]
denphalae00358	831
denphalae00359	192
denphalae00360	419
denphalae00361	327
denphalae00362	120	K03723	2	mfd; transcription-repair coupling factor (superfamily II helicase) [EC:3.6.4.-]	A 9120 Genetic Information Processing; B 09124 Replication and repair; C 03420 Nucleotide excision repair [PATH:ko03420]|A 9180 Brite Hierarchies; B 09182 Protein families: genetic information processing; C 03400 DNA repair and recombination proteins [BR:ko03400]
denphalae00363	419
denphalae00364	209
denphalae00365	893	K01338	2	lon; ATP-dependent Lon protease [EC:3.4.21.53]	A 9140 Cellular Processes; B 09143 Cell growth and death; C 04112 Cell cycle - Caulobacter [PATH:ko04112]|A 9180 Brite Hierarchies; B 09181 Protein families: metabolism; C 01002 Peptidases [BR:ko01002]
denphalae00366	307	K17260	5	ACTR2, ARP2; actin-related protein 2	A 9140 Cellular Processes; B 09141 Transport and catabolism; C 04138 Autophagy - yeast [PATH:ko04138]|A 9140 Cellular Processes; B 09144 Cellular community - eukaryotes; C 04530 Tight junction [PATH:ko04530]|A 9180 Brite Hierarchies; B 09182 Protein families: genetic information processing; C 04131 Membrane trafficking [BR:ko04131]|A 9180 Brite Hierarchies; B 09183 Protein families: signaling and…
denphalae00367	342
denphalae00368	244
denphalae00369	187
denphalae00370	184
denphalae00371	281
denphalae00372	187
denphalae00373	129
denphalae00374	112
denphalae00375	646
denphalae00376	367	K00030	1	IDH3; isocitrate dehydrogenase (NAD+) [EC:1.1.1.41]	A 9100 Metabolism; B 09101 Carbohydrate metabolism; C 00020 Citrate cycle (TCA cycle) [PATH:ko00020]
denphalae00377	164	K00030	1	IDH3; isocitrate dehydrogenase (NAD+) [EC:1.1.1.41]	A 9100 Metabolism; B 09101 Carbohydrate metabolism; C 00020 Citrate cycle (TCA cycle) [PATH:ko00020]
denphalae00378	644
denphalae00379	631
denphalae00380	615
denphalae00381	384	K10808	6	RRM2; ribonucleoside-diphosphate reductase subunit M2 [EC:1.17.4.1]	A 9100 Metabolism; B 09104 Nucleotide metabolism; C 00230 Purine metabolism [PATH:ko00230]|A 9100 Metabolism; B 09104 Nucleotide metabolism; C 00240 Pyrimidine metabolism [PATH:ko00240]|A 9100 Metabolism; B 09106 Metabolism of other amino acids; C 00480 Glutathione metabolism [PATH:ko00480]|A 9100 Metabolism; B 09111 Xenobiotics biodegradation and metabolism; C 00983 Drug metabolism - other enzym…
denphalae00382	99
denphalae00383	974	K14288	2	XPOT; exportin-T	A 9120 Genetic Information Processing; B 09122 Translation; C 03013 RNA transport [PATH:ko03013]|A 9180 Brite Hierarchies; B 09182 Protein families: genetic information processing; C 03016 Transfer RNA biogenesis [BR:ko03016]
denphalae00384	184
denphalae00385	271	K01963	4	accD; acetyl-CoA carboxylase carboxyl transferase subunit beta [EC:6.4.1.2 2.1.3.15]	A 9100 Metabolism; B 09101 Carbohydrate metabolism; C 00620 Pyruvate metabolism [PATH:ko00620]|A 9100 Metabolism; B 09101 Carbohydrate metabolism; C 00640 Propanoate metabolism [PATH:ko00640]|A 9100 Metabolism; B 09102 Energy metabolism; C 00720 Carbon fixation pathways in prokaryotes [PATH:ko00720]|A 9100 Metabolism; B 09103 Lipid metabolism; C 00061 Fatty acid biosynthesis [PATH:ko00061]
denphalae00386	440
denphalae00387	482
denphalae00388	147	K16908	1	CRR1; chloroplast NAD(P)H dehydrogenase [EC:1.6.99.-]	A 9190 Not Included in Pathway or Brite; B 09191 Unclassified: metabolism; C 99980 Enzymes with EC numbers
denphalae00389	147	K16908	1	CRR1; chloroplast NAD(P)H dehydrogenase [EC:1.6.99.-]	A 9190 Not Included in Pathway or Brite; B 09191 Unclassified: metabolism; C 99980 Enzymes with EC numbers
denphalae00390	233	K11593	2	ELF2C, AGO; eukaryotic translation initiation factor 2C	A 9180 Brite Hierarchies; B 09182 Protein families: genetic information processing; C 03019 Messenger RNA biogenesis [BR:ko03019]|A 9180 Brite Hierarchies; B 09182 Protein families: genetic information processing; C 03036 Chromosome and associated proteins [BR:ko03036]
denphalae00391	210
denphalae00392	298
denphalae00393	226
denphalae00394	113	K02973	2	RP-S23e, RPS23; small subunit ribosomal protein S23e	A 9120 Genetic Information Processing; B 09122 Translation; C 03010 Ribosome [PATH:ko03010]|A 9180 Brite Hierarchies; B 09182 Protein families: genetic information processing; C 03011 Ribosome [BR:ko03011]
denphalae00395	132
denphalae00396	353
denphalae00397	203
denphalae00398	296	K08235	1	E2.4.1.207; xyloglucan:xyloglucosyl transferase [EC:2.4.1.207]	A 9190 Not Included in Pathway or Brite; B 09191 Unclassified: metabolism; C 99980 Enzymes with EC numbers
denphalae00399	240
denphalae00400	103
denphalae00401	533
denphalae00402	346	K18932	1	ZDHHC; palmitoyltransferase [EC:2.3.1.225]	A 9190 Not Included in Pathway or Brite; B 09191 Unclassified: metabolism; C 99980 Enzymes with EC numbers
denphalae00403	460
denphalae00404	504	K08900	1	BCS1; mitochondrial chaperone BCS1	A 9180 Brite Hierarchies; B 09182 Protein families: genetic information processing; C 03029 Mitochondrial biogenesis [BR:ko03029]
denphalae00405	381
denphalae00406	105
denphalae00407	248	K05933	1	E1.14.17.4; aminocyclopropanecarboxylate oxidase [EC:1.14.17.4]	A 9100 Metabolism; B 09105 Amino acid metabolism; C 00270 Cysteine and methionine metabolism [PATH:ko00270]
denphalae00408	110	K05933	1	E1.14.17.4; aminocyclopropanecarboxylate oxidase [EC:1.14.17.4]	A 9100 Metabolism; B 09105 Amino acid metabolism; C 00270 Cysteine and methionine metabolism [PATH:ko00270]
denphalae00409	434
denphalae00410	488
denphalae00411	371
denphalae00412	640
denphalae00413	385
denphalae00414	186	K16223	1	FT; protein FLOWERING LOCUS T	A 9150 Organismal Systems; B 09159 Environmental adaptation; C 04712 Circadian rhythm - plant [PATH:ko04712]
denphalae00415	1000
denphalae00416	508
denphalae00417	148
denphalae00418	148
denphalae00419	178	K13947	1	PIN; auxin efflux carrier family	A 9180 Brite Hierarchies; B 09183 Protein families: signaling and cellular processes; C 02000 Transporters [BR:ko02000]
denphalae00420	130
denphalae00421	112
denphalae00422	368
denphalae00423	198
denphalae00424	225
denphalae00425	225
denphalae00426	324
denphalae00427	198
denphalae00428	296
denphalae00429	337
denphalae00430	639	K17086	1	TM9SF2_4; transmembrane 9 superfamily member 2/4	A 9180 Brite Hierarchies; B 09183 Protein families: signaling and cellular processes; C 04147 Exosome [BR:ko04147]
denphalae00431	116
denphalae00432	157
denphalae00433	337	K15692	1	RNF13, RZF; E3 ubiquitin-protein ligase RNF13 [EC:2.3.2.27]	A 9180 Brite Hierarchies; B 09182 Protein families: genetic information processing; C 04121 Ubiquitin system [BR:ko04121]
denphalae00434	133
denphalae00435	179
denphalae00436	454	K07198	22	PRKAA, AMPK; 5'-AMP-activated protein kinase, catalytic alpha subunit [EC:2.7.11.11]	A 9130 Environmental Information Processing; B 09132 Signal transduction; C 04371 Apelin signaling pathway [PATH:ko04371]|A 9130 Environmental Information Processing; B 09132 Signal transduction; C 04068 FoxO signaling pathway [PATH:ko04068]|A 9130 Environmental Information Processing; B 09132 Signal transduction; C 04151 PI3K-Akt signaling pathway [PATH:ko04151]|A 9130 Environmental Information …
denphalae00437	375
denphalae00438	184	K09422	1	MYBP; transcription factor MYB, plant	A 9180 Brite Hierarchies; B 09182 Protein families: genetic information processing; C 03000 Transcription factors [BR:ko03000]
denphalae00439	262	K09422	1	MYBP; transcription factor MYB, plant	A 9180 Brite Hierarchies; B 09182 Protein families: genetic information processing; C 03000 Transcription factors [BR:ko03000]
denphalae00440	337
denphalae00441	106
denphalae00442	189
denphalae00443	141	K10744	2	RNASEH2B; ribonuclease H2 subunit B	A 9120 Genetic Information Processing; B 09124 Replication and repair; C 03030 DNA replication [PATH:ko03030]|A 9180 Brite Hierarchies; B 09182 Protein families: genetic information processing; C 03032 DNA replication proteins [BR:ko03032]
denphalae00444	286	K10744	2	RNASEH2B; ribonuclease H2 subunit B	A 9120 Genetic Information Processing; B 09124 Replication and repair; C 03030 DNA replication [PATH:ko03030]|A 9180 Brite Hierarchies; B 09182 Protein families: genetic information processing; C 03032 DNA replication proteins [BR:ko03032]
denphalae00445	237	K10744	2	RNASEH2B; ribonuclease H2 subunit B	A 9120 Genetic Information Processing; B 09124 Replication and repair; C 03030 DNA replication [PATH:ko03030]|A 9180 Brite Hierarchies; B 09182 Protein families: genetic information processing; C 03032 DNA replication proteins [BR:ko03032]
denphalae00446	125
denphalae00447	289
denphalae00448	579
denphalae00449	813	K17604	1	ZSWIM3; zinc finger SWIM domain-containing protein 3	A 9180 Brite Hierarchies; B 09181 Protein families: metabolism; C 01009 Protein phosphatases and associated proteins [BR:ko01009]
denphalae00450	821	K17604	1	ZSWIM3; zinc finger SWIM domain-containing protein 3	A 9180 Brite Hierarchies; B 09181 Protein families: metabolism; C 01009 Protein phosphatases and associated proteins [BR:ko01009]
denphalae00451	140
denphalae00452	321
denphalae00453	207
denphalae00454	243
denphalae00455	305
denphalae00456	269
denphalae00457	124
denphalae00458	269
denphalae00459	473	K00254	1	DHODH, pyrD; dihydroorotate dehydrogenase [EC:1.3.5.2]	A 9100 Metabolism; B 09104 Nucleotide metabolism; C 00240 Pyrimidine metabolism [PATH:ko00240]
denphalae00460	350	K01087	1	otsB; trehalose 6-phosphate phosphatase [EC:3.1.3.12]	A 9100 Metabolism; B 09101 Carbohydrate metabolism; C 00500 Starch and sucrose metabolism [PATH:ko00500]
denphalae00461	351	K01087	1	otsB; trehalose 6-phosphate phosphatase [EC:3.1.3.12]	A 9100 Metabolism; B 09101 Carbohydrate metabolism; C 00500 Starch and sucrose metabolism [PATH:ko00500]
denphalae00462	1280
denphalae00463	530
denphalae00464	113
denphalae00465	146
denphalae00466	225
denphalae00467	362
denphalae00468	239
denphalae00469	318
denphalae00470	148
denphalae00471	184	K22063	1	ISCA1; iron-sulfur cluster assembly 1	A 9180 Brite Hierarchies; B 09182 Protein families: genetic information processing; C 03029 Mitochondrial biogenesis [BR:ko03029]
denphalae00472	797	K09422	1	MYBP; transcription factor MYB, plant	A 9180 Brite Hierarchies; B 09182 Protein families: genetic information processing; C 03000 Transcription factors [BR:ko03000]
denphalae00473	110
denphalae00474	423	K05857	6	PLCD; phosphatidylinositol phospholipase C, delta [EC:3.1.4.11]	A 9100 Metabolism; B 09101 Carbohydrate metabolism; C 00562 Inositol phosphate metabolism [PATH:ko00562]|A 9130 Environmental Information Processing; B 09132 Signal transduction; C 04020 Calcium signaling pathway [PATH:ko04020]|A 9130 Environmental Information Processing; B 09132 Signal transduction; C 04070 Phosphatidylinositol signaling system [PATH:ko04070]|A 9150 Organismal Systems; B 09152 E…
denphalae00475	2263	K11262	7	ACACA; acetyl-CoA carboxylase / biotin carboxylase 1 [EC:6.4.1.2 6.3.4.14 2.1.3.15]	A 9100 Metabolism; B 09101 Carbohydrate metabolism; C 00620 Pyruvate metabolism [PATH:ko00620]|A 9100 Metabolism; B 09101 Carbohydrate metabolism; C 00640 Propanoate metabolism [PATH:ko00640]|A 9100 Metabolism; B 09103 Lipid metabolism; C 00061 Fatty acid biosynthesis [PATH:ko00061]|A 9100 Metabolism; B 09110 Biosynthesis of other secondary metabolites; C 00254 Aflatoxin biosynthesis [PATH:ko0025…
denphalae00476	178
denphalae00477	109
denphalae00478	132
denphalae00479	132
denphalae00480	125
denphalae00481	92	K00863	4	DAK, TKFC; triose/dihydroxyacetone kinase / FAD-AMP lyase (cyclizing) [EC:2.7.1.28 2.7.1.29 4.6.1.15]	A 9100 Metabolism; B 09101 Carbohydrate metabolism; C 00051 Fructose and mannose metabolism [PATH:ko00051]|A 9100 Metabolism; B 09102 Energy metabolism; C 00680 Methane metabolism [PATH:ko00680]|A 9100 Metabolism; B 09103 Lipid metabolism; C 00561 Glycerolipid metabolism [PATH:ko00561]|A 9150 Organismal Systems; B 09151 Immune system; C 04622 RIG-I-like receptor signaling pathway [PATH:ko04622]
denphalae00482	325	K00863	4	DAK, TKFC; triose/dihydroxyacetone kinase / FAD-AMP lyase (cyclizing) [EC:2.7.1.28 2.7.1.29 4.6.1.15]	A 9100 Metabolism; B 09101 Carbohydrate metabolism; C 00051 Fructose and mannose metabolism [PATH:ko00051]|A 9100 Metabolism; B 09102 Energy metabolism; C 00680 Methane metabolism [PATH:ko00680]|A 9100 Metabolism; B 09103 Lipid metabolism; C 00561 Glycerolipid metabolism [PATH:ko00561]|A 9150 Organismal Systems; B 09151 Immune system; C 04622 RIG-I-like receptor signaling pathway [PATH:ko04622]
denphalae00483	594	K00863	4	DAK, TKFC; triose/dihydroxyacetone kinase / FAD-AMP lyase (cyclizing) [EC:2.7.1.28 2.7.1.29 4.6.1.15]	A 9100 Metabolism; B 09101 Carbohydrate metabolism; C 00051 Fructose and mannose metabolism [PATH:ko00051]|A 9100 Metabolism; B 09102 Energy metabolism; C 00680 Methane metabolism [PATH:ko00680]|A 9100 Metabolism; B 09103 Lipid metabolism; C 00561 Glycerolipid metabolism [PATH:ko00561]|A 9150 Organismal Systems; B 09151 Immune system; C 04622 RIG-I-like receptor signaling pathway [PATH:ko04622]
denphalae00484	572	K00863	4	DAK, TKFC; triose/dihydroxyacetone kinase / FAD-AMP lyase (cyclizing) [EC:2.7.1.28 2.7.1.29 4.6.1.15]	A 9100 Metabolism; B 09101 Carbohydrate metabolism; C 00051 Fructose and mannose metabolism [PATH:ko00051]|A 9100 Metabolism; B 09102 Energy metabolism; C 00680 Methane metabolism [PATH:ko00680]|A 9100 Metabolism; B 09103 Lipid metabolism; C 00561 Glycerolipid metabolism [PATH:ko00561]|A 9150 Organismal Systems; B 09151 Immune system; C 04622 RIG-I-like receptor signaling pathway [PATH:ko04622]
denphalae00485	149	K00863	4	DAK, TKFC; triose/dihydroxyacetone kinase / FAD-AMP lyase (cyclizing) [EC:2.7.1.28 2.7.1.29 4.6.1.15]	A 9100 Metabolism; B 09101 Carbohydrate metabolism; C 00051 Fructose and mannose metabolism [PATH:ko00051]|A 9100 Metabolism; B 09102 Energy metabolism; C 00680 Methane metabolism [PATH:ko00680]|A 9100 Metabolism; B 09103 Lipid metabolism; C 00561 Glycerolipid metabolism [PATH:ko00561]|A 9150 Organismal Systems; B 09151 Immune system; C 04622 RIG-I-like receptor signaling pathway [PATH:ko04622]
denphalae00486	369	K00863	4	DAK, TKFC; triose/dihydroxyacetone kinase / FAD-AMP lyase (cyclizing) [EC:2.7.1.28 2.7.1.29 4.6.1.15]	A 9100 Metabolism; B 09101 Carbohydrate metabolism; C 00051 Fructose and mannose metabolism [PATH:ko00051]|A 9100 Metabolism; B 09102 Energy metabolism; C 00680 Methane metabolism [PATH:ko00680]|A 9100 Metabolism; B 09103 Lipid metabolism; C 00561 Glycerolipid metabolism [PATH:ko00561]|A 9150 Organismal Systems; B 09151 Immune system; C 04622 RIG-I-like receptor signaling pathway [PATH:ko04622]
denphalae00487	144
denphalae00488	333	K19042	1	BOI; E3 ubiquitin-protein ligase BOI and related proteins [EC:2.3.2.27]	A 9180 Brite Hierarchies; B 09182 Protein families: genetic information processing; C 04121 Ubiquitin system [BR:ko04121]
denphalae00489	220	K08515	3	VAMP7; vesicle-associated membrane protein 7	A 9120 Genetic Information Processing; B 09123 Folding, sorting and degradation; C 04130 SNARE interactions in vesicular transport [PATH:ko04130]|A 9180 Brite Hierarchies; B 09182 Protein families: genetic information processing; C 04131 Membrane trafficking [BR:ko04131]|A 9180 Brite Hierarchies; B 09183 Protein families: signaling and cellular processes; C 04147 Exosome [BR:ko04147]
denphalae00490	107
denphalae00491	136	K20368	2	CNIH, ERV14; protein cornichon	A 9180 Brite Hierarchies; B 09182 Protein families: genetic information processing; C 04131 Membrane trafficking [BR:ko04131]|A 9180 Brite Hierarchies; B 09183 Protein families: signaling and cellular processes; C 02000 Transporters [BR:ko02000]
denphalae00492	462	K08829	1	MAK; male germ cell-associated kinase [EC:2.7.11.22]	A 9180 Brite Hierarchies; B 09181 Protein families: metabolism; C 01001 Protein kinases [BR:ko01001]
denphalae00493	407	K08829	1	MAK; male germ cell-associated kinase [EC:2.7.11.22]	A 9180 Brite Hierarchies; B 09181 Protein families: metabolism; C 01001 Protein kinases [BR:ko01001]
denphalae00494	115
denphalae00495	1129	K14005	2	SEC31; protein transport protein SEC31	A 9120 Genetic Information Processing; B 09123 Folding, sorting and degradation; C 04141 Protein processing in endoplasmic reticulum [PATH:ko04141]|A 9180 Brite Hierarchies; B 09182 Protein families: genetic information processing; C 04131 Membrane trafficking [BR:ko04131]
denphalae00496	447	K12199	2	VTA1, LIP5; vacuolar protein sorting-associated protein VTA1	A 9140 Cellular Processes; B 09141 Transport and catabolism; C 04144 Endocytosis [PATH:ko04144]|A 9180 Brite Hierarchies; B 09182 Protein families: genetic information processing; C 04131 Membrane trafficking [BR:ko04131]
denphalae00497	521	K14328	3	UPF3, RENT3; regulator of nonsense transcripts 3	A 9120 Genetic Information Processing; B 09122 Translation; C 03013 RNA transport [PATH:ko03013]|A 9120 Genetic Information Processing; B 09122 Translation; C 03015 mRNA surveillance pathway [PATH:ko03015]|A 9180 Brite Hierarchies; B 09182 Protein families: genetic information processing; C 03019 Messenger RNA biogenesis [BR:ko03019]
denphalae00498	99
denphalae00499	1236
denphalae00500	1051	K01537	1	ATP2C; P-type Ca2+ transporter type 2C [EC:7.2.2.10]	A 9190 Not Included in Pathway or Brite; B 09191 Unclassified: metabolism; C 99980 Enzymes with EC numbers
denphalae00501	996	K15334	1	NCL1, TRM4; multisite-specific tRNA:(cytosine-C5)-methyltransferase [EC:2.1.1.202]	A 9180 Brite Hierarchies; B 09182 Protein families: genetic information processing; C 03016 Transfer RNA biogenesis [BR:ko03016]
denphalae00502	711	K15334	1	NCL1, TRM4; multisite-specific tRNA:(cytosine-C5)-methyltransferase [EC:2.1.1.202]	A 9180 Brite Hierarchies; B 09182 Protein families: genetic information processing; C 03016 Transfer RNA biogenesis [BR:ko03016]
denphalae00503	990	K15334	1	NCL1, TRM4; multisite-specific tRNA:(cytosine-C5)-methyltransferase [EC:2.1.1.202]	A 9180 Brite Hierarchies; B 09182 Protein families: genetic information processing; C 03016 Transfer RNA biogenesis [BR:ko03016]
denphalae00504	705	K15334	1	NCL1, TRM4; multisite-specific tRNA:(cytosine-C5)-methyltransferase [EC:2.1.1.202]	A 9180 Brite Hierarchies; B 09182 Protein families: genetic information processing; C 03016 Transfer RNA biogenesis [BR:ko03016]
denphalae00505	703	K15334	1	NCL1, TRM4; multisite-specific tRNA:(cytosine-C5)-methyltransferase [EC:2.1.1.202]	A 9180 Brite Hierarchies; B 09182 Protein families: genetic information processing; C 03016 Transfer RNA biogenesis [BR:ko03016]
denphalae00506	1028	K15334	1	NCL1, TRM4; multisite-specific tRNA:(cytosine-C5)-methyltransferase [EC:2.1.1.202]	A 9180 Brite Hierarchies; B 09182 Protein families: genetic information processing; C 03016 Transfer RNA biogenesis [BR:ko03016]
denphalae00507	504
denphalae00508	235
denphalae00509	235
denphalae00510	571	K22390	1	ACP7; acid phosphatase type 7	A 9190 Not Included in Pathway or Brite; B 09191 Unclassified: metabolism; C 99999 Others
denphalae00511	257	K22390	1	ACP7; acid phosphatase type 7	A 9190 Not Included in Pathway or Brite; B 09191 Unclassified: metabolism; C 99999 Others
denphalae00512	257	K22390	1	ACP7; acid phosphatase type 7	A 9190 Not Included in Pathway or Brite; B 09191 Unclassified: metabolism; C 99999 Others
denphalae00513	806	K20781	2	SGT1; peptidyl serine alpha-galactosyltransferase [EC:2.4.1.-]	A 9100 Metabolism; B 09107 Glycan biosynthesis and metabolism; C 00514 Other types of O-glycan biosynthesis [PATH:ko00514]|A 9180 Brite Hierarchies; B 09181 Protein families: metabolism; C 01003 Glycosyltransferases [BR:ko01003]
denphalae00514	526
denphalae00515	286
denphalae00516	392
denphalae00517	117
denphalae00518	438	K00131	2	gapN; glyceraldehyde-3-phosphate dehydrogenase (NADP+) [EC:1.2.1.9]	A 9100 Metabolism; B 09101 Carbohydrate metabolism; C 00010 Glycolysis / Gluconeogenesis [PATH:ko00010]|A 9100 Metabolism; B 09101 Carbohydrate metabolism; C 00030 Pentose phosphate pathway [PATH:ko00030]
denphalae00519	365
denphalae00520	141	K03541	2	psbR; photosystem II 10kDa protein	A 9100 Metabolism; B 09102 Energy metabolism; C 00195 Photosynthesis [PATH:ko00195]|A 9180 Brite Hierarchies; B 09181 Protein families: metabolism; C 00194 Photosynthesis proteins [BR:ko00194]
denphalae00521	108
denphalae00522	131	K11206	1	NIT1, ybeM; deaminated glutathione amidase [EC:3.5.1.128]	A 9190 Not Included in Pathway or Brite; B 09191 Unclassified: metabolism; C 99980 Enzymes with EC numbers
denphalae00523	102
denphalae00524	131	K11206	1	NIT1, ybeM; deaminated glutathione amidase [EC:3.5.1.128]	A 9190 Not Included in Pathway or Brite; B 09191 Unclassified: metabolism; C 99980 Enzymes with EC numbers
denphalae00525	155	K11206	1	NIT1, ybeM; deaminated glutathione amidase [EC:3.5.1.128]	A 9190 Not Included in Pathway or Brite; B 09191 Unclassified: metabolism; C 99980 Enzymes with EC numbers
denphalae00526	181	K11206	1	NIT1, ybeM; deaminated glutathione amidase [EC:3.5.1.128]	A 9190 Not Included in Pathway or Brite; B 09191 Unclassified: metabolism; C 99980 Enzymes with EC numbers
denphalae00527	181	K11206	1	NIT1, ybeM; deaminated glutathione amidase [EC:3.5.1.128]	A 9190 Not Included in Pathway or Brite; B 09191 Unclassified: metabolism; C 99980 Enzymes with EC numbers
denphalae00528	1046	K01873	3	VARS, valS; valyl-tRNA synthetase [EC:6.1.1.9]	A 9120 Genetic Information Processing; B 09122 Translation; C 00970 Aminoacyl-tRNA biosynthesis [PATH:ko00970]|A 9180 Brite Hierarchies; B 09181 Protein families: metabolism; C 01007 Amino acid related enzymes [BR:ko01007]|A 9180 Brite Hierarchies; B 09182 Protein families: genetic information processing; C 03016 Transfer RNA biogenesis [BR:ko03016]
denphalae00529	157	K08235	1	E2.4.1.207; xyloglucan:xyloglucosyl transferase [EC:2.4.1.207]	A 9190 Not Included in Pathway or Brite; B 09191 Unclassified: metabolism; C 99980 Enzymes with EC numbers
denphalae00530	291	K08235	1	E2.4.1.207; xyloglucan:xyloglucosyl transferase [EC:2.4.1.207]	A 9190 Not Included in Pathway or Brite; B 09191 Unclassified: metabolism; C 99980 Enzymes with EC numbers
denphalae00531	1202	K14569	2	BMS1; ribosome biogenesis protein BMS1	A 9120 Genetic Information Processing; B 09122 Translation; C 03008 Ribosome biogenesis in eukaryotes [PATH:ko03008]|A 9180 Brite Hierarchies; B 09182 Protein families: genetic information processing; C 03009 Ribosome biogenesis [BR:ko03009]
denphalae00532	127
denphalae00533	670	K10862	1	TDP1; tyrosyl-DNA phosphodiesterase 1 [EC:3.1.4.-]	A 9180 Brite Hierarchies; B 09182 Protein families: genetic information processing; C 03400 DNA repair and recombination proteins [BR:ko03400]
denphalae00534	99	K10862	1	TDP1; tyrosyl-DNA phosphodiesterase 1 [EC:3.1.4.-]	A 9180 Brite Hierarchies; B 09182 Protein families: genetic information processing; C 03400 DNA repair and recombination proteins [BR:ko03400]
denphalae00535	420	K10862	1	TDP1; tyrosyl-DNA phosphodiesterase 1 [EC:3.1.4.-]	A 9180 Brite Hierarchies; B 09182 Protein families: genetic information processing; C 03400 DNA repair and recombination proteins [BR:ko03400]
denphalae00536	360	K10862	1	TDP1; tyrosyl-DNA phosphodiesterase 1 [EC:3.1.4.-]	A 9180 Brite Hierarchies; B 09182 Protein families: genetic information processing; C 03400 DNA repair and recombination proteins [BR:ko03400]
denphalae00537	103	K10862	1	TDP1; tyrosyl-DNA phosphodiesterase 1 [EC:3.1.4.-]	A 9180 Brite Hierarchies; B 09182 Protein families: genetic information processing; C 03400 DNA repair and recombination proteins [BR:ko03400]
denphalae00538	420	K10862	1	TDP1; tyrosyl-DNA phosphodiesterase 1 [EC:3.1.4.-]	A 9180 Brite Hierarchies; B 09182 Protein families: genetic information processing; C 03400 DNA repair and recombination proteins [BR:ko03400]
denphalae00539	637	K10862	1	TDP1; tyrosyl-DNA phosphodiesterase 1 [EC:3.1.4.-]	A 9180 Brite Hierarchies; B 09182 Protein families: genetic information processing; C 03400 DNA repair and recombination proteins [BR:ko03400]
denphalae00540	453	K10862	1	TDP1; tyrosyl-DNA phosphodiesterase 1 [EC:3.1.4.-]	A 9180 Brite Hierarchies; B 09182 Protein families: genetic information processing; C 03400 DNA repair and recombination proteins [BR:ko03400]
denphalae00541	387	K10862	1	TDP1; tyrosyl-DNA phosphodiesterase 1 [EC:3.1.4.-]	A 9180 Brite Hierarchies; B 09182 Protein families: genetic information processing; C 03400 DNA repair and recombination proteins [BR:ko03400]
denphalae00542	598
denphalae00543	104
denphalae00544	104
denphalae00545	123
denphalae00546	383
denphalae00547	207	K04713	1	SUR2; sphinganine C4-monooxygenase [EC:1.14.18.5]	A 9100 Metabolism; B 09103 Lipid metabolism; C 00600 Sphingolipid metabolism [PATH:ko00600]
denphalae00548	302	K08064	3	NFYA; nuclear transcription factor Y, alpha	A 9150 Organismal Systems; B 09151 Immune system; C 04612 Antigen processing and presentation [PATH:ko04612]|A 9160 Human Diseases; B 09171 Infectious diseases: Bacterial; C 05152 Tuberculosis [PATH:ko05152]|A 9180 Brite Hierarchies; B 09182 Protein families: genetic information processing; C 03000 Transcription factors [BR:ko03000]
denphalae00549	119	K08064	3	NFYA; nuclear transcription factor Y, alpha	A 9150 Organismal Systems; B 09151 Immune system; C 04612 Antigen processing and presentation [PATH:ko04612]|A 9160 Human Diseases; B 09171 Infectious diseases: Bacterial; C 05152 Tuberculosis [PATH:ko05152]|A 9180 Brite Hierarchies; B 09182 Protein families: genetic information processing; C 03000 Transcription factors [BR:ko03000]
denphalae00550	174	K08064	3	NFYA; nuclear transcription factor Y, alpha	A 9150 Organismal Systems; B 09151 Immune system; C 04612 Antigen processing and presentation [PATH:ko04612]|A 9160 Human Diseases; B 09171 Infectious diseases: Bacterial; C 05152 Tuberculosis [PATH:ko05152]|A 9180 Brite Hierarchies; B 09182 Protein families: genetic information processing; C 03000 Transcription factors [BR:ko03000]
denphalae00551	236	K08064	3	NFYA; nuclear transcription factor Y, alpha	A 9150 Organismal Systems; B 09151 Immune system; C 04612 Antigen processing and presentation [PATH:ko04612]|A 9160 Human Diseases; B 09171 Infectious diseases: Bacterial; C 05152 Tuberculosis [PATH:ko05152]|A 9180 Brite Hierarchies; B 09182 Protein families: genetic information processing; C 03000 Transcription factors [BR:ko03000]
denphalae00552	208
denphalae00553	247
denphalae00554	160
denphalae00555	671	K06676	2	BRRN1, BRN1, CAPH; condensin complex subunit 2	A 9140 Cellular Processes; B 09143 Cell growth and death; C 04111 Cell cycle - yeast [PATH:ko04111]|A 9180 Brite Hierarchies; B 09182 Protein families: genetic information processing; C 03036 Chromosome and associated proteins [BR:ko03036]
denphalae00556	156
denphalae00557	674
denphalae00558	697
denphalae00559	318	K03595	2	era, ERAL1; GTPase	A 9180 Brite Hierarchies; B 09182 Protein families: genetic information processing; C 03009 Ribosome biogenesis [BR:ko03009]|A 9180 Brite Hierarchies; B 09182 Protein families: genetic information processing; C 03029 Mitochondrial biogenesis [BR:ko03029]
denphalae00560	322	K03595	2	era, ERAL1; GTPase	A 9180 Brite Hierarchies; B 09182 Protein families: genetic information processing; C 03009 Ribosome biogenesis [BR:ko03009]|A 9180 Brite Hierarchies; B 09182 Protein families: genetic information processing; C 03029 Mitochondrial biogenesis [BR:ko03029]
denphalae00561	343	K03595	2	era, ERAL1; GTPase	A 9180 Brite Hierarchies; B 09182 Protein families: genetic information processing; C 03009 Ribosome biogenesis [BR:ko03009]|A 9180 Brite Hierarchies; B 09182 Protein families: genetic information processing; C 03029 Mitochondrial biogenesis [BR:ko03029]
denphalae00562	140	K03595	2	era, ERAL1; GTPase	A 9180 Brite Hierarchies; B 09182 Protein families: genetic information processing; C 03009 Ribosome biogenesis [BR:ko03009]|A 9180 Brite Hierarchies; B 09182 Protein families: genetic information processing; C 03029 Mitochondrial biogenesis [BR:ko03029]
denphalae00563	152	K02266	7	COX6A; cytochrome c oxidase subunit 6a	A 9100 Metabolism; B 09102 Energy metabolism; C 00190 Oxidative phosphorylation [PATH:ko00190]|A 9150 Organismal Systems; B 09153 Circulatory system; C 04260 Cardiac muscle contraction [PATH:ko04260]|A 9150 Organismal Systems; B 09159 Environmental adaptation; C 04714 Thermogenesis [PATH:ko04714]|A 9160 Human Diseases; B 09164 Neurodegenerative diseases; C 05010 Alzheimer disease [PATH:ko05010]|A…
denphalae00564	290	K21596	1	CAMTA; calmodulin-binding transcription activator	A 9180 Brite Hierarchies; B 09182 Protein families: genetic information processing; C 03000 Transcription factors [BR:ko03000]
denphalae00565	243	K21596	1	CAMTA; calmodulin-binding transcription activator	A 9180 Brite Hierarchies; B 09182 Protein families: genetic information processing; C 03000 Transcription factors [BR:ko03000]
denphalae00566	243	K21596	1	CAMTA; calmodulin-binding transcription activator	A 9180 Brite Hierarchies; B 09182 Protein families: genetic information processing; C 03000 Transcription factors [BR:ko03000]
denphalae00567	289	K00901	5	dgkA, DGK; diacylglycerol kinase (ATP) [EC:2.7.1.107]	A 9100 Metabolism; B 09103 Lipid metabolism; C 00561 Glycerolipid metabolism [PATH:ko00561]|A 9100 Metabolism; B 09103 Lipid metabolism; C 00564 Glycerophospholipid metabolism [PATH:ko00564]|A 9130 Environmental Information Processing; B 09132 Signal transduction; C 04070 Phosphatidylinositol signaling system [PATH:ko04070]|A 9130 Environmental Information Processing; B 09132 Signal transduction;…
denphalae00568	491	K00901	5	dgkA, DGK; diacylglycerol kinase (ATP) [EC:2.7.1.107]	A 9100 Metabolism; B 09103 Lipid metabolism; C 00561 Glycerolipid metabolism [PATH:ko00561]|A 9100 Metabolism; B 09103 Lipid metabolism; C 00564 Glycerophospholipid metabolism [PATH:ko00564]|A 9130 Environmental Information Processing; B 09132 Signal transduction; C 04070 Phosphatidylinositol signaling system [PATH:ko04070]|A 9130 Environmental Information Processing; B 09132 Signal transduction;…
denphalae00569	549	K00901	5	dgkA, DGK; diacylglycerol kinase (ATP) [EC:2.7.1.107]	A 9100 Metabolism; B 09103 Lipid metabolism; C 00561 Glycerolipid metabolism [PATH:ko00561]|A 9100 Metabolism; B 09103 Lipid metabolism; C 00564 Glycerophospholipid metabolism [PATH:ko00564]|A 9130 Environmental Information Processing; B 09132 Signal transduction; C 04070 Phosphatidylinositol signaling system [PATH:ko04070]|A 9130 Environmental Information Processing; B 09132 Signal transduction;…
denphalae00570	186	K20302	1	TRAPPC3, BET3; trafficking protein particle complex subunit 3	A 9180 Brite Hierarchies; B 09182 Protein families: genetic information processing; C 04131 Membrane trafficking [BR:ko04131]
denphalae00571	208
denphalae00572	208
denphalae00573	379
denphalae00574	108
denphalae00575	392
denphalae00576	426
denphalae00577	119	K09578	3	PIN1; peptidyl-prolyl cis-trans isomerase NIMA-interacting 1 [EC:5.2.1.8]	A 9150 Organismal Systems; B 09151 Immune system; C 04622 RIG-I-like receptor signaling pathway [PATH:ko04622]|A 9180 Brite Hierarchies; B 09182 Protein families: genetic information processing; C 03021 Transcription machinery [BR:ko03021]|A 9180 Brite Hierarchies; B 09182 Protein families: genetic information processing; C 03110 Chaperones and folding catalysts [BR:ko03110]
denphalae00578	160	K01076	1	ABHD17; abhydrolase domain-containing protein 17 [EC:3.1.2.22]	A 9180 Brite Hierarchies; B 09181 Protein families: metabolism; C 01002 Peptidases [BR:ko01002]
denphalae00579	331	K01076	1	ABHD17; abhydrolase domain-containing protein 17 [EC:3.1.2.22]	A 9180 Brite Hierarchies; B 09181 Protein families: metabolism; C 01002 Peptidases [BR:ko01002]
denphalae00580	343	K01076	1	ABHD17; abhydrolase domain-containing protein 17 [EC:3.1.2.22]	A 9180 Brite Hierarchies; B 09181 Protein families: metabolism; C 01002 Peptidases [BR:ko01002]
denphalae00581	242
denphalae00582	489	K14494	1	DELLA; DELLA protein	A 9130 Environmental Information Processing; B 09132 Signal transduction; C 04075 Plant hormone signal transduction [PATH:ko04075]
denphalae00583	123	K20623	2	CYP92A6; typhasterol/6-deoxotyphasterol 2alpha-hydroxylase	A 9100 Metabolism; B 09109 Metabolism of terpenoids and polyketides; C 00905 Brassinosteroid biosynthesis [PATH:ko00905]|A 9180 Brite Hierarchies; B 09181 Protein families: metabolism; C 00199 Cytochrome P450 [BR:ko00199]
denphalae00584	347
denphalae00585	262
denphalae00586	142
denphalae00587	113
denphalae00588	861	K14309	2	NUP93, NIC96; nuclear pore complex protein Nup93	A 9120 Genetic Information Processing; B 09122 Translation; C 03013 RNA transport [PATH:ko03013]|A 9180 Brite Hierarchies; B 09182 Protein families: genetic information processing; C 03019 Messenger RNA biogenesis [BR:ko03019]
denphalae00589	801	K01874	4	MARS, metG; methionyl-tRNA synthetase [EC:6.1.1.10]	A 9100 Metabolism; B 09106 Metabolism of other amino acids; C 00450 Selenocompound metabolism [PATH:ko00450]|A 9120 Genetic Information Processing; B 09122 Translation; C 00970 Aminoacyl-tRNA biosynthesis [PATH:ko00970]|A 9180 Brite Hierarchies; B 09181 Protein families: metabolism; C 01007 Amino acid related enzymes [BR:ko01007]|A 9180 Brite Hierarchies; B 09182 Protein families: genetic informa…
denphalae00590	124
denphalae00591	123
denphalae00592	123
denphalae00593	153	K00799	10	GST, gst; glutathione S-transferase [EC:2.5.1.18]	A 9100 Metabolism; B 09106 Metabolism of other amino acids; C 00480 Glutathione metabolism [PATH:ko00480]|A 9100 Metabolism; B 09111 Xenobiotics biodegradation and metabolism; C 00980 Metabolism of xenobiotics by cytochrome P450 [PATH:ko00980]|A 9100 Metabolism; B 09111 Xenobiotics biodegradation and metabolism; C 00982 Drug metabolism - cytochrome P450 [PATH:ko00982]|A 9100 Metabolism; B 09111 X…
denphalae00594	222	K00799	10	GST, gst; glutathione S-transferase [EC:2.5.1.18]	A 9100 Metabolism; B 09106 Metabolism of other amino acids; C 00480 Glutathione metabolism [PATH:ko00480]|A 9100 Metabolism; B 09111 Xenobiotics biodegradation and metabolism; C 00980 Metabolism of xenobiotics by cytochrome P450 [PATH:ko00980]|A 9100 Metabolism; B 09111 Xenobiotics biodegradation and metabolism; C 00982 Drug metabolism - cytochrome P450 [PATH:ko00982]|A 9100 Metabolism; B 09111 X…
denphalae00595	619
denphalae00596	621
denphalae00597	631
denphalae00598	631
denphalae00599	410	K23678
denphalae00600	290
denphalae00601	937
denphalae00602	652
denphalae00603	229	K06627	11	CCNA; cyclin-A	A 9130 Environmental Information Processing; B 09132 Signal transduction; C 04152 AMPK signaling pathway [PATH:ko04152]|A 9140 Cellular Processes; B 09143 Cell growth and death; C 04110 Cell cycle [PATH:ko04110]|A 9140 Cellular Processes; B 09143 Cell growth and death; C 04218 Cellular senescence [PATH:ko04218]|A 9150 Organismal Systems; B 09152 Endocrine system; C 04914 Progesterone-mediated ooc…
denphalae00604	497
denphalae00605	220
denphalae00606	683	K17469	1	SULTR2; sulfate transporter 2, low-affinity	A 9180 Brite Hierarchies; B 09183 Protein families: signaling and cellular processes; C 02000 Transporters [BR:ko02000]
denphalae00607	489	K13356	3	FAR; alcohol-forming fatty acyl-CoA reductase [EC:1.2.1.84]	A 9100 Metabolism; B 09103 Lipid metabolism; C 00073 Cutin, suberine and wax biosynthesis [PATH:ko00073]|A 9140 Cellular Processes; B 09141 Transport and catabolism; C 04146 Peroxisome [PATH:ko04146]|A 9150 Organismal Systems; B 09149 Aging; C 04212 Longevity regulating pathway - worm [PATH:ko04212]
denphalae00608	105
denphalae00609	674
denphalae00610	337
denphalae00611	352
denphalae00612	456
denphalae00613	264
denphalae00614	218	K11437	1	PRMT6; type I protein arginine methyltransferase [EC:2.1.1.319]	A 9180 Brite Hierarchies; B 09182 Protein families: genetic information processing; C 03036 Chromosome and associated proteins [BR:ko03036]
denphalae00615	165	K11437	1	PRMT6; type I protein arginine methyltransferase [EC:2.1.1.319]	A 9180 Brite Hierarchies; B 09182 Protein families: genetic information processing; C 03036 Chromosome and associated proteins [BR:ko03036]
denphalae00616	123	K11437	1	PRMT6; type I protein arginine methyltransferase [EC:2.1.1.319]	A 9180 Brite Hierarchies; B 09182 Protein families: genetic information processing; C 03036 Chromosome and associated proteins [BR:ko03036]
denphalae00617	218	K11437	1	PRMT6; type I protein arginine methyltransferase [EC:2.1.1.319]	A 9180 Brite Hierarchies; B 09182 Protein families: genetic information processing; C 03036 Chromosome and associated proteins [BR:ko03036]
denphalae00618	218	K11437	1	PRMT6; type I protein arginine methyltransferase [EC:2.1.1.319]	A 9180 Brite Hierarchies; B 09182 Protein families: genetic information processing; C 03036 Chromosome and associated proteins [BR:ko03036]
denphalae00619	127	K11437	1	PRMT6; type I protein arginine methyltransferase [EC:2.1.1.319]	A 9180 Brite Hierarchies; B 09182 Protein families: genetic information processing; C 03036 Chromosome and associated proteins [BR:ko03036]
denphalae00620	165	K11437	1	PRMT6; type I protein arginine methyltransferase [EC:2.1.1.319]	A 9180 Brite Hierarchies; B 09182 Protein families: genetic information processing; C 03036 Chromosome and associated proteins [BR:ko03036]
denphalae00621	371	K11437	1	PRMT6; type I protein arginine methyltransferase [EC:2.1.1.319]	A 9180 Brite Hierarchies; B 09182 Protein families: genetic information processing; C 03036 Chromosome and associated proteins [BR:ko03036]
denphalae00622	207	K06287	1	maf; septum formation protein	A 9190 Not Included in Pathway or Brite; B 09193 Unclassified: signaling and cellular processes; C 99978 Cell growth
denphalae00623	143	K06287	1	maf; septum formation protein	A 9190 Not Included in Pathway or Brite; B 09193 Unclassified: signaling and cellular processes; C 99978 Cell growth
denphalae00624	245
denphalae00625	117
denphalae00626	120
denphalae00627	638
denphalae00628	404
denphalae00629	105
denphalae00630	382
denphalae00631	1569
denphalae00632	1597
denphalae00633	310
denphalae00634	1485
denphalae00635	315
denphalae00636	221
denphalae00637	168
denphalae00638	796
denphalae00639	379
denphalae00640	420
denphalae00641	696
denphalae00642	711
denphalae00643	708
denphalae00644	248	K07964	3	HPSE; heparanase [EC:3.2.1.166]	A 9100 Metabolism; B 09107 Glycan biosynthesis and metabolism; C 00531 Glycosaminoglycan degradation [PATH:ko00531]|A 9160 Human Diseases; B 09161 Cancers: Overview; C 05205 Proteoglycans in cancer [PATH:ko05205]|A 9180 Brite Hierarchies; B 09183 Protein families: signaling and cellular processes; C 00536 Glycosaminoglycan binding proteins [BR:ko00536]
denphalae00645	367	K07964	3	HPSE; heparanase [EC:3.2.1.166]	A 9100 Metabolism; B 09107 Glycan biosynthesis and metabolism; C 00531 Glycosaminoglycan degradation [PATH:ko00531]|A 9160 Human Diseases; B 09161 Cancers: Overview; C 05205 Proteoglycans in cancer [PATH:ko05205]|A 9180 Brite Hierarchies; B 09183 Protein families: signaling and cellular processes; C 00536 Glycosaminoglycan binding proteins [BR:ko00536]
denphalae00646	181	K07964	3	HPSE; heparanase [EC:3.2.1.166]	A 9100 Metabolism; B 09107 Glycan biosynthesis and metabolism; C 00531 Glycosaminoglycan degradation [PATH:ko00531]|A 9160 Human Diseases; B 09161 Cancers: Overview; C 05205 Proteoglycans in cancer [PATH:ko05205]|A 9180 Brite Hierarchies; B 09183 Protein families: signaling and cellular processes; C 00536 Glycosaminoglycan binding proteins [BR:ko00536]
denphalae00647	367	K07964	3	HPSE; heparanase [EC:3.2.1.166]	A 9100 Metabolism; B 09107 Glycan biosynthesis and metabolism; C 00531 Glycosaminoglycan degradation [PATH:ko00531]|A 9160 Human Diseases; B 09161 Cancers: Overview; C 05205 Proteoglycans in cancer [PATH:ko05205]|A 9180 Brite Hierarchies; B 09183 Protein families: signaling and cellular processes; C 00536 Glycosaminoglycan binding proteins [BR:ko00536]
denphalae00648	143	K07964	3	HPSE; heparanase [EC:3.2.1.166]	A 9100 Metabolism; B 09107 Glycan biosynthesis and metabolism; C 00531 Glycosaminoglycan degradation [PATH:ko00531]|A 9160 Human Diseases; B 09161 Cancers: Overview; C 05205 Proteoglycans in cancer [PATH:ko05205]|A 9180 Brite Hierarchies; B 09183 Protein families: signaling and cellular processes; C 00536 Glycosaminoglycan binding proteins [BR:ko00536]
denphalae00649	219	K07964	3	HPSE; heparanase [EC:3.2.1.166]	A 9100 Metabolism; B 09107 Glycan biosynthesis and metabolism; C 00531 Glycosaminoglycan degradation [PATH:ko00531]|A 9160 Human Diseases; B 09161 Cancers: Overview; C 05205 Proteoglycans in cancer [PATH:ko05205]|A 9180 Brite Hierarchies; B 09183 Protein families: signaling and cellular processes; C 00536 Glycosaminoglycan binding proteins [BR:ko00536]
denphalae00650	367	K07964	3	HPSE; heparanase [EC:3.2.1.166]	A 9100 Metabolism; B 09107 Glycan biosynthesis and metabolism; C 00531 Glycosaminoglycan degradation [PATH:ko00531]|A 9160 Human Diseases; B 09161 Cancers: Overview; C 05205 Proteoglycans in cancer [PATH:ko05205]|A 9180 Brite Hierarchies; B 09183 Protein families: signaling and cellular processes; C 00536 Glycosaminoglycan binding proteins [BR:ko00536]
denphalae00651	248	K07964	3	HPSE; heparanase [EC:3.2.1.166]	A 9100 Metabolism; B 09107 Glycan biosynthesis and metabolism; C 00531 Glycosaminoglycan degradation [PATH:ko00531]|A 9160 Human Diseases; B 09161 Cancers: Overview; C 05205 Proteoglycans in cancer [PATH:ko05205]|A 9180 Brite Hierarchies; B 09183 Protein families: signaling and cellular processes; C 00536 Glycosaminoglycan binding proteins [BR:ko00536]
denphalae00652	367	K07964	3	HPSE; heparanase [EC:3.2.1.166]	A 9100 Metabolism; B 09107 Glycan biosynthesis and metabolism; C 00531 Glycosaminoglycan degradation [PATH:ko00531]|A 9160 Human Diseases; B 09161 Cancers: Overview; C 05205 Proteoglycans in cancer [PATH:ko05205]|A 9180 Brite Hierarchies; B 09183 Protein families: signaling and cellular processes; C 00536 Glycosaminoglycan binding proteins [BR:ko00536]
denphalae00653	367	K07964	3	HPSE; heparanase [EC:3.2.1.166]	A 9100 Metabolism; B 09107 Glycan biosynthesis and metabolism; C 00531 Glycosaminoglycan degradation [PATH:ko00531]|A 9160 Human Diseases; B 09161 Cancers: Overview; C 05205 Proteoglycans in cancer [PATH:ko05205]|A 9180 Brite Hierarchies; B 09183 Protein families: signaling and cellular processes; C 00536 Glycosaminoglycan binding proteins [BR:ko00536]
denphalae00654	367	K07964	3	HPSE; heparanase [EC:3.2.1.166]	A 9100 Metabolism; B 09107 Glycan biosynthesis and metabolism; C 00531 Glycosaminoglycan degradation [PATH:ko00531]|A 9160 Human Diseases; B 09161 Cancers: Overview; C 05205 Proteoglycans in cancer [PATH:ko05205]|A 9180 Brite Hierarchies; B 09183 Protein families: signaling and cellular processes; C 00536 Glycosaminoglycan binding proteins [BR:ko00536]
denphalae00655	500
denphalae00656	294	K01126	1	E3.1.4.46, glpQ, ugpQ; glycerophosphoryl diester phosphodiesterase [EC:3.1.4.46]	A 9100 Metabolism; B 09103 Lipid metabolism; C 00564 Glycerophospholipid metabolism [PATH:ko00564]
denphalae00657	440	K15400	1	HHT1; omega-hydroxypalmitate O-feruloyl transferase [EC:2.3.1.188]	A 9100 Metabolism; B 09103 Lipid metabolism; C 00073 Cutin, suberine and wax biosynthesis [PATH:ko00073]
denphalae00658	162	K15400	1	HHT1; omega-hydroxypalmitate O-feruloyl transferase [EC:2.3.1.188]	A 9100 Metabolism; B 09103 Lipid metabolism; C 00073 Cutin, suberine and wax biosynthesis [PATH:ko00073]
denphalae00659	192
denphalae00660	587
denphalae00661	238
denphalae00662	200
denphalae00663	209
denphalae00664	204
denphalae00665	229
denphalae00666	119
denphalae00667	2242
denphalae00668	147
denphalae00669	164
denphalae00670	180
denphalae00671	243
denphalae00672	107
denphalae00673	348
denphalae00674	154
denphalae00675	526	K10599	5	PRPF19, PRP19; pre-mRNA-processing factor 19 [EC:2.3.2.27]	A 9120 Genetic Information Processing; B 09121 Transcription; C 03040 Spliceosome [PATH:ko03040]|A 9120 Genetic Information Processing; B 09123 Folding, sorting and degradation; C 04120 Ubiquitin mediated proteolysis [PATH:ko04120]|A 9180 Brite Hierarchies; B 09182 Protein families: genetic information processing; C 03041 Spliceosome [BR:ko03041]|A 9180 Brite Hierarchies; B 09182 Protein families…
denphalae00676	238
denphalae00677	622
denphalae00678	234
denphalae00679	160
denphalae00680	170
denphalae00681	166
denphalae00682	132
denphalae00683	150
denphalae00684	255
denphalae00685	266
denphalae00686	186
denphalae00687	235
denphalae00688	186
denphalae00689	215
denphalae00690	215
denphalae00691	148
denphalae00692	444	K02563	4	murG; UDP-N-acetylglucosamine--N-acetylmuramyl-(pentapeptide) pyrophosphoryl-undecaprenol N-acetylglucosamine transferase [EC:2.4.1.227]	A 9100 Metabolism; B 09107 Glycan biosynthesis and metabolism; C 00550 Peptidoglycan biosynthesis [PATH:ko00550]|A 9140 Cellular Processes; B 09143 Cell growth and death; C 04112 Cell cycle - Caulobacter [PATH:ko04112]|A 9160 Human Diseases; B 09175 Drug resistance: Antimicrobial; C 01502 Vancomycin resistance [PATH:ko01502]|A 9180 Brite Hierarchies; B 09181 Protein families: metabolism; C 01011 …
denphalae00693	351	K18810	1	CYCD1_2_4; cyclin D1/2/4, plant	A 9190 Not Included in Pathway or Brite; B 09193 Unclassified: signaling and cellular processes; C 99995 Signaling proteins
denphalae00694	356	K18810	1	CYCD1_2_4; cyclin D1/2/4, plant	A 9190 Not Included in Pathway or Brite; B 09193 Unclassified: signaling and cellular processes; C 99995 Signaling proteins
denphalae00695	216	K18810	1	CYCD1_2_4; cyclin D1/2/4, plant	A 9190 Not Included in Pathway or Brite; B 09193 Unclassified: signaling and cellular processes; C 99995 Signaling proteins
denphalae00696	500
denphalae00697	337
denphalae00698	179
denphalae00699	488
denphalae00700	104
denphalae00701	381
denphalae00702	97
denphalae00703	197	K17402	1	MRPS23; small subunit ribosomal protein S23	A 9180 Brite Hierarchies; B 09182 Protein families: genetic information processing; C 03011 Ribosome [BR:ko03011]
denphalae00704	197	K17402	1	MRPS23; small subunit ribosomal protein S23	A 9180 Brite Hierarchies; B 09182 Protein families: genetic information processing; C 03011 Ribosome [BR:ko03011]
denphalae00705	639	K01322	2	PREP; prolyl oligopeptidase [EC:3.4.21.26]	A 9150 Organismal Systems; B 09152 Endocrine system; C 04614 Renin-angiotensin system [PATH:ko04614]|A 9180 Brite Hierarchies; B 09181 Protein families: metabolism; C 01002 Peptidases [BR:ko01002]
denphalae00706	805	K01322	2	PREP; prolyl oligopeptidase [EC:3.4.21.26]	A 9150 Organismal Systems; B 09152 Endocrine system; C 04614 Renin-angiotensin system [PATH:ko04614]|A 9180 Brite Hierarchies; B 09181 Protein families: metabolism; C 01002 Peptidases [BR:ko01002]
denphalae00707	113
denphalae00708	130	K15104	1	SLC25A11, OGC; solute carrier family 25 (mitochondrial oxoglutarate transporter), member 11	A 9180 Brite Hierarchies; B 09183 Protein families: signaling and cellular processes; C 02000 Transporters [BR:ko02000]
denphalae00709	573	K11366	4	USP22_27_51, UBP8; ubiquitin carboxyl-terminal hydrolase 22/27/51 [EC:3.4.19.12]	A 9180 Brite Hierarchies; B 09181 Protein families: metabolism; C 01002 Peptidases [BR:ko01002]|A 9180 Brite Hierarchies; B 09182 Protein families: genetic information processing; C 03021 Transcription machinery [BR:ko03021]|A 9180 Brite Hierarchies; B 09182 Protein families: genetic information processing; C 04121 Ubiquitin system [BR:ko04121]|A 9180 Brite Hierarchies; B 09182 Protein families: …
denphalae00710	132	K00472	1	P4HA; prolyl 4-hydroxylase [EC:1.14.11.2]	A 9100 Metabolism; B 09105 Amino acid metabolism; C 00330 Arginine and proline metabolism [PATH:ko00330]
denphalae00711	303	K00472	1	P4HA; prolyl 4-hydroxylase [EC:1.14.11.2]	A 9100 Metabolism; B 09105 Amino acid metabolism; C 00330 Arginine and proline metabolism [PATH:ko00330]
denphalae00712	132	K00472	1	P4HA; prolyl 4-hydroxylase [EC:1.14.11.2]	A 9100 Metabolism; B 09105 Amino acid metabolism; C 00330 Arginine and proline metabolism [PATH:ko00330]
denphalae00713	251
denphalae00714	119
denphalae00715	201
denphalae00716	714	K03798	2	ftsH, hflB; cell division protease FtsH [EC:3.4.24.-]	A 9180 Brite Hierarchies; B 09181 Protein families: metabolism; C 01002 Peptidases [BR:ko01002]|A 9180 Brite Hierarchies; B 09182 Protein families: genetic information processing; C 03110 Chaperones and folding catalysts [BR:ko03110]
denphalae00717	208
denphalae00718	109
denphalae00719	208
denphalae00720	345
denphalae00721	714
denphalae00722	429
denphalae00723	406
denphalae00724	280
denphalae00725	439	K03233	3	EEF1G; elongation factor 1-gamma	A 9160 Human Diseases; B 09171 Infectious diseases: Bacterial; C 05134 Legionellosis [PATH:ko05134]|A 9180 Brite Hierarchies; B 09182 Protein families: genetic information processing; C 03019 Messenger RNA biogenesis [BR:ko03019]|A 9180 Brite Hierarchies; B 09182 Protein families: genetic information processing; C 03012 Translation factors [BR:ko03012]
denphalae00726	625
denphalae00727	1004
denphalae00728	1008
denphalae00729	187
denphalae00730	243
denphalae00731	248	K13989	1	DERL2_3; Derlin-2/3	A 9120 Genetic Information Processing; B 09123 Folding, sorting and degradation; C 04141 Protein processing in endoplasmic reticulum [PATH:ko04141]
denphalae00732	357
denphalae00733	288
denphalae00734	588
denphalae00735	265
denphalae00736	760
denphalae00737	760
denphalae00738	261
denphalae00739	261
denphalae00740	230
denphalae00741	355
denphalae00742	589
denphalae00743	589
denphalae00744	718
denphalae00745	221	K21888	3	DHAR; glutathione dehydrogenase/transferase [EC:1.8.5.1 2.5.1.18]	A 9100 Metabolism; B 09101 Carbohydrate metabolism; C 00053 Ascorbate and aldarate metabolism [PATH:ko00053]|A 9100 Metabolism; B 09106 Metabolism of other amino acids; C 00480 Glutathione metabolism [PATH:ko00480]|A 9180 Brite Hierarchies; B 09183 Protein families: signaling and cellular processes; C 02000 Transporters [BR:ko02000]
denphalae00746	385
denphalae00747	479
denphalae00748	479
denphalae00749	129	K03965	7	NDUFB9; NADH dehydrogenase (ubiquinone) 1 beta subcomplex subunit 9	A 9100 Metabolism; B 09102 Energy metabolism; C 00190 Oxidative phosphorylation [PATH:ko00190]|A 9150 Organismal Systems; B 09156 Nervous system; C 04723 Retrograde endocannabinoid signaling [PATH:ko04723]|A 9150 Organismal Systems; B 09159 Environmental adaptation; C 04714 Thermogenesis [PATH:ko04714]|A 9160 Human Diseases; B 09164 Neurodegenerative diseases; C 05010 Alzheimer disease [PATH:ko05…
denphalae00750	116	K03965	7	NDUFB9; NADH dehydrogenase (ubiquinone) 1 beta subcomplex subunit 9	A 9100 Metabolism; B 09102 Energy metabolism; C 00190 Oxidative phosphorylation [PATH:ko00190]|A 9150 Organismal Systems; B 09156 Nervous system; C 04723 Retrograde endocannabinoid signaling [PATH:ko04723]|A 9150 Organismal Systems; B 09159 Environmental adaptation; C 04714 Thermogenesis [PATH:ko04714]|A 9160 Human Diseases; B 09164 Neurodegenerative diseases; C 05010 Alzheimer disease [PATH:ko05…
denphalae00751	100
denphalae00752	633
denphalae00753	676
denphalae00754	114
denphalae00755	918
denphalae00756	633
denphalae00757	629
denphalae00758	695	K14491	1	ARR-B; two-component response regulator ARR-B family	A 9130 Environmental Information Processing; B 09132 Signal transduction; C 04075 Plant hormone signal transduction [PATH:ko04075]
denphalae00759	690	K14491	1	ARR-B; two-component response regulator ARR-B family	A 9130 Environmental Information Processing; B 09132 Signal transduction; C 04075 Plant hormone signal transduction [PATH:ko04075]
denphalae00760	378	K14491	1	ARR-B; two-component response regulator ARR-B family	A 9130 Environmental Information Processing; B 09132 Signal transduction; C 04075 Plant hormone signal transduction [PATH:ko04075]
denphalae00761	101
denphalae00762	654	K14491	1	ARR-B; two-component response regulator ARR-B family	A 9130 Environmental Information Processing; B 09132 Signal transduction; C 04075 Plant hormone signal transduction [PATH:ko04075]
denphalae00763	156	K14491	1	ARR-B; two-component response regulator ARR-B family	A 9130 Environmental Information Processing; B 09132 Signal transduction; C 04075 Plant hormone signal transduction [PATH:ko04075]
denphalae00764	689	K14491	1	ARR-B; two-component response regulator ARR-B family	A 9130 Environmental Information Processing; B 09132 Signal transduction; C 04075 Plant hormone signal transduction [PATH:ko04075]
denphalae00765	160
denphalae00766	202
denphalae00767	108
denphalae00768	263
denphalae00769	191
denphalae00770	164
denphalae00771	117
denphalae00772	793
denphalae00773	168
denphalae00774	706
denphalae00775	172
denphalae00776	104
denphalae00777	104
denphalae00778	775
denphalae00779	647
denphalae00780	387
denphalae00781	183
denphalae00782	119
denphalae00783	436
denphalae00784	150	K03671	3	trxA; thioredoxin 1	A 9150 Organismal Systems; B 09151 Immune system; C 04621 NOD-like receptor signaling pathway [PATH:ko04621]|A 9160 Human Diseases; B 09166 Cardiovascular diseases; C 05418 Fluid shear stress and atherosclerosis [PATH:ko05418]|A 9180 Brite Hierarchies; B 09182 Protein families: genetic information processing; C 03110 Chaperones and folding catalysts [BR:ko03110]
denphalae00785	103
denphalae00786	301	K09422	1	MYBP; transcription factor MYB, plant	A 9180 Brite Hierarchies; B 09182 Protein families: genetic information processing; C 03000 Transcription factors [BR:ko03000]
denphalae00787	359	K09422	1	MYBP; transcription factor MYB, plant	A 9180 Brite Hierarchies; B 09182 Protein families: genetic information processing; C 03000 Transcription factors [BR:ko03000]
denphalae00788	351	K09422	1	MYBP; transcription factor MYB, plant	A 9180 Brite Hierarchies; B 09182 Protein families: genetic information processing; C 03000 Transcription factors [BR:ko03000]
denphalae00789	293	K09422	1	MYBP; transcription factor MYB, plant	A 9180 Brite Hierarchies; B 09182 Protein families: genetic information processing; C 03000 Transcription factors [BR:ko03000]
denphalae00790	211	K09422	1	MYBP; transcription factor MYB, plant	A 9180 Brite Hierarchies; B 09182 Protein families: genetic information processing; C 03000 Transcription factors [BR:ko03000]
denphalae00791	145	K06890	1	K06890; uncharacterized protein	A 9190 Not Included in Pathway or Brite; B 09194 Poorly characterized; C 99997 Function unknown
denphalae00792	247	K06890	1	K06890; uncharacterized protein	A 9190 Not Included in Pathway or Brite; B 09194 Poorly characterized; C 99997 Function unknown
denphalae00793	677
denphalae00794	248
denphalae00795	205	K13354	2	SLC25A17, PMP34; solute carrier family 25 (peroxisomal adenine nucleotide transporter), member 17	A 9140 Cellular Processes; B 09141 Transport and catabolism; C 04146 Peroxisome [PATH:ko04146]|A 9180 Brite Hierarchies; B 09183 Protein families: signaling and cellular processes; C 02000 Transporters [BR:ko02000]
denphalae00796	343	K13354	2	SLC25A17, PMP34; solute carrier family 25 (peroxisomal adenine nucleotide transporter), member 17	A 9140 Cellular Processes; B 09141 Transport and catabolism; C 04146 Peroxisome [PATH:ko04146]|A 9180 Brite Hierarchies; B 09183 Protein families: signaling and cellular processes; C 02000 Transporters [BR:ko02000]
denphalae00797	140
denphalae00798	140
denphalae00799	140
denphalae00800	132
denphalae00801	132
denphalae00802	132
denphalae00803	447
denphalae00804	353
denphalae00805	664
denphalae00806	208
denphalae00807	108
denphalae00808	118
denphalae00809	192
denphalae00810	122
denphalae00811	103
denphalae00812	292
denphalae00813	1249	K21767	1	TBCD; tubulin-specific chaperone D	A 9180 Brite Hierarchies; B 09183 Protein families: signaling and cellular processes; C 04812 Cytoskeleton proteins [BR:ko04812]
denphalae00814	912	K21767	1	TBCD; tubulin-specific chaperone D	A 9180 Brite Hierarchies; B 09183 Protein families: signaling and cellular processes; C 04812 Cytoskeleton proteins [BR:ko04812]
denphalae00815	188
denphalae00816	186
denphalae00817	545	K13424	3	WRKY33; WRKY transcription factor 33	A 9130 Environmental Information Processing; B 09132 Signal transduction; C 04016 MAPK signaling pathway - plant [PATH:ko04016]|A 9150 Organismal Systems; B 09159 Environmental adaptation; C 04626 Plant-pathogen interaction [PATH:ko04626]|A 9180 Brite Hierarchies; B 09182 Protein families: genetic information processing; C 03000 Transcription factors [BR:ko03000]
denphalae00818	352	K13424	3	WRKY33; WRKY transcription factor 33	A 9130 Environmental Information Processing; B 09132 Signal transduction; C 04016 MAPK signaling pathway - plant [PATH:ko04016]|A 9150 Organismal Systems; B 09159 Environmental adaptation; C 04626 Plant-pathogen interaction [PATH:ko04626]|A 9180 Brite Hierarchies; B 09182 Protein families: genetic information processing; C 03000 Transcription factors [BR:ko03000]
denphalae00819	563	K13424	3	WRKY33; WRKY transcription factor 33	A 9130 Environmental Information Processing; B 09132 Signal transduction; C 04016 MAPK signaling pathway - plant [PATH:ko04016]|A 9150 Organismal Systems; B 09159 Environmental adaptation; C 04626 Plant-pathogen interaction [PATH:ko04626]|A 9180 Brite Hierarchies; B 09182 Protein families: genetic information processing; C 03000 Transcription factors [BR:ko03000]
denphalae00820	114	K13424	3	WRKY33; WRKY transcription factor 33	A 9130 Environmental Information Processing; B 09132 Signal transduction; C 04016 MAPK signaling pathway - plant [PATH:ko04016]|A 9150 Organismal Systems; B 09159 Environmental adaptation; C 04626 Plant-pathogen interaction [PATH:ko04626]|A 9180 Brite Hierarchies; B 09182 Protein families: genetic information processing; C 03000 Transcription factors [BR:ko03000]
denphalae00821	370	K13424	3	WRKY33; WRKY transcription factor 33	A 9130 Environmental Information Processing; B 09132 Signal transduction; C 04016 MAPK signaling pathway - plant [PATH:ko04016]|A 9150 Organismal Systems; B 09159 Environmental adaptation; C 04626 Plant-pathogen interaction [PATH:ko04626]|A 9180 Brite Hierarchies; B 09182 Protein families: genetic information processing; C 03000 Transcription factors [BR:ko03000]
denphalae00822	445	K09285	1	OVM, ANT; AP2-like factor, ANT lineage	A 9180 Brite Hierarchies; B 09182 Protein families: genetic information processing; C 03000 Transcription factors [BR:ko03000]
denphalae00823	307
denphalae00824	159
denphalae00825	907	K15082	1	RAD7; DNA repair protein RAD7	A 9180 Brite Hierarchies; B 09182 Protein families: genetic information processing; C 03400 DNA repair and recombination proteins [BR:ko03400]
denphalae00826	326	K01076	1	ABHD17; abhydrolase domain-containing protein 17 [EC:3.1.2.22]	A 9180 Brite Hierarchies; B 09181 Protein families: metabolism; C 01002 Peptidases [BR:ko01002]
denphalae00827	221
denphalae00828	374
denphalae00829	209
denphalae00830	379
denphalae00831	134
denphalae00832	341
denphalae00833	141
denphalae00834	534
denphalae00835	716
denphalae00836	293
denphalae00837	99
denphalae00838	440
denphalae00839	428
denphalae00840	556
denphalae00841	106
denphalae00842	1099
denphalae00843	230	K22596	1	GGCT; gamma-glutamylcyclotransferase, plant [EC:4.3.2.9]	A 9100 Metabolism; B 09106 Metabolism of other amino acids; C 00480 Glutathione metabolism [PATH:ko00480]
denphalae00844	264	K16546	1	FGFR10P; FGFR1 oncogene partner	A 9180 Brite Hierarchies; B 09182 Protein families: genetic information processing; C 03036 Chromosome and associated proteins [BR:ko03036]
denphalae00845	427
denphalae00846	295
denphalae00847	544	K12735	2	PPIL4; peptidyl-prolyl cis-trans isomerase-like 4 [EC:5.2.1.8]	A 9180 Brite Hierarchies; B 09182 Protein families: genetic information processing; C 03041 Spliceosome [BR:ko03041]|A 9180 Brite Hierarchies; B 09182 Protein families: genetic information processing; C 03110 Chaperones and folding catalysts [BR:ko03110]
denphalae00848	100
denphalae00849	225
denphalae00850	101
denphalae00851	1359
denphalae00852	313
denphalae00853	215	K04565	5	SOD1; superoxide dismutase, Cu-Zn family [EC:1.15.1.1]	A 9140 Cellular Processes; B 09141 Transport and catabolism; C 04146 Peroxisome [PATH:ko04146]|A 9150 Organismal Systems; B 09149 Aging; C 04213 Longevity regulating pathway - multiple species [PATH:ko04213]|A 9160 Human Diseases; B 09164 Neurodegenerative diseases; C 05014 Amyotrophic lateral sclerosis (ALS) [PATH:ko05014]|A 9160 Human Diseases; B 09164 Neurodegenerative diseases; C 05016 Huntin…
denphalae00854	120
denphalae00855	969	K10754	5	RFC1; replication factor C subunit 1	A 9120 Genetic Information Processing; B 09124 Replication and repair; C 03030 DNA replication [PATH:ko03030]|A 9120 Genetic Information Processing; B 09124 Replication and repair; C 03420 Nucleotide excision repair [PATH:ko03420]|A 9120 Genetic Information Processing; B 09124 Replication and repair; C 03430 Mismatch repair [PATH:ko03430]|A 9180 Brite Hierarchies; B 09182 Protein families: geneti…
denphalae00856	338	K10754	5	RFC1; replication factor C subunit 1	A 9120 Genetic Information Processing; B 09124 Replication and repair; C 03030 DNA replication [PATH:ko03030]|A 9120 Genetic Information Processing; B 09124 Replication and repair; C 03420 Nucleotide excision repair [PATH:ko03420]|A 9120 Genetic Information Processing; B 09124 Replication and repair; C 03430 Mismatch repair [PATH:ko03430]|A 9180 Brite Hierarchies; B 09182 Protein families: geneti…
denphalae00857	102	K21842	1	EFR3; protein EFR3	A 9180 Brite Hierarchies; B 09182 Protein families: genetic information processing; C 04131 Membrane trafficking [BR:ko04131]
denphalae00858	1027	K21842	1	EFR3; protein EFR3	A 9180 Brite Hierarchies; B 09182 Protein families: genetic information processing; C 04131 Membrane trafficking [BR:ko04131]
denphalae00859	544	K21842	1	EFR3; protein EFR3	A 9180 Brite Hierarchies; B 09182 Protein families: genetic information processing; C 04131 Membrane trafficking [BR:ko04131]
denphalae00860	655	K21842	1	EFR3; protein EFR3	A 9180 Brite Hierarchies; B 09182 Protein families: genetic information processing; C 04131 Membrane trafficking [BR:ko04131]
denphalae00861	100
denphalae00862	100
denphalae00863	100
denphalae00864	331
denphalae00865	595	K07195	3	EXOC7, EXO70; exocyst complex component 7	A 9150 Organismal Systems; B 09152 Endocrine system; C 04910 Insulin signaling pathway [PATH:ko04910]|A 9180 Brite Hierarchies; B 09182 Protein families: genetic information processing; C 04131 Membrane trafficking [BR:ko04131]|A 9180 Brite Hierarchies; B 09182 Protein families: genetic information processing; C 03036 Chromosome and associated proteins [BR:ko03036]
denphalae00866	131
denphalae00867	133
denphalae00868	387
denphalae00869	165	K03094	13	SKP1, CBF3D; S-phase kinase-associated protein 1	A 9120 Genetic Information Processing; B 09123 Folding, sorting and degradation; C 04141 Protein processing in endoplasmic reticulum [PATH:ko04141]|A 9120 Genetic Information Processing; B 09123 Folding, sorting and degradation; C 04120 Ubiquitin mediated proteolysis [PATH:ko04120]|A 9130 Environmental Information Processing; B 09132 Signal transduction; C 04310 Wnt signaling pathway [PATH:ko0431…
denphalae00870	161	K13123	1	GPATCH1; G patch domain-containing protein 1	A 9180 Brite Hierarchies; B 09182 Protein families: genetic information processing; C 03041 Spliceosome [BR:ko03041]
denphalae00871	525
denphalae00872	221	K12194	4	CHMP4, SNF7, VPS32; charged multivesicular body protein 4	A 9140 Cellular Processes; B 09141 Transport and catabolism; C 04144 Endocytosis [PATH:ko04144]|A 9140 Cellular Processes; B 09143 Cell growth and death; C 04217 Necroptosis [PATH:ko04217]|A 9180 Brite Hierarchies; B 09182 Protein families: genetic information processing; C 04131 Membrane trafficking [BR:ko04131]|A 9180 Brite Hierarchies; B 09183 Protein families: signaling and cellular processes…
denphalae00873	221	K12194	4	CHMP4, SNF7, VPS32; charged multivesicular body protein 4	A 9140 Cellular Processes; B 09141 Transport and catabolism; C 04144 Endocytosis [PATH:ko04144]|A 9140 Cellular Processes; B 09143 Cell growth and death; C 04217 Necroptosis [PATH:ko04217]|A 9180 Brite Hierarchies; B 09182 Protein families: genetic information processing; C 04131 Membrane trafficking [BR:ko04131]|A 9180 Brite Hierarchies; B 09183 Protein families: signaling and cellular processes…
denphalae00874	221	K12194	4	CHMP4, SNF7, VPS32; charged multivesicular body protein 4	A 9140 Cellular Processes; B 09141 Transport and catabolism; C 04144 Endocytosis [PATH:ko04144]|A 9140 Cellular Processes; B 09143 Cell growth and death; C 04217 Necroptosis [PATH:ko04217]|A 9180 Brite Hierarchies; B 09182 Protein families: genetic information processing; C 04131 Membrane trafficking [BR:ko04131]|A 9180 Brite Hierarchies; B 09183 Protein families: signaling and cellular processes…
denphalae00875	221	K12194	4	CHMP4, SNF7, VPS32; charged multivesicular body protein 4	A 9140 Cellular Processes; B 09141 Transport and catabolism; C 04144 Endocytosis [PATH:ko04144]|A 9140 Cellular Processes; B 09143 Cell growth and death; C 04217 Necroptosis [PATH:ko04217]|A 9180 Brite Hierarchies; B 09182 Protein families: genetic information processing; C 04131 Membrane trafficking [BR:ko04131]|A 9180 Brite Hierarchies; B 09183 Protein families: signaling and cellular processes…
denphalae00876	722	K10527	2	MFP2; enoyl-CoA hydratase/3-hydroxyacyl-CoA dehydrogenase [EC:4.2.1.17 1.1.1.35 1.1.1.211]	A 9100 Metabolism; B 09103 Lipid metabolism; C 00071 Fatty acid degradation [PATH:ko00071]|A 9100 Metabolism; B 09103 Lipid metabolism; C 00592 alpha-Linolenic acid metabolism [PATH:ko00592]
denphalae00877	719	K10527	2	MFP2; enoyl-CoA hydratase/3-hydroxyacyl-CoA dehydrogenase [EC:4.2.1.17 1.1.1.35 1.1.1.211]	A 9100 Metabolism; B 09103 Lipid metabolism; C 00071 Fatty acid degradation [PATH:ko00071]|A 9100 Metabolism; B 09103 Lipid metabolism; C 00592 alpha-Linolenic acid metabolism [PATH:ko00592]
denphalae00878	117
denphalae00879	117
denphalae00880	484
denphalae00881	507
denphalae00882	397	K19882	1	NOTUM; O-palmitoleoyl-L-serine hydrolase [EC:3.1.1.98]	A 9130 Environmental Information Processing; B 09132 Signal transduction; C 04310 Wnt signaling pathway [PATH:ko04310]
denphalae00883	180	K19882	1	NOTUM; O-palmitoleoyl-L-serine hydrolase [EC:3.1.1.98]	A 9130 Environmental Information Processing; B 09132 Signal transduction; C 04310 Wnt signaling pathway [PATH:ko04310]
denphalae00884	180	K19882	1	NOTUM; O-palmitoleoyl-L-serine hydrolase [EC:3.1.1.98]	A 9130 Environmental Information Processing; B 09132 Signal transduction; C 04310 Wnt signaling pathway [PATH:ko04310]
denphalae00885	135	K19882	1	NOTUM; O-palmitoleoyl-L-serine hydrolase [EC:3.1.1.98]	A 9130 Environmental Information Processing; B 09132 Signal transduction; C 04310 Wnt signaling pathway [PATH:ko04310]
denphalae00886	576
denphalae00887	213	K03111	6	ssb; single-strand DNA-binding protein	A 9120 Genetic Information Processing; B 09124 Replication and repair; C 03030 DNA replication [PATH:ko03030]|A 9120 Genetic Information Processing; B 09124 Replication and repair; C 03430 Mismatch repair [PATH:ko03430]|A 9120 Genetic Information Processing; B 09124 Replication and repair; C 03440 Homologous recombination [PATH:ko03440]|A 9180 Brite Hierarchies; B 09182 Protein families: genetic …
denphalae00888	230	K03357	9	APC10, DOC1; anaphase-promoting complex subunit 10	A 9120 Genetic Information Processing; B 09123 Folding, sorting and degradation; C 04120 Ubiquitin mediated proteolysis [PATH:ko04120]|A 9140 Cellular Processes; B 09143 Cell growth and death; C 04110 Cell cycle [PATH:ko04110]|A 9140 Cellular Processes; B 09143 Cell growth and death; C 04111 Cell cycle - yeast [PATH:ko04111]|A 9140 Cellular Processes; B 09143 Cell growth and death; C 04113 Meiosi…
denphalae00889	155
denphalae00890	192	K03357	9	APC10, DOC1; anaphase-promoting complex subunit 10	A 9120 Genetic Information Processing; B 09123 Folding, sorting and degradation; C 04120 Ubiquitin mediated proteolysis [PATH:ko04120]|A 9140 Cellular Processes; B 09143 Cell growth and death; C 04110 Cell cycle [PATH:ko04110]|A 9140 Cellular Processes; B 09143 Cell growth and death; C 04111 Cell cycle - yeast [PATH:ko04111]|A 9140 Cellular Processes; B 09143 Cell growth and death; C 04113 Meiosi…
denphalae00891	146
denphalae00892	326	K09013	1	sufC; Fe-S cluster assembly ATP-binding protein	A 9180 Brite Hierarchies; B 09183 Protein families: signaling and cellular processes; C 02000 Transporters [BR:ko02000]
denphalae00893	152
denphalae00894	152
denphalae00895	150
denphalae00896	217
denphalae00897	414
denphalae00898	161
denphalae00899	197
denphalae00900	197
denphalae00901	214
denphalae00902	125
denphalae00903	214
denphalae00904	126
denphalae00905	1809
denphalae00906	300	K00763	1	pncB, NAPRT1; nicotinate phosphoribosyltransferase [EC:6.3.4.21]	A 9100 Metabolism; B 09108 Metabolism of cofactors and vitamins; C 00760 Nicotinate and nicotinamide metabolism [PATH:ko00760]
denphalae00907	554	K00763	1	pncB, NAPRT1; nicotinate phosphoribosyltransferase [EC:6.3.4.21]	A 9100 Metabolism; B 09108 Metabolism of cofactors and vitamins; C 00760 Nicotinate and nicotinamide metabolism [PATH:ko00760]
denphalae00908	272	K02365	7	ESP1; separase [EC:3.4.22.49]	A 9140 Cellular Processes; B 09143 Cell growth and death; C 04110 Cell cycle [PATH:ko04110]|A 9140 Cellular Processes; B 09143 Cell growth and death; C 04111 Cell cycle - yeast [PATH:ko04111]|A 9140 Cellular Processes; B 09143 Cell growth and death; C 04113 Meiosis - yeast [PATH:ko04113]|A 9140 Cellular Processes; B 09143 Cell growth and death; C 04114 Oocyte meiosis [PATH:ko04114]|A 9160 Human D…
denphalae00909	257	K02365	7	ESP1; separase [EC:3.4.22.49]	A 9140 Cellular Processes; B 09143 Cell growth and death; C 04110 Cell cycle [PATH:ko04110]|A 9140 Cellular Processes; B 09143 Cell growth and death; C 04111 Cell cycle - yeast [PATH:ko04111]|A 9140 Cellular Processes; B 09143 Cell growth and death; C 04113 Meiosis - yeast [PATH:ko04113]|A 9140 Cellular Processes; B 09143 Cell growth and death; C 04114 Oocyte meiosis [PATH:ko04114]|A 9160 Human D…
denphalae00910	775
denphalae00911	259
denphalae00912	650
denphalae00913	142
denphalae00914	180
denphalae00915	499	K11804	1	WDR42A; WD repeat-containing protein 42A	A 9180 Brite Hierarchies; B 09182 Protein families: genetic information processing; C 04121 Ubiquitin system [BR:ko04121]
denphalae00916	350
denphalae00917	384
denphalae00918	273
denphalae00919	298
denphalae00920	390
denphalae00921	116
denphalae00922	366	K06961	1	KRR1; ribosomal RNA assembly protein	A 9180 Brite Hierarchies; B 09182 Protein families: genetic information processing; C 03009 Ribosome biogenesis [BR:ko03009]
denphalae00923	182
denphalae00924	469	K00279	1	CKX; cytokinin dehydrogenase [EC:1.5.99.12]	A 9100 Metabolism; B 09109 Metabolism of terpenoids and polyketides; C 00908 Zeatin biosynthesis [PATH:ko00908]
denphalae00925	336	K00279	1	CKX; cytokinin dehydrogenase [EC:1.5.99.12]	A 9100 Metabolism; B 09109 Metabolism of terpenoids and polyketides; C 00908 Zeatin biosynthesis [PATH:ko00908]
denphalae00926	306
denphalae00927	299
denphalae00928	238
denphalae00929	203
denphalae00930	260
denphalae00931	297
denphalae00932	238
denphalae00933	480	K00654	4	SPT; serine palmitoyltransferase [EC:2.3.1.50]	A 9100 Metabolism; B 09103 Lipid metabolism; C 00600 Sphingolipid metabolism [PATH:ko00600]|A 9130 Environmental Information Processing; B 09132 Signal transduction; C 04071 Sphingolipid signaling pathway [PATH:ko04071]|A 9140 Cellular Processes; B 09141 Transport and catabolism; C 04138 Autophagy - yeast [PATH:ko04138]|A 9180 Brite Hierarchies; B 09181 Protein families: metabolism; C 01007 Amino…
denphalae00934	359
denphalae00935	398
denphalae00936	192
denphalae00937	375
denphalae00938	111
denphalae00939	122
denphalae00940	344	K01834	7	PGAM, gpmA; 2,3-bisphosphoglycerate-dependent phosphoglycerate mutase [EC:5.4.2.11]	A 9100 Metabolism; B 09101 Carbohydrate metabolism; C 00010 Glycolysis / Gluconeogenesis [PATH:ko00010]|A 9100 Metabolism; B 09102 Energy metabolism; C 00680 Methane metabolism [PATH:ko00680]|A 9100 Metabolism; B 09105 Amino acid metabolism; C 00260 Glycine, serine and threonine metabolism [PATH:ko00260]|A 9150 Organismal Systems; B 09152 Endocrine system; C 04922 Glucagon signaling pathway [PATH…
denphalae00941	130
denphalae00942	708
denphalae00943	151	K10802	6	HMGB1; high mobility group protein B1	A 9120 Genetic Information Processing; B 09124 Replication and repair; C 03410 Base excision repair [PATH:ko03410]|A 9140 Cellular Processes; B 09141 Transport and catabolism; C 04140 Autophagy - animal [PATH:ko04140]|A 9140 Cellular Processes; B 09143 Cell growth and death; C 04217 Necroptosis [PATH:ko04217]|A 9180 Brite Hierarchies; B 09182 Protein families: genetic information processing; C 03…
denphalae00944	151	K10802	6	HMGB1; high mobility group protein B1	A 9120 Genetic Information Processing; B 09124 Replication and repair; C 03410 Base excision repair [PATH:ko03410]|A 9140 Cellular Processes; B 09141 Transport and catabolism; C 04140 Autophagy - animal [PATH:ko04140]|A 9140 Cellular Processes; B 09143 Cell growth and death; C 04217 Necroptosis [PATH:ko04217]|A 9180 Brite Hierarchies; B 09182 Protein families: genetic information processing; C 03…
denphalae00945	394	K15283	1	SLC35E1; solute carrier family 35, member E1	A 9180 Brite Hierarchies; B 09183 Protein families: signaling and cellular processes; C 02000 Transporters [BR:ko02000]
denphalae00946	393	K15283	1	SLC35E1; solute carrier family 35, member E1	A 9180 Brite Hierarchies; B 09183 Protein families: signaling and cellular processes; C 02000 Transporters [BR:ko02000]
denphalae00947	123
denphalae00948	118
denphalae00949	227
denphalae00950	113
denphalae00951	583
denphalae00952	313
denphalae00953	173
denphalae00954	105
denphalae00955	109
denphalae00956	123
denphalae00957	693
denphalae00958	530
denphalae00959	99
denphalae00960	519	K05280	3	CYP75B1; flavonoid 3'-monooxygenase [EC:1.14.14.82]	A 9100 Metabolism; B 09110 Biosynthesis of other secondary metabolites; C 00941 Flavonoid biosynthesis [PATH:ko00941]|A 9100 Metabolism; B 09110 Biosynthesis of other secondary metabolites; C 00944 Flavone and flavonol biosynthesis [PATH:ko00944]|A 9180 Brite Hierarchies; B 09181 Protein families: metabolism; C 00199 Cytochrome P450 [BR:ko00199]
denphalae00961	178	K11975	1	RNF144; E3 ubiquitin-protein ligase RNF144 [EC:2.3.2.31]	A 9180 Brite Hierarchies; B 09182 Protein families: genetic information processing; C 04121 Ubiquitin system [BR:ko04121]
denphalae00962	1109
denphalae00963	453
denphalae00964	235	K08901	2	psbQ; photosystem II oxygen-evolving enhancer protein 3	A 9100 Metabolism; B 09102 Energy metabolism; C 00195 Photosynthesis [PATH:ko00195]|A 9180 Brite Hierarchies; B 09181 Protein families: metabolism; C 00194 Photosynthesis proteins [BR:ko00194]
denphalae00965	185	K08901	2	psbQ; photosystem II oxygen-evolving enhancer protein 3	A 9100 Metabolism; B 09102 Energy metabolism; C 00195 Photosynthesis [PATH:ko00195]|A 9180 Brite Hierarchies; B 09181 Protein families: metabolism; C 00194 Photosynthesis proteins [BR:ko00194]
denphalae00966	230	K08901	2	psbQ; photosystem II oxygen-evolving enhancer protein 3	A 9100 Metabolism; B 09102 Energy metabolism; C 00195 Photosynthesis [PATH:ko00195]|A 9180 Brite Hierarchies; B 09181 Protein families: metabolism; C 00194 Photosynthesis proteins [BR:ko00194]
denphalae00967	145
denphalae00968	336
denphalae00969	105
denphalae00970	127
denphalae00971	238
denphalae00972	332	K00847	3	E2.7.1.4, scrK; fructokinase [EC:2.7.1.4]	A 9100 Metabolism; B 09101 Carbohydrate metabolism; C 00051 Fructose and mannose metabolism [PATH:ko00051]|A 9100 Metabolism; B 09101 Carbohydrate metabolism; C 00500 Starch and sucrose metabolism [PATH:ko00500]|A 9100 Metabolism; B 09101 Carbohydrate metabolism; C 00520 Amino sugar and nucleotide sugar metabolism [PATH:ko00520]
denphalae00973	115	K03671	3	trxA; thioredoxin 1	A 9150 Organismal Systems; B 09151 Immune system; C 04621 NOD-like receptor signaling pathway [PATH:ko04621]|A 9160 Human Diseases; B 09166 Cardiovascular diseases; C 05418 Fluid shear stress and atherosclerosis [PATH:ko05418]|A 9180 Brite Hierarchies; B 09182 Protein families: genetic information processing; C 03110 Chaperones and folding catalysts [BR:ko03110]
denphalae00974	172
denphalae00975	678
denphalae00976	531
denphalae00977	624
denphalae00978	212
denphalae00979	625
denphalae00980	418
denphalae00981	119
denphalae00982	499	K16296	1	SCPL-I; serine carboxypeptidase-like clade I [EC:3.4.16.-]	A 9180 Brite Hierarchies; B 09181 Protein families: metabolism; C 01002 Peptidases [BR:ko01002]
denphalae00983	423
denphalae00984	223
denphalae00985	416
denphalae00986	223
denphalae00987	345	K11426	1	SMYD; SET and MYND domain-containing protein	A 9180 Brite Hierarchies; B 09182 Protein families: genetic information processing; C 03036 Chromosome and associated proteins [BR:ko03036]
denphalae00988	213	K11426	1	SMYD; SET and MYND domain-containing protein	A 9180 Brite Hierarchies; B 09182 Protein families: genetic information processing; C 03036 Chromosome and associated proteins [BR:ko03036]
denphalae00989	321	K11426	1	SMYD; SET and MYND domain-containing protein	A 9180 Brite Hierarchies; B 09182 Protein families: genetic information processing; C 03036 Chromosome and associated proteins [BR:ko03036]
denphalae00990	144	K20858	5	MCU; calcium uniporter protein, mitochondrial	A 9130 Environmental Information Processing; B 09132 Signal transduction; C 04020 Calcium signaling pathway [PATH:ko04020]|A 9140 Cellular Processes; B 09143 Cell growth and death; C 04218 Cellular senescence [PATH:ko04218]|A 9150 Organismal Systems; B 09151 Immune system; C 04621 NOD-like receptor signaling pathway [PATH:ko04621]|A 9180 Brite Hierarchies; B 09182 Protein families: genetic inform…
denphalae00991	99	K20858	5	MCU; calcium uniporter protein, mitochondrial	A 9130 Environmental Information Processing; B 09132 Signal transduction; C 04020 Calcium signaling pathway [PATH:ko04020]|A 9140 Cellular Processes; B 09143 Cell growth and death; C 04218 Cellular senescence [PATH:ko04218]|A 9150 Organismal Systems; B 09151 Immune system; C 04621 NOD-like receptor signaling pathway [PATH:ko04621]|A 9180 Brite Hierarchies; B 09182 Protein families: genetic inform…
denphalae00992	99	K20858	5	MCU; calcium uniporter protein, mitochondrial	A 9130 Environmental Information Processing; B 09132 Signal transduction; C 04020 Calcium signaling pathway [PATH:ko04020]|A 9140 Cellular Processes; B 09143 Cell growth and death; C 04218 Cellular senescence [PATH:ko04218]|A 9150 Organismal Systems; B 09151 Immune system; C 04621 NOD-like receptor signaling pathway [PATH:ko04621]|A 9180 Brite Hierarchies; B 09182 Protein families: genetic inform…
denphalae00993	129
denphalae00994	256
denphalae00995	177
denphalae00996	235	K02213	4	CDC6; cell division control protein 6	A 9140 Cellular Processes; B 09143 Cell growth and death; C 04110 Cell cycle [PATH:ko04110]|A 9140 Cellular Processes; B 09143 Cell growth and death; C 04111 Cell cycle - yeast [PATH:ko04111]|A 9140 Cellular Processes; B 09143 Cell growth and death; C 04113 Meiosis - yeast [PATH:ko04113]|A 9180 Brite Hierarchies; B 09182 Protein families: genetic information processing; C 03032 DNA replication pr…
denphalae00997	474	K02213	4	CDC6; cell division control protein 6	A 9140 Cellular Processes; B 09143 Cell growth and death; C 04110 Cell cycle [PATH:ko04110]|A 9140 Cellular Processes; B 09143 Cell growth and death; C 04111 Cell cycle - yeast [PATH:ko04111]|A 9140 Cellular Processes; B 09143 Cell growth and death; C 04113 Meiosis - yeast [PATH:ko04113]|A 9180 Brite Hierarchies; B 09182 Protein families: genetic information processing; C 03032 DNA replication pr…
denphalae00998	457	K02213	4	CDC6; cell division control protein 6	A 9140 Cellular Processes; B 09143 Cell growth and death; C 04110 Cell cycle [PATH:ko04110]|A 9140 Cellular Processes; B 09143 Cell growth and death; C 04111 Cell cycle - yeast [PATH:ko04111]|A 9140 Cellular Processes; B 09143 Cell growth and death; C 04113 Meiosis - yeast [PATH:ko04113]|A 9180 Brite Hierarchies; B 09182 Protein families: genetic information processing; C 03032 DNA replication pr…
denphalae00999	355
denphalae01000	113
denphalae01001	613	K08835	1	OXSR1, STK39; serine/threonine-protein kinase OSR1/STK39 [EC:2.7.11.1]	A 9180 Brite Hierarchies; B 09181 Protein families: metabolism; C 01001 Protein kinases [BR:ko01001]
denphalae01002	219	K09338	1	HD-ZIP; homeobox-leucine zipper protein	A 9180 Brite Hierarchies; B 09182 Protein families: genetic information processing; C 03000 Transcription factors [BR:ko03000]
denphalae01003	145	K09338	1	HD-ZIP; homeobox-leucine zipper protein	A 9180 Brite Hierarchies; B 09182 Protein families: genetic information processing; C 03000 Transcription factors [BR:ko03000]
denphalae01004	174	K09338	1	HD-ZIP; homeobox-leucine zipper protein	A 9180 Brite Hierarchies; B 09182 Protein families: genetic information processing; C 03000 Transcription factors [BR:ko03000]
denphalae01005	218
denphalae01006	218
denphalae01007	178
denphalae01008	133
denphalae01009	350
denphalae01010	610
denphalae01011	145	K00485	1	FMO; dimethylaniline monooxygenase (N-oxide forming) [EC:1.14.13.8]	A 9100 Metabolism; B 09111 Xenobiotics biodegradation and metabolism; C 00982 Drug metabolism - cytochrome P450 [PATH:ko00982]
denphalae01012	103
denphalae01013	651
denphalae01014	169
denphalae01015	242
denphalae01016	507	K12827	2	SF3A3, SAP61, PRP9; splicing factor 3A subunit 3	A 9120 Genetic Information Processing; B 09121 Transcription; C 03040 Spliceosome [PATH:ko03040]|A 9180 Brite Hierarchies; B 09182 Protein families: genetic information processing; C 03041 Spliceosome [BR:ko03041]
denphalae01017	128	K12827	2	SF3A3, SAP61, PRP9; splicing factor 3A subunit 3	A 9120 Genetic Information Processing; B 09121 Transcription; C 03040 Spliceosome [PATH:ko03040]|A 9180 Brite Hierarchies; B 09182 Protein families: genetic information processing; C 03041 Spliceosome [BR:ko03041]
denphalae01018	100	K12827	2	SF3A3, SAP61, PRP9; splicing factor 3A subunit 3	A 9120 Genetic Information Processing; B 09121 Transcription; C 03040 Spliceosome [PATH:ko03040]|A 9180 Brite Hierarchies; B 09182 Protein families: genetic information processing; C 03041 Spliceosome [BR:ko03041]
denphalae01019	100	K12827	2	SF3A3, SAP61, PRP9; splicing factor 3A subunit 3	A 9120 Genetic Information Processing; B 09121 Transcription; C 03040 Spliceosome [PATH:ko03040]|A 9180 Brite Hierarchies; B 09182 Protein families: genetic information processing; C 03041 Spliceosome [BR:ko03041]
denphalae01020	100	K12827	2	SF3A3, SAP61, PRP9; splicing factor 3A subunit 3	A 9120 Genetic Information Processing; B 09121 Transcription; C 03040 Spliceosome [PATH:ko03040]|A 9180 Brite Hierarchies; B 09182 Protein families: genetic information processing; C 03041 Spliceosome [BR:ko03041]
denphalae01021	251
denphalae01022	109
denphalae01023	178
denphalae01024	411
denphalae01025	185	K12890	4	SFRS1, ASF, SF2; splicing factor, arginine/serine-rich 1	A 9120 Genetic Information Processing; B 09121 Transcription; C 03040 Spliceosome [PATH:ko03040]|A 9150 Organismal Systems; B 09151 Immune system; C 04657 IL-17 signaling pathway [PATH:ko04657]|A 9160 Human Diseases; B 09172 Infectious diseases: Viral; C 05168 Herpes simplex virus 1 infection [PATH:ko05168]|A 9180 Brite Hierarchies; B 09182 Protein families: genetic information processing; C 0304…
denphalae01026	263	K12890	4	SFRS1, ASF, SF2; splicing factor, arginine/serine-rich 1	A 9120 Genetic Information Processing; B 09121 Transcription; C 03040 Spliceosome [PATH:ko03040]|A 9150 Organismal Systems; B 09151 Immune system; C 04657 IL-17 signaling pathway [PATH:ko04657]|A 9160 Human Diseases; B 09172 Infectious diseases: Viral; C 05168 Herpes simplex virus 1 infection [PATH:ko05168]|A 9180 Brite Hierarchies; B 09182 Protein families: genetic information processing; C 0304…
denphalae01027	285	K12890	4	SFRS1, ASF, SF2; splicing factor, arginine/serine-rich 1	A 9120 Genetic Information Processing; B 09121 Transcription; C 03040 Spliceosome [PATH:ko03040]|A 9150 Organismal Systems; B 09151 Immune system; C 04657 IL-17 signaling pathway [PATH:ko04657]|A 9160 Human Diseases; B 09172 Infectious diseases: Viral; C 05168 Herpes simplex virus 1 infection [PATH:ko05168]|A 9180 Brite Hierarchies; B 09182 Protein families: genetic information processing; C 0304…
denphalae01028	259	K12890	4	SFRS1, ASF, SF2; splicing factor, arginine/serine-rich 1	A 9120 Genetic Information Processing; B 09121 Transcription; C 03040 Spliceosome [PATH:ko03040]|A 9150 Organismal Systems; B 09151 Immune system; C 04657 IL-17 signaling pathway [PATH:ko04657]|A 9160 Human Diseases; B 09172 Infectious diseases: Viral; C 05168 Herpes simplex virus 1 infection [PATH:ko05168]|A 9180 Brite Hierarchies; B 09182 Protein families: genetic information processing; C 0304…
denphalae01029	263	K12890	4	SFRS1, ASF, SF2; splicing factor, arginine/serine-rich 1	A 9120 Genetic Information Processing; B 09121 Transcription; C 03040 Spliceosome [PATH:ko03040]|A 9150 Organismal Systems; B 09151 Immune system; C 04657 IL-17 signaling pathway [PATH:ko04657]|A 9160 Human Diseases; B 09172 Infectious diseases: Viral; C 05168 Herpes simplex virus 1 infection [PATH:ko05168]|A 9180 Brite Hierarchies; B 09182 Protein families: genetic information processing; C 0304…
denphalae01030	281	K12890	4	SFRS1, ASF, SF2; splicing factor, arginine/serine-rich 1	A 9120 Genetic Information Processing; B 09121 Transcription; C 03040 Spliceosome [PATH:ko03040]|A 9150 Organismal Systems; B 09151 Immune system; C 04657 IL-17 signaling pathway [PATH:ko04657]|A 9160 Human Diseases; B 09172 Infectious diseases: Viral; C 05168 Herpes simplex virus 1 infection [PATH:ko05168]|A 9180 Brite Hierarchies; B 09182 Protein families: genetic information processing; C 0304…
denphalae01031	281	K12890	4	SFRS1, ASF, SF2; splicing factor, arginine/serine-rich 1	A 9120 Genetic Information Processing; B 09121 Transcription; C 03040 Spliceosome [PATH:ko03040]|A 9150 Organismal Systems; B 09151 Immune system; C 04657 IL-17 signaling pathway [PATH:ko04657]|A 9160 Human Diseases; B 09172 Infectious diseases: Viral; C 05168 Herpes simplex virus 1 infection [PATH:ko05168]|A 9180 Brite Hierarchies; B 09182 Protein families: genetic information processing; C 0304…
denphalae01032	281	K12890	4	SFRS1, ASF, SF2; splicing factor, arginine/serine-rich 1	A 9120 Genetic Information Processing; B 09121 Transcription; C 03040 Spliceosome [PATH:ko03040]|A 9150 Organismal Systems; B 09151 Immune system; C 04657 IL-17 signaling pathway [PATH:ko04657]|A 9160 Human Diseases; B 09172 Infectious diseases: Viral; C 05168 Herpes simplex virus 1 infection [PATH:ko05168]|A 9180 Brite Hierarchies; B 09182 Protein families: genetic information processing; C 0304…
denphalae01033	288	K12890	4	SFRS1, ASF, SF2; splicing factor, arginine/serine-rich 1	A 9120 Genetic Information Processing; B 09121 Transcription; C 03040 Spliceosome [PATH:ko03040]|A 9150 Organismal Systems; B 09151 Immune system; C 04657 IL-17 signaling pathway [PATH:ko04657]|A 9160 Human Diseases; B 09172 Infectious diseases: Viral; C 05168 Herpes simplex virus 1 infection [PATH:ko05168]|A 9180 Brite Hierarchies; B 09182 Protein families: genetic information processing; C 0304…
denphalae01034	281	K12890	4	SFRS1, ASF, SF2; splicing factor, arginine/serine-rich 1	A 9120 Genetic Information Processing; B 09121 Transcription; C 03040 Spliceosome [PATH:ko03040]|A 9150 Organismal Systems; B 09151 Immune system; C 04657 IL-17 signaling pathway [PATH:ko04657]|A 9160 Human Diseases; B 09172 Infectious diseases: Viral; C 05168 Herpes simplex virus 1 infection [PATH:ko05168]|A 9180 Brite Hierarchies; B 09182 Protein families: genetic information processing; C 0304…
denphalae01035	798
denphalae01036	692
denphalae01037	621
denphalae01038	653
denphalae01039	319	K17098	1	ANNAT; annexin D	A 9190 Not Included in Pathway or Brite; B 09193 Unclassified: signaling and cellular processes; C 99992 Structural proteins
denphalae01040	345
denphalae01041	363	K13217	1	PRPF39, PRP39; pre-mRNA-processing factor 39	A 9180 Brite Hierarchies; B 09182 Protein families: genetic information processing; C 03041 Spliceosome [BR:ko03041]
denphalae01042	363	K13217	1	PRPF39, PRP39; pre-mRNA-processing factor 39	A 9180 Brite Hierarchies; B 09182 Protein families: genetic information processing; C 03041 Spliceosome [BR:ko03041]
denphalae01043	292	K13217	1	PRPF39, PRP39; pre-mRNA-processing factor 39	A 9180 Brite Hierarchies; B 09182 Protein families: genetic information processing; C 03041 Spliceosome [BR:ko03041]
denphalae01044	363	K13217	1	PRPF39, PRP39; pre-mRNA-processing factor 39	A 9180 Brite Hierarchies; B 09182 Protein families: genetic information processing; C 03041 Spliceosome [BR:ko03041]
denphalae01045	363	K13217	1	PRPF39, PRP39; pre-mRNA-processing factor 39	A 9180 Brite Hierarchies; B 09182 Protein families: genetic information processing; C 03041 Spliceosome [BR:ko03041]
denphalae01046	189	K13217	1	PRPF39, PRP39; pre-mRNA-processing factor 39	A 9180 Brite Hierarchies; B 09182 Protein families: genetic information processing; C 03041 Spliceosome [BR:ko03041]
denphalae01047	489	K13217	1	PRPF39, PRP39; pre-mRNA-processing factor 39	A 9180 Brite Hierarchies; B 09182 Protein families: genetic information processing; C 03041 Spliceosome [BR:ko03041]
denphalae01048	292	K13217	1	PRPF39, PRP39; pre-mRNA-processing factor 39	A 9180 Brite Hierarchies; B 09182 Protein families: genetic information processing; C 03041 Spliceosome [BR:ko03041]
denphalae01049	450	K13217	1	PRPF39, PRP39; pre-mRNA-processing factor 39	A 9180 Brite Hierarchies; B 09182 Protein families: genetic information processing; C 03041 Spliceosome [BR:ko03041]
denphalae01050	565	K13217	1	PRPF39, PRP39; pre-mRNA-processing factor 39	A 9180 Brite Hierarchies; B 09182 Protein families: genetic information processing; C 03041 Spliceosome [BR:ko03041]
denphalae01051	466	K13217	1	PRPF39, PRP39; pre-mRNA-processing factor 39	A 9180 Brite Hierarchies; B 09182 Protein families: genetic information processing; C 03041 Spliceosome [BR:ko03041]
denphalae01052	363	K13217	1	PRPF39, PRP39; pre-mRNA-processing factor 39	A 9180 Brite Hierarchies; B 09182 Protein families: genetic information processing; C 03041 Spliceosome [BR:ko03041]
denphalae01053	450	K13217	1	PRPF39, PRP39; pre-mRNA-processing factor 39	A 9180 Brite Hierarchies; B 09182 Protein families: genetic information processing; C 03041 Spliceosome [BR:ko03041]
denphalae01054	262	K13217	1	PRPF39, PRP39; pre-mRNA-processing factor 39	A 9180 Brite Hierarchies; B 09182 Protein families: genetic information processing; C 03041 Spliceosome [BR:ko03041]
denphalae01055	450	K13217	1	PRPF39, PRP39; pre-mRNA-processing factor 39	A 9180 Brite Hierarchies; B 09182 Protein families: genetic information processing; C 03041 Spliceosome [BR:ko03041]
denphalae01056	285
denphalae01057	689
denphalae01058	290
denphalae01059	347
denphalae01060	369
denphalae01061	1841	K03006	4	RPB1, POLR2A; DNA-directed RNA polymerase II subunit RPB1 [EC:2.7.7.6]	A 9120 Genetic Information Processing; B 09121 Transcription; C 03020 RNA polymerase [PATH:ko03020]|A 9160 Human Diseases; B 09164 Neurodegenerative diseases; C 05016 Huntington disease [PATH:ko05016]|A 9180 Brite Hierarchies; B 09182 Protein families: genetic information processing; C 03021 Transcription machinery [BR:ko03021]|A 9180 Brite Hierarchies; B 09182 Protein families: genetic informati…
denphalae01062	292
denphalae01063	176
denphalae01064	566
denphalae01065	324
denphalae01066	212	K10666	2	RNF5; E3 ubiquitin-protein ligase RNF5 [EC:2.3.2.27]	A 9120 Genetic Information Processing; B 09123 Folding, sorting and degradation; C 04141 Protein processing in endoplasmic reticulum [PATH:ko04141]|A 9180 Brite Hierarchies; B 09182 Protein families: genetic information processing; C 04121 Ubiquitin system [BR:ko04121]
denphalae01067	227	K10666	2	RNF5; E3 ubiquitin-protein ligase RNF5 [EC:2.3.2.27]	A 9120 Genetic Information Processing; B 09123 Folding, sorting and degradation; C 04141 Protein processing in endoplasmic reticulum [PATH:ko04141]|A 9180 Brite Hierarchies; B 09182 Protein families: genetic information processing; C 04121 Ubiquitin system [BR:ko04121]
denphalae01068	227	K10666	2	RNF5; E3 ubiquitin-protein ligase RNF5 [EC:2.3.2.27]	A 9120 Genetic Information Processing; B 09123 Folding, sorting and degradation; C 04141 Protein processing in endoplasmic reticulum [PATH:ko04141]|A 9180 Brite Hierarchies; B 09182 Protein families: genetic information processing; C 04121 Ubiquitin system [BR:ko04121]
denphalae01069	261	K02984	2	RP-S3Ae, RPS3A; small subunit ribosomal protein S3Ae	A 9120 Genetic Information Processing; B 09122 Translation; C 03010 Ribosome [PATH:ko03010]|A 9180 Brite Hierarchies; B 09182 Protein families: genetic information processing; C 03011 Ribosome [BR:ko03011]
denphalae01070	237
denphalae01071	675
denphalae01072	225	K14516	3	ERF1; ethylene-responsive transcription factor 1	A 9130 Environmental Information Processing; B 09132 Signal transduction; C 04016 MAPK signaling pathway - plant [PATH:ko04016]|A 9130 Environmental Information Processing; B 09132 Signal transduction; C 04075 Plant hormone signal transduction [PATH:ko04075]|A 9180 Brite Hierarchies; B 09182 Protein families: genetic information processing; C 03000 Transcription factors [BR:ko03000]
denphalae01073	145
denphalae01074	1559
denphalae01075	409	K19882	1	NOTUM; O-palmitoleoyl-L-serine hydrolase [EC:3.1.1.98]	A 9130 Environmental Information Processing; B 09132 Signal transduction; C 04310 Wnt signaling pathway [PATH:ko04310]
denphalae01076	242	K19882	1	NOTUM; O-palmitoleoyl-L-serine hydrolase [EC:3.1.1.98]	A 9130 Environmental Information Processing; B 09132 Signal transduction; C 04310 Wnt signaling pathway [PATH:ko04310]
denphalae01077	195
denphalae01078	313
denphalae01079	138	K00423	1	E1.10.3.3; L-ascorbate oxidase [EC:1.10.3.3]	A 9100 Metabolism; B 09101 Carbohydrate metabolism; C 00053 Ascorbate and aldarate metabolism [PATH:ko00053]
denphalae01080	574	K00423	1	E1.10.3.3; L-ascorbate oxidase [EC:1.10.3.3]	A 9100 Metabolism; B 09101 Carbohydrate metabolism; C 00053 Ascorbate and aldarate metabolism [PATH:ko00053]
denphalae01081	500	K03093	1	sigI; RNA polymerase sigma factor	A 9180 Brite Hierarchies; B 09182 Protein families: genetic information processing; C 03021 Transcription machinery [BR:ko03021]
denphalae01082	114
denphalae01083	810
denphalae01084	346	K09510	1	DNAJB4; DnaJ homolog subfamily B member 4	A 9180 Brite Hierarchies; B 09182 Protein families: genetic information processing; C 03110 Chaperones and folding catalysts [BR:ko03110]
denphalae01085	275	K09510	1	DNAJB4; DnaJ homolog subfamily B member 4	A 9180 Brite Hierarchies; B 09182 Protein families: genetic information processing; C 03110 Chaperones and folding catalysts [BR:ko03110]
denphalae01086	261	K09510	1	DNAJB4; DnaJ homolog subfamily B member 4	A 9180 Brite Hierarchies; B 09182 Protein families: genetic information processing; C 03110 Chaperones and folding catalysts [BR:ko03110]
denphalae01087	342	K09510	1	DNAJB4; DnaJ homolog subfamily B member 4	A 9180 Brite Hierarchies; B 09182 Protein families: genetic information processing; C 03110 Chaperones and folding catalysts [BR:ko03110]
denphalae01088	294
denphalae01089	244	K20660	1	CYP709; cytochrome P450 family 709	A 9180 Brite Hierarchies; B 09181 Protein families: metabolism; C 00199 Cytochrome P450 [BR:ko00199]
denphalae01090	507	K20660	1	CYP709; cytochrome P450 family 709	A 9180 Brite Hierarchies; B 09181 Protein families: metabolism; C 00199 Cytochrome P450 [BR:ko00199]
denphalae01091	250	K20660	1	CYP709; cytochrome P450 family 709	A 9180 Brite Hierarchies; B 09181 Protein families: metabolism; C 00199 Cytochrome P450 [BR:ko00199]
denphalae01092	181
denphalae01093	1111
denphalae01094	107
denphalae01095	257	K04713	1	SUR2; sphinganine C4-monooxygenase [EC:1.14.18.5]	A 9100 Metabolism; B 09103 Lipid metabolism; C 00600 Sphingolipid metabolism [PATH:ko00600]
denphalae01096	364
denphalae01097	250	K00434	2	E1.11.1.11; L-ascorbate peroxidase [EC:1.11.1.11]	A 9100 Metabolism; B 09101 Carbohydrate metabolism; C 00053 Ascorbate and aldarate metabolism [PATH:ko00053]|A 9100 Metabolism; B 09106 Metabolism of other amino acids; C 00480 Glutathione metabolism [PATH:ko00480]
denphalae01098	253	K00434	2	E1.11.1.11; L-ascorbate peroxidase [EC:1.11.1.11]	A 9100 Metabolism; B 09101 Carbohydrate metabolism; C 00053 Ascorbate and aldarate metabolism [PATH:ko00053]|A 9100 Metabolism; B 09106 Metabolism of other amino acids; C 00480 Glutathione metabolism [PATH:ko00480]
denphalae01099	139
denphalae01100	387	K10839	4	RAD23, HR23; UV excision repair protein RAD23	A 9120 Genetic Information Processing; B 09123 Folding, sorting and degradation; C 04141 Protein processing in endoplasmic reticulum [PATH:ko04141]|A 9120 Genetic Information Processing; B 09124 Replication and repair; C 03420 Nucleotide excision repair [PATH:ko03420]|A 9180 Brite Hierarchies; B 09182 Protein families: genetic information processing; C 03051 Proteasome [BR:ko03051]|A 9180 Brite H…
denphalae01101	370
denphalae01102	131	K05759	8	PFN; profilin	A 9130 Environmental Information Processing; B 09132 Signal transduction; C 04015 Rap1 signaling pathway [PATH:ko04015]|A 9130 Environmental Information Processing; B 09132 Signal transduction; C 04013 MAPK signaling pathway - fly [PATH:ko04013]|A 9140 Cellular Processes; B 09142 Cell motility; C 04810 Regulation of actin cytoskeleton [PATH:ko04810]|A 9160 Human Diseases; B 09171 Infectious disea…
denphalae01103	141
denphalae01104	110
denphalae01105	147	K02914	2	RP-L34, MRPL34, rpmH; large subunit ribosomal protein L34	A 9120 Genetic Information Processing; B 09122 Translation; C 03010 Ribosome [PATH:ko03010]|A 9180 Brite Hierarchies; B 09182 Protein families: genetic information processing; C 03011 Ribosome [BR:ko03011]
denphalae01106	299
denphalae01107	135
denphalae01108	224
denphalae01109	126
denphalae01110	174	K04122	2	GA3, CYP701; ent-kaurene oxidase [EC:1.14.14.86]	A 9100 Metabolism; B 09109 Metabolism of terpenoids and polyketides; C 00904 Diterpenoid biosynthesis [PATH:ko00904]|A 9180 Brite Hierarchies; B 09181 Protein families: metabolism; C 00199 Cytochrome P450 [BR:ko00199]
denphalae01111	505	K04122	2	GA3, CYP701; ent-kaurene oxidase [EC:1.14.14.86]	A 9100 Metabolism; B 09109 Metabolism of terpenoids and polyketides; C 00904 Diterpenoid biosynthesis [PATH:ko00904]|A 9180 Brite Hierarchies; B 09181 Protein families: metabolism; C 00199 Cytochrome P450 [BR:ko00199]
denphalae01112	292	K04122	2	GA3, CYP701; ent-kaurene oxidase [EC:1.14.14.86]	A 9100 Metabolism; B 09109 Metabolism of terpenoids and polyketides; C 00904 Diterpenoid biosynthesis [PATH:ko00904]|A 9180 Brite Hierarchies; B 09181 Protein families: metabolism; C 00199 Cytochrome P450 [BR:ko00199]
denphalae01113	404
denphalae01114	730
denphalae01115	685
denphalae01116	171
denphalae01117	171
denphalae01118	136
denphalae01119	413
denphalae01120	788
denphalae01121	541
denphalae01122	246	K02736	3	PSMB4; 20S proteasome subunit beta 7 [EC:3.4.25.1]	A 9120 Genetic Information Processing; B 09123 Folding, sorting and degradation; C 03050 Proteasome [PATH:ko03050]|A 9180 Brite Hierarchies; B 09181 Protein families: metabolism; C 01002 Peptidases [BR:ko01002]|A 9180 Brite Hierarchies; B 09182 Protein families: genetic information processing; C 03051 Proteasome [BR:ko03051]
denphalae01123	229	K02736	3	PSMB4; 20S proteasome subunit beta 7 [EC:3.4.25.1]	A 9120 Genetic Information Processing; B 09123 Folding, sorting and degradation; C 03050 Proteasome [PATH:ko03050]|A 9180 Brite Hierarchies; B 09181 Protein families: metabolism; C 01002 Peptidases [BR:ko01002]|A 9180 Brite Hierarchies; B 09182 Protein families: genetic information processing; C 03051 Proteasome [BR:ko03051]
denphalae01124	229	K02736	3	PSMB4; 20S proteasome subunit beta 7 [EC:3.4.25.1]	A 9120 Genetic Information Processing; B 09123 Folding, sorting and degradation; C 03050 Proteasome [PATH:ko03050]|A 9180 Brite Hierarchies; B 09181 Protein families: metabolism; C 01002 Peptidases [BR:ko01002]|A 9180 Brite Hierarchies; B 09182 Protein families: genetic information processing; C 03051 Proteasome [BR:ko03051]
denphalae01125	970	K20892	1	RAY1; beta-arabinofuranosyltransferase [EC:2.4.2.-]	A 9180 Brite Hierarchies; B 09181 Protein families: metabolism; C 01003 Glycosyltransferases [BR:ko01003]
denphalae01126	189	K05759	8	PFN; profilin	A 9130 Environmental Information Processing; B 09132 Signal transduction; C 04015 Rap1 signaling pathway [PATH:ko04015]|A 9130 Environmental Information Processing; B 09132 Signal transduction; C 04013 MAPK signaling pathway - fly [PATH:ko04013]|A 9140 Cellular Processes; B 09142 Cell motility; C 04810 Regulation of actin cytoskeleton [PATH:ko04810]|A 9160 Human Diseases; B 09171 Infectious disea…
denphalae01127	473
denphalae01128	146
denphalae01129	275
denphalae01130	586
denphalae01131	347
denphalae01132	110
denphalae01133	110
denphalae01134	484	K04733	18	IRAK4; interleukin-1 receptor-associated kinase 4 [EC:2.7.11.1]	A 9130 Environmental Information Processing; B 09132 Signal transduction; C 04010 MAPK signaling pathway [PATH:ko04010]|A 9130 Environmental Information Processing; B 09132 Signal transduction; C 04064 NF-kappa B signaling pathway [PATH:ko04064]|A 9150 Organismal Systems; B 09151 Immune system; C 04620 Toll-like receptor signaling pathway [PATH:ko04620]|A 9150 Organismal Systems; B 09151 Immune s…
denphalae01135	114
denphalae01136	114
denphalae01137	253
denphalae01138	415	K14325	3	RNPS1; RNA-binding protein with serine-rich domain 1	A 9120 Genetic Information Processing; B 09122 Translation; C 03013 RNA transport [PATH:ko03013]|A 9120 Genetic Information Processing; B 09122 Translation; C 03015 mRNA surveillance pathway [PATH:ko03015]|A 9180 Brite Hierarchies; B 09182 Protein families: genetic information processing; C 03019 Messenger RNA biogenesis [BR:ko03019]
denphalae01139	356
denphalae01140	177
denphalae01141	182
denphalae01142	152
denphalae01143	152
denphalae01144	736
denphalae01145	377
denphalae01146	114
denphalae01147	144
denphalae01148	334
denphalae01149	111
denphalae01150	176
denphalae01151	120	K02537	7	MAD2; mitotic spindle assembly checkpoint protein MAD2	A 9140 Cellular Processes; B 09143 Cell growth and death; C 04110 Cell cycle [PATH:ko04110]|A 9140 Cellular Processes; B 09143 Cell growth and death; C 04111 Cell cycle - yeast [PATH:ko04111]|A 9140 Cellular Processes; B 09143 Cell growth and death; C 04113 Meiosis - yeast [PATH:ko04113]|A 9140 Cellular Processes; B 09143 Cell growth and death; C 04114 Oocyte meiosis [PATH:ko04114]|A 9150 Organis…
denphalae01152	208	K02537	7	MAD2; mitotic spindle assembly checkpoint protein MAD2	A 9140 Cellular Processes; B 09143 Cell growth and death; C 04110 Cell cycle [PATH:ko04110]|A 9140 Cellular Processes; B 09143 Cell growth and death; C 04111 Cell cycle - yeast [PATH:ko04111]|A 9140 Cellular Processes; B 09143 Cell growth and death; C 04113 Meiosis - yeast [PATH:ko04113]|A 9140 Cellular Processes; B 09143 Cell growth and death; C 04114 Oocyte meiosis [PATH:ko04114]|A 9150 Organis…
denphalae01153	570	K09571	2	FKBP4_5; FK506-binding protein 4/5 [EC:5.2.1.8]	A 9150 Organismal Systems; B 09152 Endocrine system; C 04915 Estrogen signaling pathway [PATH:ko04915]|A 9180 Brite Hierarchies; B 09182 Protein families: genetic information processing; C 03110 Chaperones and folding catalysts [BR:ko03110]
denphalae01154	314	K09571	2	FKBP4_5; FK506-binding protein 4/5 [EC:5.2.1.8]	A 9150 Organismal Systems; B 09152 Endocrine system; C 04915 Estrogen signaling pathway [PATH:ko04915]|A 9180 Brite Hierarchies; B 09182 Protein families: genetic information processing; C 03110 Chaperones and folding catalysts [BR:ko03110]
denphalae01155	433	K09571	2	FKBP4_5; FK506-binding protein 4/5 [EC:5.2.1.8]	A 9150 Organismal Systems; B 09152 Endocrine system; C 04915 Estrogen signaling pathway [PATH:ko04915]|A 9180 Brite Hierarchies; B 09182 Protein families: genetic information processing; C 03110 Chaperones and folding catalysts [BR:ko03110]
denphalae01156	527	K09571	2	FKBP4_5; FK506-binding protein 4/5 [EC:5.2.1.8]	A 9150 Organismal Systems; B 09152 Endocrine system; C 04915 Estrogen signaling pathway [PATH:ko04915]|A 9180 Brite Hierarchies; B 09182 Protein families: genetic information processing; C 03110 Chaperones and folding catalysts [BR:ko03110]
denphalae01157	317	K09571	2	FKBP4_5; FK506-binding protein 4/5 [EC:5.2.1.8]	A 9150 Organismal Systems; B 09152 Endocrine system; C 04915 Estrogen signaling pathway [PATH:ko04915]|A 9180 Brite Hierarchies; B 09182 Protein families: genetic information processing; C 03110 Chaperones and folding catalysts [BR:ko03110]
denphalae01158	433	K09571	2	FKBP4_5; FK506-binding protein 4/5 [EC:5.2.1.8]	A 9150 Organismal Systems; B 09152 Endocrine system; C 04915 Estrogen signaling pathway [PATH:ko04915]|A 9180 Brite Hierarchies; B 09182 Protein families: genetic information processing; C 03110 Chaperones and folding catalysts [BR:ko03110]
denphalae01159	314	K09571	2	FKBP4_5; FK506-binding protein 4/5 [EC:5.2.1.8]	A 9150 Organismal Systems; B 09152 Endocrine system; C 04915 Estrogen signaling pathway [PATH:ko04915]|A 9180 Brite Hierarchies; B 09182 Protein families: genetic information processing; C 03110 Chaperones and folding catalysts [BR:ko03110]
denphalae01160	110	K09571	2	FKBP4_5; FK506-binding protein 4/5 [EC:5.2.1.8]	A 9150 Organismal Systems; B 09152 Endocrine system; C 04915 Estrogen signaling pathway [PATH:ko04915]|A 9180 Brite Hierarchies; B 09182 Protein families: genetic information processing; C 03110 Chaperones and folding catalysts [BR:ko03110]
denphalae01161	317	K09571	2	FKBP4_5; FK506-binding protein 4/5 [EC:5.2.1.8]	A 9150 Organismal Systems; B 09152 Endocrine system; C 04915 Estrogen signaling pathway [PATH:ko04915]|A 9180 Brite Hierarchies; B 09182 Protein families: genetic information processing; C 03110 Chaperones and folding catalysts [BR:ko03110]
denphalae01162	160
denphalae01163	157
denphalae01164	157
denphalae01165	103
denphalae01166	523	K23222	1	HARBI1; nuclease HARBI1 [EC:3.1.-.-]	A 9180 Brite Hierarchies; B 09182 Protein families: genetic information processing; C 03036 Chromosome and associated proteins [BR:ko03036]
denphalae01167	116
denphalae01168	335	K06041	2	kdsD, kpsF; arabinose-5-phosphate isomerase [EC:5.3.1.13]	A 9100 Metabolism; B 09107 Glycan biosynthesis and metabolism; C 00540 Lipopolysaccharide biosynthesis [PATH:ko00540]|A 9180 Brite Hierarchies; B 09181 Protein families: metabolism; C 01005 Lipopolysaccharide biosynthesis proteins [BR:ko01005]
denphalae01169	519	K00889	10	PIP5K; 1-phosphatidylinositol-4-phosphate 5-kinase [EC:2.7.1.68]	A 9100 Metabolism; B 09101 Carbohydrate metabolism; C 00562 Inositol phosphate metabolism [PATH:ko00562]|A 9130 Environmental Information Processing; B 09132 Signal transduction; C 04011 MAPK signaling pathway - yeast [PATH:ko04011]|A 9130 Environmental Information Processing; B 09132 Signal transduction; C 04070 Phosphatidylinositol signaling system [PATH:ko04070]|A 9130 Environmental Informatio…
denphalae01170	736	K00889	10	PIP5K; 1-phosphatidylinositol-4-phosphate 5-kinase [EC:2.7.1.68]	A 9100 Metabolism; B 09101 Carbohydrate metabolism; C 00562 Inositol phosphate metabolism [PATH:ko00562]|A 9130 Environmental Information Processing; B 09132 Signal transduction; C 04011 MAPK signaling pathway - yeast [PATH:ko04011]|A 9130 Environmental Information Processing; B 09132 Signal transduction; C 04070 Phosphatidylinositol signaling system [PATH:ko04070]|A 9130 Environmental Informatio…
denphalae01171	498	K00383	2	GSR, gor; glutathione reductase (NADPH) [EC:1.8.1.7]	A 9100 Metabolism; B 09106 Metabolism of other amino acids; C 00480 Glutathione metabolism [PATH:ko00480]|A 9150 Organismal Systems; B 09152 Endocrine system; C 04918 Thyroid hormone synthesis [PATH:ko04918]
denphalae01172	709	K00901	5	dgkA, DGK; diacylglycerol kinase (ATP) [EC:2.7.1.107]	A 9100 Metabolism; B 09103 Lipid metabolism; C 00561 Glycerolipid metabolism [PATH:ko00561]|A 9100 Metabolism; B 09103 Lipid metabolism; C 00564 Glycerophospholipid metabolism [PATH:ko00564]|A 9130 Environmental Information Processing; B 09132 Signal transduction; C 04070 Phosphatidylinositol signaling system [PATH:ko04070]|A 9130 Environmental Information Processing; B 09132 Signal transduction;…
denphalae01173	221	K02875	2	RP-L14e, RPL14; large subunit ribosomal protein L14e	A 9120 Genetic Information Processing; B 09122 Translation; C 03010 Ribosome [PATH:ko03010]|A 9180 Brite Hierarchies; B 09182 Protein families: genetic information processing; C 03011 Ribosome [BR:ko03011]
denphalae01174	871
denphalae01175	871
denphalae01176	378	K06965	1	PELO, DOM34, pelA; protein pelota	A 9120 Genetic Information Processing; B 09122 Translation; C 03015 mRNA surveillance pathway [PATH:ko03015]
denphalae01177	393
denphalae01178	130
denphalae01179	244	K04708	1	E1.1.1.102; 3-dehydrosphinganine reductase [EC:1.1.1.102]	A 9100 Metabolism; B 09103 Lipid metabolism; C 00600 Sphingolipid metabolism [PATH:ko00600]
denphalae01180	330	K04708	1	E1.1.1.102; 3-dehydrosphinganine reductase [EC:1.1.1.102]	A 9100 Metabolism; B 09103 Lipid metabolism; C 00600 Sphingolipid metabolism [PATH:ko00600]
denphalae01181	335	K04708	1	E1.1.1.102; 3-dehydrosphinganine reductase [EC:1.1.1.102]	A 9100 Metabolism; B 09103 Lipid metabolism; C 00600 Sphingolipid metabolism [PATH:ko00600]
denphalae01182	315	K15119	1	SLC25A39_40; solute carrier family 25, member 39/40	A 9180 Brite Hierarchies; B 09183 Protein families: signaling and cellular processes; C 02000 Transporters [BR:ko02000]
denphalae01183	100	K02908	2	RP-L30e, RPL30; large subunit ribosomal protein L30e	A 9120 Genetic Information Processing; B 09122 Translation; C 03010 Ribosome [PATH:ko03010]|A 9180 Brite Hierarchies; B 09182 Protein families: genetic information processing; C 03011 Ribosome [BR:ko03011]
denphalae01184	112	K02908	2	RP-L30e, RPL30; large subunit ribosomal protein L30e	A 9120 Genetic Information Processing; B 09122 Translation; C 03010 Ribosome [PATH:ko03010]|A 9180 Brite Hierarchies; B 09182 Protein families: genetic information processing; C 03011 Ribosome [BR:ko03011]
denphalae01185	135	K02908	2	RP-L30e, RPL30; large subunit ribosomal protein L30e	A 9120 Genetic Information Processing; B 09122 Translation; C 03010 Ribosome [PATH:ko03010]|A 9180 Brite Hierarchies; B 09182 Protein families: genetic information processing; C 03011 Ribosome [BR:ko03011]
denphalae01186	410
denphalae01187	106
denphalae01188	195
denphalae01189	303	K09422	1	MYBP; transcription factor MYB, plant	A 9180 Brite Hierarchies; B 09182 Protein families: genetic information processing; C 03000 Transcription factors [BR:ko03000]
denphalae01190	965
denphalae01191	691
denphalae01192	726
denphalae01193	726
denphalae01194	726
denphalae01195	580
denphalae01196	111	K11593	2	ELF2C, AGO; eukaryotic translation initiation factor 2C	A 9180 Brite Hierarchies; B 09182 Protein families: genetic information processing; C 03019 Messenger RNA biogenesis [BR:ko03019]|A 9180 Brite Hierarchies; B 09182 Protein families: genetic information processing; C 03036 Chromosome and associated proteins [BR:ko03036]
denphalae01197	116
denphalae01198	106
denphalae01199	102
denphalae01200	102
denphalae01201	135
denphalae01202	135
denphalae01203	120
denphalae01204	177	K02927	2	RP-L40e, RPL40; large subunit ribosomal protein L40e	A 9120 Genetic Information Processing; B 09122 Translation; C 03010 Ribosome [PATH:ko03010]|A 9180 Brite Hierarchies; B 09182 Protein families: genetic information processing; C 03011 Ribosome [BR:ko03011]
denphalae01205	187
denphalae01206	231	K08770	2	UBC; ubiquitin C	A 9150 Organismal Systems; B 09152 Endocrine system; C 03320 PPAR signaling pathway [PATH:ko03320]|A 9180 Brite Hierarchies; B 09182 Protein families: genetic information processing; C 04121 Ubiquitin system [BR:ko04121]
denphalae01207	664
denphalae01208	226	K20726	1	TMEM222; transmembrane protein 222	A 9130 Environmental Information Processing; B 09132 Signal transduction; C 04016 MAPK signaling pathway - plant [PATH:ko04016]
denphalae01209	226	K20726	1	TMEM222; transmembrane protein 222	A 9130 Environmental Information Processing; B 09132 Signal transduction; C 04016 MAPK signaling pathway - plant [PATH:ko04016]
denphalae01210	207
denphalae01211	354
denphalae01212	341
denphalae01213	546
denphalae01214	353
denphalae01215	469
denphalae01216	1083
denphalae01217	130	K03671	3	trxA; thioredoxin 1	A 9150 Organismal Systems; B 09151 Immune system; C 04621 NOD-like receptor signaling pathway [PATH:ko04621]|A 9160 Human Diseases; B 09166 Cardiovascular diseases; C 05418 Fluid shear stress and atherosclerosis [PATH:ko05418]|A 9180 Brite Hierarchies; B 09182 Protein families: genetic information processing; C 03110 Chaperones and folding catalysts [BR:ko03110]
denphalae01218	348	K00787	4	FDPS; farnesyl diphosphate synthase [EC:2.5.1.1 2.5.1.10]	A 9100 Metabolism; B 09109 Metabolism of terpenoids and polyketides; C 00900 Terpenoid backbone biosynthesis [PATH:ko00900]|A 9160 Human Diseases; B 09172 Infectious diseases: Viral; C 05166 Human T-cell leukemia virus 1 infection [PATH:ko05166]|A 9160 Human Diseases; B 09172 Infectious diseases: Viral; C 05164 Influenza A [PATH:ko05164]|A 9180 Brite Hierarchies; B 09181 Protein families: metabol…
denphalae01219	286	K12608	2	CAF16; CCR4-NOT complex subunit CAF16	A 9120 Genetic Information Processing; B 09123 Folding, sorting and degradation; C 03018 RNA degradation [PATH:ko03018]|A 9180 Brite Hierarchies; B 09182 Protein families: genetic information processing; C 03019 Messenger RNA biogenesis [BR:ko03019]
denphalae01220	100
denphalae01221	104
denphalae01222	173
denphalae01223	1045
denphalae01224	357
denphalae01225	954	K13144	1	INTS7; integrator complex subunit 7	A 9180 Brite Hierarchies; B 09182 Protein families: genetic information processing; C 03041 Spliceosome [BR:ko03041]
denphalae01226	877
denphalae01227	314	K00430	1	E1.11.1.7; peroxidase [EC:1.11.1.7]	A 9100 Metabolism; B 09110 Biosynthesis of other secondary metabolites; C 00940 Phenylpropanoid biosynthesis [PATH:ko00940]
denphalae01228	285
denphalae01229	733
denphalae01230	232
denphalae01231	258
denphalae01232	101	K12386	2	CTNS; cystinosin	A 9140 Cellular Processes; B 09141 Transport and catabolism; C 04142 Lysosome [PATH:ko04142]|A 9180 Brite Hierarchies; B 09183 Protein families: signaling and cellular processes; C 04147 Exosome [BR:ko04147]
denphalae01233	101	K12386	2	CTNS; cystinosin	A 9140 Cellular Processes; B 09141 Transport and catabolism; C 04142 Lysosome [PATH:ko04142]|A 9180 Brite Hierarchies; B 09183 Protein families: signaling and cellular processes; C 04147 Exosome [BR:ko04147]
denphalae01234	101	K12386	2	CTNS; cystinosin	A 9140 Cellular Processes; B 09141 Transport and catabolism; C 04142 Lysosome [PATH:ko04142]|A 9180 Brite Hierarchies; B 09183 Protein families: signaling and cellular processes; C 04147 Exosome [BR:ko04147]
denphalae01235	122	K12386	2	CTNS; cystinosin	A 9140 Cellular Processes; B 09141 Transport and catabolism; C 04142 Lysosome [PATH:ko04142]|A 9180 Brite Hierarchies; B 09183 Protein families: signaling and cellular processes; C 04147 Exosome [BR:ko04147]
denphalae01236	101	K12386	2	CTNS; cystinosin	A 9140 Cellular Processes; B 09141 Transport and catabolism; C 04142 Lysosome [PATH:ko04142]|A 9180 Brite Hierarchies; B 09183 Protein families: signaling and cellular processes; C 04147 Exosome [BR:ko04147]
denphalae01237	101	K12386	2	CTNS; cystinosin	A 9140 Cellular Processes; B 09141 Transport and catabolism; C 04142 Lysosome [PATH:ko04142]|A 9180 Brite Hierarchies; B 09183 Protein families: signaling and cellular processes; C 04147 Exosome [BR:ko04147]
denphalae01238	101	K12386	2	CTNS; cystinosin	A 9140 Cellular Processes; B 09141 Transport and catabolism; C 04142 Lysosome [PATH:ko04142]|A 9180 Brite Hierarchies; B 09183 Protein families: signaling and cellular processes; C 04147 Exosome [BR:ko04147]
denphalae01239	101	K12386	2	CTNS; cystinosin	A 9140 Cellular Processes; B 09141 Transport and catabolism; C 04142 Lysosome [PATH:ko04142]|A 9180 Brite Hierarchies; B 09183 Protein families: signaling and cellular processes; C 04147 Exosome [BR:ko04147]
denphalae01240	101	K12386	2	CTNS; cystinosin	A 9140 Cellular Processes; B 09141 Transport and catabolism; C 04142 Lysosome [PATH:ko04142]|A 9180 Brite Hierarchies; B 09183 Protein families: signaling and cellular processes; C 04147 Exosome [BR:ko04147]
denphalae01241	101	K12386	2	CTNS; cystinosin	A 9140 Cellular Processes; B 09141 Transport and catabolism; C 04142 Lysosome [PATH:ko04142]|A 9180 Brite Hierarchies; B 09183 Protein families: signaling and cellular processes; C 04147 Exosome [BR:ko04147]
denphalae01242	101	K12386	2	CTNS; cystinosin	A 9140 Cellular Processes; B 09141 Transport and catabolism; C 04142 Lysosome [PATH:ko04142]|A 9180 Brite Hierarchies; B 09183 Protein families: signaling and cellular processes; C 04147 Exosome [BR:ko04147]
denphalae01243	161	K08235	1	E2.4.1.207; xyloglucan:xyloglucosyl transferase [EC:2.4.1.207]	A 9190 Not Included in Pathway or Brite; B 09191 Unclassified: metabolism; C 99980 Enzymes with EC numbers
denphalae01244	175	K08235	1	E2.4.1.207; xyloglucan:xyloglucosyl transferase [EC:2.4.1.207]	A 9190 Not Included in Pathway or Brite; B 09191 Unclassified: metabolism; C 99980 Enzymes with EC numbers
denphalae01245	157	K08235	1	E2.4.1.207; xyloglucan:xyloglucosyl transferase [EC:2.4.1.207]	A 9190 Not Included in Pathway or Brite; B 09191 Unclassified: metabolism; C 99980 Enzymes with EC numbers
denphalae01246	158
denphalae01247	114
denphalae01248	247	K15296	3	NAPA, SNAPA, SEC17; alpha-soluble NSF attachment protein	A 9140 Cellular Processes; B 09141 Transport and catabolism; C 04138 Autophagy - yeast [PATH:ko04138]|A 9150 Organismal Systems; B 09156 Nervous system; C 04721 Synaptic vesicle cycle [PATH:ko04721]|A 9180 Brite Hierarchies; B 09182 Protein families: genetic information processing; C 04131 Membrane trafficking [BR:ko04131]
denphalae01249	289	K15296	3	NAPA, SNAPA, SEC17; alpha-soluble NSF attachment protein	A 9140 Cellular Processes; B 09141 Transport and catabolism; C 04138 Autophagy - yeast [PATH:ko04138]|A 9150 Organismal Systems; B 09156 Nervous system; C 04721 Synaptic vesicle cycle [PATH:ko04721]|A 9180 Brite Hierarchies; B 09182 Protein families: genetic information processing; C 04131 Membrane trafficking [BR:ko04131]
denphalae01250	131
denphalae01251	259	K12180	1	COPS7, CSN7; COP9 signalosome complex subunit 7	A 9180 Brite Hierarchies; B 09182 Protein families: genetic information processing; C 04121 Ubiquitin system [BR:ko04121]
denphalae01252	223	K12180	1	COPS7, CSN7; COP9 signalosome complex subunit 7	A 9180 Brite Hierarchies; B 09182 Protein families: genetic information processing; C 04121 Ubiquitin system [BR:ko04121]
denphalae01253	246	K12180	1	COPS7, CSN7; COP9 signalosome complex subunit 7	A 9180 Brite Hierarchies; B 09182 Protein families: genetic information processing; C 04121 Ubiquitin system [BR:ko04121]
denphalae01254	251	K18417	2	ERI2; ERI1 exoribonuclease 2 [EC:3.1.-.-]	A 9180 Brite Hierarchies; B 09182 Protein families: genetic information processing; C 03019 Messenger RNA biogenesis [BR:ko03019]|A 9180 Brite Hierarchies; B 09182 Protein families: genetic information processing; C 03036 Chromosome and associated proteins [BR:ko03036]
denphalae01255	1486
denphalae01256	578
denphalae01257	139
denphalae01258	304
denphalae01259	523
denphalae01260	107
denphalae01261	153
denphalae01262	197
denphalae01263	103
denphalae01264	278	K20557	2	VIP1; transcription factor VIP1	A 9130 Environmental Information Processing; B 09132 Signal transduction; C 04016 MAPK signaling pathway - plant [PATH:ko04016]|A 9180 Brite Hierarchies; B 09182 Protein families: genetic information processing; C 03000 Transcription factors [BR:ko03000]
denphalae01265	339	K20557	2	VIP1; transcription factor VIP1	A 9130 Environmental Information Processing; B 09132 Signal transduction; C 04016 MAPK signaling pathway - plant [PATH:ko04016]|A 9180 Brite Hierarchies; B 09182 Protein families: genetic information processing; C 03000 Transcription factors [BR:ko03000]
denphalae01266	189	K01623	8	ALDO; fructose-bisphosphate aldolase, class I [EC:4.1.2.13]	A 9100 Metabolism; B 09101 Carbohydrate metabolism; C 00010 Glycolysis / Gluconeogenesis [PATH:ko00010]|A 9100 Metabolism; B 09101 Carbohydrate metabolism; C 00030 Pentose phosphate pathway [PATH:ko00030]|A 9100 Metabolism; B 09101 Carbohydrate metabolism; C 00051 Fructose and mannose metabolism [PATH:ko00051]|A 9100 Metabolism; B 09102 Energy metabolism; C 00710 Carbon fixation in photosynthetic…
denphalae01267	389	K01623	8	ALDO; fructose-bisphosphate aldolase, class I [EC:4.1.2.13]	A 9100 Metabolism; B 09101 Carbohydrate metabolism; C 00010 Glycolysis / Gluconeogenesis [PATH:ko00010]|A 9100 Metabolism; B 09101 Carbohydrate metabolism; C 00030 Pentose phosphate pathway [PATH:ko00030]|A 9100 Metabolism; B 09101 Carbohydrate metabolism; C 00051 Fructose and mannose metabolism [PATH:ko00051]|A 9100 Metabolism; B 09102 Energy metabolism; C 00710 Carbon fixation in photosynthetic…
denphalae01268	129	K01623	8	ALDO; fructose-bisphosphate aldolase, class I [EC:4.1.2.13]	A 9100 Metabolism; B 09101 Carbohydrate metabolism; C 00010 Glycolysis / Gluconeogenesis [PATH:ko00010]|A 9100 Metabolism; B 09101 Carbohydrate metabolism; C 00030 Pentose phosphate pathway [PATH:ko00030]|A 9100 Metabolism; B 09101 Carbohydrate metabolism; C 00051 Fructose and mannose metabolism [PATH:ko00051]|A 9100 Metabolism; B 09102 Energy metabolism; C 00710 Carbon fixation in photosynthetic…
denphalae01269	122	K02969	2	RP-S20e, RPS20; small subunit ribosomal protein S20e	A 9120 Genetic Information Processing; B 09122 Translation; C 03010 Ribosome [PATH:ko03010]|A 9180 Brite Hierarchies; B 09182 Protein families: genetic information processing; C 03011 Ribosome [BR:ko03011]
denphalae01270	122	K02969	2	RP-S20e, RPS20; small subunit ribosomal protein S20e	A 9120 Genetic Information Processing; B 09122 Translation; C 03010 Ribosome [PATH:ko03010]|A 9180 Brite Hierarchies; B 09182 Protein families: genetic information processing; C 03011 Ribosome [BR:ko03011]
denphalae01271	115
denphalae01272	200	K20858	5	MCU; calcium uniporter protein, mitochondrial	A 9130 Environmental Information Processing; B 09132 Signal transduction; C 04020 Calcium signaling pathway [PATH:ko04020]|A 9140 Cellular Processes; B 09143 Cell growth and death; C 04218 Cellular senescence [PATH:ko04218]|A 9150 Organismal Systems; B 09151 Immune system; C 04621 NOD-like receptor signaling pathway [PATH:ko04621]|A 9180 Brite Hierarchies; B 09182 Protein families: genetic inform…
denphalae01273	207	K20858	5	MCU; calcium uniporter protein, mitochondrial	A 9130 Environmental Information Processing; B 09132 Signal transduction; C 04020 Calcium signaling pathway [PATH:ko04020]|A 9140 Cellular Processes; B 09143 Cell growth and death; C 04218 Cellular senescence [PATH:ko04218]|A 9150 Organismal Systems; B 09151 Immune system; C 04621 NOD-like receptor signaling pathway [PATH:ko04621]|A 9180 Brite Hierarchies; B 09182 Protein families: genetic inform…
denphalae01274	725
denphalae01275	718
denphalae01276	226	K13448	1	CML; calcium-binding protein CML	A 9150 Organismal Systems; B 09159 Environmental adaptation; C 04626 Plant-pathogen interaction [PATH:ko04626]
denphalae01277	305	K13125	1	NOSIP; nitric oxide synthase-interacting protein	A 9180 Brite Hierarchies; B 09182 Protein families: genetic information processing; C 03041 Spliceosome [BR:ko03041]
denphalae01278	100	K03453	1	TC.BASS; bile acid:Na+ symporter, BASS family	A 9190 Not Included in Pathway or Brite; B 09193 Unclassified: signaling and cellular processes; C 99977 Transport
denphalae01279	175	K03453	1	TC.BASS; bile acid:Na+ symporter, BASS family	A 9190 Not Included in Pathway or Brite; B 09193 Unclassified: signaling and cellular processes; C 99977 Transport
denphalae01280	166	K03453	1	TC.BASS; bile acid:Na+ symporter, BASS family	A 9190 Not Included in Pathway or Brite; B 09193 Unclassified: signaling and cellular processes; C 99977 Transport
denphalae01281	100	K03453	1	TC.BASS; bile acid:Na+ symporter, BASS family	A 9190 Not Included in Pathway or Brite; B 09193 Unclassified: signaling and cellular processes; C 99977 Transport
denphalae01282	215	K03453	1	TC.BASS; bile acid:Na+ symporter, BASS family	A 9190 Not Included in Pathway or Brite; B 09193 Unclassified: signaling and cellular processes; C 99977 Transport
denphalae01283	118
denphalae01284	1706	K14311	2	NUP188; nuclear pore complex protein Nup188	A 9120 Genetic Information Processing; B 09122 Translation; C 03013 RNA transport [PATH:ko03013]|A 9180 Brite Hierarchies; B 09182 Protein families: genetic information processing; C 03019 Messenger RNA biogenesis [BR:ko03019]
denphalae01285	1673	K14311	2	NUP188; nuclear pore complex protein Nup188	A 9120 Genetic Information Processing; B 09122 Translation; C 03013 RNA transport [PATH:ko03013]|A 9180 Brite Hierarchies; B 09182 Protein families: genetic information processing; C 03019 Messenger RNA biogenesis [BR:ko03019]
denphalae01286	475	K16296	1	SCPL-I; serine carboxypeptidase-like clade I [EC:3.4.16.-]	A 9180 Brite Hierarchies; B 09181 Protein families: metabolism; C 01002 Peptidases [BR:ko01002]
denphalae01287	707
denphalae01288	727
denphalae01289	472
denphalae01290	212
denphalae01291	235
denphalae01292	736
denphalae01293	261
denphalae01294	276	K01918	2	panC; pantoate--beta-alanine ligase [EC:6.3.2.1]	A 9100 Metabolism; B 09106 Metabolism of other amino acids; C 00410 beta-Alanine metabolism [PATH:ko00410]|A 9100 Metabolism; B 09108 Metabolism of cofactors and vitamins; C 00770 Pantothenate and CoA biosynthesis [PATH:ko00770]
denphalae01295	328
denphalae01296	320
denphalae01297	317
denphalae01298	500	K02112	3	ATPF1B, atpD; F-type H+/Na+-transporting ATPase subunit beta [EC:7.1.2.2 7.2.2.1]	A 9100 Metabolism; B 09102 Energy metabolism; C 00190 Oxidative phosphorylation [PATH:ko00190]|A 9100 Metabolism; B 09102 Energy metabolism; C 00195 Photosynthesis [PATH:ko00195]|A 9180 Brite Hierarchies; B 09181 Protein families: metabolism; C 00194 Photosynthesis proteins [BR:ko00194]
denphalae01299	116
denphalae01300	310	K11778	2	DHDDS, RER2, SRT1; ditrans,polycis-polyprenyl diphosphate synthase [EC:2.5.1.87]	A 9100 Metabolism; B 09109 Metabolism of terpenoids and polyketides; C 00900 Terpenoid backbone biosynthesis [PATH:ko00900]|A 9180 Brite Hierarchies; B 09181 Protein families: metabolism; C 01006 Prenyltransferases [BR:ko01006]
denphalae01301	672
denphalae01302	426
denphalae01303	718	K20924	2	CSLD; cellulose synthase-like protein [EC:2.4.1.-]	A 9180 Brite Hierarchies; B 09181 Protein families: metabolism; C 01003 Glycosyltransferases [BR:ko01003]|A 9180 Brite Hierarchies; B 09183 Protein families: signaling and cellular processes; C 02000 Transporters [BR:ko02000]
denphalae01304	250	K20924	2	CSLD; cellulose synthase-like protein [EC:2.4.1.-]	A 9180 Brite Hierarchies; B 09181 Protein families: metabolism; C 01003 Glycosyltransferases [BR:ko01003]|A 9180 Brite Hierarchies; B 09183 Protein families: signaling and cellular processes; C 02000 Transporters [BR:ko02000]
denphalae01305	257	K20924	2	CSLD; cellulose synthase-like protein [EC:2.4.1.-]	A 9180 Brite Hierarchies; B 09181 Protein families: metabolism; C 01003 Glycosyltransferases [BR:ko01003]|A 9180 Brite Hierarchies; B 09183 Protein families: signaling and cellular processes; C 02000 Transporters [BR:ko02000]
denphalae01306	324	K20924	2	CSLD; cellulose synthase-like protein [EC:2.4.1.-]	A 9180 Brite Hierarchies; B 09181 Protein families: metabolism; C 01003 Glycosyltransferases [BR:ko01003]|A 9180 Brite Hierarchies; B 09183 Protein families: signaling and cellular processes; C 02000 Transporters [BR:ko02000]
denphalae01307	460	K20924	2	CSLD; cellulose synthase-like protein [EC:2.4.1.-]	A 9180 Brite Hierarchies; B 09181 Protein families: metabolism; C 01003 Glycosyltransferases [BR:ko01003]|A 9180 Brite Hierarchies; B 09183 Protein families: signaling and cellular processes; C 02000 Transporters [BR:ko02000]
denphalae01308	521
denphalae01309	116
denphalae01310	239
denphalae01311	183
denphalae01312	297	K13237	1	DECR2; peroxisomal 2,4-dienoyl-CoA reductase [EC:1.3.1.34]	A 9140 Cellular Processes; B 09141 Transport and catabolism; C 04146 Peroxisome [PATH:ko04146]
denphalae01313	171	K13237	1	DECR2; peroxisomal 2,4-dienoyl-CoA reductase [EC:1.3.1.34]	A 9140 Cellular Processes; B 09141 Transport and catabolism; C 04146 Peroxisome [PATH:ko04146]
denphalae01314	326	K13237	1	DECR2; peroxisomal 2,4-dienoyl-CoA reductase [EC:1.3.1.34]	A 9140 Cellular Processes; B 09141 Transport and catabolism; C 04146 Peroxisome [PATH:ko04146]
denphalae01315	268	K13237	1	DECR2; peroxisomal 2,4-dienoyl-CoA reductase [EC:1.3.1.34]	A 9140 Cellular Processes; B 09141 Transport and catabolism; C 04146 Peroxisome [PATH:ko04146]
denphalae01316	203	K11275	1	H1_5; histone H1/5	A 9180 Brite Hierarchies; B 09182 Protein families: genetic information processing; C 03036 Chromosome and associated proteins [BR:ko03036]
denphalae01317	257	K11275	1	H1_5; histone H1/5	A 9180 Brite Hierarchies; B 09182 Protein families: genetic information processing; C 03036 Chromosome and associated proteins [BR:ko03036]
denphalae01318	100
denphalae01319	212	K11982	2	RNF115_126; E3 ubiquitin-protein ligase RNF115/126 [EC:2.3.2.27]	A 9180 Brite Hierarchies; B 09182 Protein families: genetic information processing; C 04131 Membrane trafficking [BR:ko04131]|A 9180 Brite Hierarchies; B 09182 Protein families: genetic information processing; C 04121 Ubiquitin system [BR:ko04121]
denphalae01320	453
denphalae01321	114
denphalae01322	325	K10134	1	EI24; etoposide-induced 2.4 mRNA	A 9140 Cellular Processes; B 09143 Cell growth and death; C 04115 p53 signaling pathway [PATH:ko04115]
denphalae01323	887
denphalae01324	336
denphalae01325	336
denphalae01326	541
denphalae01327	334
denphalae01328	285
denphalae01329	336
denphalae01330	226
denphalae01331	312
denphalae01332	451
denphalae01333	114
denphalae01334	105
denphalae01335	608
denphalae01336	589
denphalae01337	662	K11000	1	CALS; callose synthase [EC:2.4.1.-]	A 9180 Brite Hierarchies; B 09181 Protein families: metabolism; C 01003 Glycosyltransferases [BR:ko01003]
denphalae01338	127	K11000	1	CALS; callose synthase [EC:2.4.1.-]	A 9180 Brite Hierarchies; B 09181 Protein families: metabolism; C 01003 Glycosyltransferases [BR:ko01003]
denphalae01339	127	K11000	1	CALS; callose synthase [EC:2.4.1.-]	A 9180 Brite Hierarchies; B 09181 Protein families: metabolism; C 01003 Glycosyltransferases [BR:ko01003]
denphalae01340	106	K12733	3	PPIL1; peptidyl-prolyl cis-trans isomerase-like 1 [EC:5.2.1.8]	A 9120 Genetic Information Processing; B 09121 Transcription; C 03040 Spliceosome [PATH:ko03040]|A 9180 Brite Hierarchies; B 09182 Protein families: genetic information processing; C 03041 Spliceosome [BR:ko03041]|A 9180 Brite Hierarchies; B 09182 Protein families: genetic information processing; C 03110 Chaperones and folding catalysts [BR:ko03110]
denphalae01341	150	K12733	3	PPIL1; peptidyl-prolyl cis-trans isomerase-like 1 [EC:5.2.1.8]	A 9120 Genetic Information Processing; B 09121 Transcription; C 03040 Spliceosome [PATH:ko03040]|A 9180 Brite Hierarchies; B 09182 Protein families: genetic information processing; C 03041 Spliceosome [BR:ko03041]|A 9180 Brite Hierarchies; B 09182 Protein families: genetic information processing; C 03110 Chaperones and folding catalysts [BR:ko03110]
denphalae01342	164	K12733	3	PPIL1; peptidyl-prolyl cis-trans isomerase-like 1 [EC:5.2.1.8]	A 9120 Genetic Information Processing; B 09121 Transcription; C 03040 Spliceosome [PATH:ko03040]|A 9180 Brite Hierarchies; B 09182 Protein families: genetic information processing; C 03041 Spliceosome [BR:ko03041]|A 9180 Brite Hierarchies; B 09182 Protein families: genetic information processing; C 03110 Chaperones and folding catalysts [BR:ko03110]
denphalae01343	110	K12733	3	PPIL1; peptidyl-prolyl cis-trans isomerase-like 1 [EC:5.2.1.8]	A 9120 Genetic Information Processing; B 09121 Transcription; C 03040 Spliceosome [PATH:ko03040]|A 9180 Brite Hierarchies; B 09182 Protein families: genetic information processing; C 03041 Spliceosome [BR:ko03041]|A 9180 Brite Hierarchies; B 09182 Protein families: genetic information processing; C 03110 Chaperones and folding catalysts [BR:ko03110]
denphalae01344	164	K12733	3	PPIL1; peptidyl-prolyl cis-trans isomerase-like 1 [EC:5.2.1.8]	A 9120 Genetic Information Processing; B 09121 Transcription; C 03040 Spliceosome [PATH:ko03040]|A 9180 Brite Hierarchies; B 09182 Protein families: genetic information processing; C 03041 Spliceosome [BR:ko03041]|A 9180 Brite Hierarchies; B 09182 Protein families: genetic information processing; C 03110 Chaperones and folding catalysts [BR:ko03110]
denphalae01345	106	K12733	3	PPIL1; peptidyl-prolyl cis-trans isomerase-like 1 [EC:5.2.1.8]	A 9120 Genetic Information Processing; B 09121 Transcription; C 03040 Spliceosome [PATH:ko03040]|A 9180 Brite Hierarchies; B 09182 Protein families: genetic information processing; C 03041 Spliceosome [BR:ko03041]|A 9180 Brite Hierarchies; B 09182 Protein families: genetic information processing; C 03110 Chaperones and folding catalysts [BR:ko03110]
denphalae01346	154
denphalae01347	122
denphalae01348	178	K07447	1	ruvX; putative holliday junction resolvase [EC:3.1.-.-]	A 9190 Not Included in Pathway or Brite; B 09191 Unclassified: metabolism; C 99980 Enzymes with EC numbers
denphalae01349	178	K07447	1	ruvX; putative holliday junction resolvase [EC:3.1.-.-]	A 9190 Not Included in Pathway or Brite; B 09191 Unclassified: metabolism; C 99980 Enzymes with EC numbers
denphalae01350	99
denphalae01351	132	K07447	1	ruvX; putative holliday junction resolvase [EC:3.1.-.-]	A 9190 Not Included in Pathway or Brite; B 09191 Unclassified: metabolism; C 99980 Enzymes with EC numbers
denphalae01352	102
denphalae01353	112	K02908	2	RP-L30e, RPL30; large subunit ribosomal protein L30e	A 9120 Genetic Information Processing; B 09122 Translation; C 03010 Ribosome [PATH:ko03010]|A 9180 Brite Hierarchies; B 09182 Protein families: genetic information processing; C 03011 Ribosome [BR:ko03011]
denphalae01354	676
denphalae01355	155
denphalae01356	214
denphalae01357	433
denphalae01358	757	K13525	5	VCP, CDC48; transitional endoplasmic reticulum ATPase	A 9120 Genetic Information Processing; B 09123 Folding, sorting and degradation; C 04141 Protein processing in endoplasmic reticulum [PATH:ko04141]|A 9160 Human Diseases; B 09171 Infectious diseases: Bacterial; C 05134 Legionellosis [PATH:ko05134]|A 9180 Brite Hierarchies; B 09182 Protein families: genetic information processing; C 03019 Messenger RNA biogenesis [BR:ko03019]|A 9180 Brite Hierarch…
denphalae01359	806	K13525	5	VCP, CDC48; transitional endoplasmic reticulum ATPase	A 9120 Genetic Information Processing; B 09123 Folding, sorting and degradation; C 04141 Protein processing in endoplasmic reticulum [PATH:ko04141]|A 9160 Human Diseases; B 09171 Infectious diseases: Bacterial; C 05134 Legionellosis [PATH:ko05134]|A 9180 Brite Hierarchies; B 09182 Protein families: genetic information processing; C 03019 Messenger RNA biogenesis [BR:ko03019]|A 9180 Brite Hierarch…
denphalae01360	838	K13525	5	VCP, CDC48; transitional endoplasmic reticulum ATPase	A 9120 Genetic Information Processing; B 09123 Folding, sorting and degradation; C 04141 Protein processing in endoplasmic reticulum [PATH:ko04141]|A 9160 Human Diseases; B 09171 Infectious diseases: Bacterial; C 05134 Legionellosis [PATH:ko05134]|A 9180 Brite Hierarchies; B 09182 Protein families: genetic information processing; C 03019 Messenger RNA biogenesis [BR:ko03019]|A 9180 Brite Hierarch…
denphalae01361	104
denphalae01362	104
denphalae01363	104
denphalae01364	104
denphalae01365	104
denphalae01366	172
denphalae01367	330
denphalae01368	334	K18204	1	D2HGDH; D-2-hydroxyglutarate dehydrogenase [EC:1.1.99.39]	A 9190 Not Included in Pathway or Brite; B 09191 Unclassified: metabolism; C 99980 Enzymes with EC numbers
denphalae01369	114	K18204	1	D2HGDH; D-2-hydroxyglutarate dehydrogenase [EC:1.1.99.39]	A 9190 Not Included in Pathway or Brite; B 09191 Unclassified: metabolism; C 99980 Enzymes with EC numbers
denphalae01370	486	K18204	1	D2HGDH; D-2-hydroxyglutarate dehydrogenase [EC:1.1.99.39]	A 9190 Not Included in Pathway or Brite; B 09191 Unclassified: metabolism; C 99980 Enzymes with EC numbers
denphalae01371	334	K18204	1	D2HGDH; D-2-hydroxyglutarate dehydrogenase [EC:1.1.99.39]	A 9190 Not Included in Pathway or Brite; B 09191 Unclassified: metabolism; C 99980 Enzymes with EC numbers
denphalae01372	616	K18204	1	D2HGDH; D-2-hydroxyglutarate dehydrogenase [EC:1.1.99.39]	A 9190 Not Included in Pathway or Brite; B 09191 Unclassified: metabolism; C 99980 Enzymes with EC numbers
denphalae01373	104
denphalae01374	110	K11418	3	HDAC11; histone deacetylase 11 [EC:3.5.1.98]	A 9160 Human Diseases; B 09161 Cancers: Overview; C 05203 Viral carcinogenesis [PATH:ko05203]|A 9160 Human Diseases; B 09165 Substance dependence; C 05034 Alcoholism [PATH:ko05034]|A 9180 Brite Hierarchies; B 09182 Protein families: genetic information processing; C 03036 Chromosome and associated proteins [BR:ko03036]
denphalae01375	356	K11418	3	HDAC11; histone deacetylase 11 [EC:3.5.1.98]	A 9160 Human Diseases; B 09161 Cancers: Overview; C 05203 Viral carcinogenesis [PATH:ko05203]|A 9160 Human Diseases; B 09165 Substance dependence; C 05034 Alcoholism [PATH:ko05034]|A 9180 Brite Hierarchies; B 09182 Protein families: genetic information processing; C 03036 Chromosome and associated proteins [BR:ko03036]
denphalae01376	165	K11418	3	HDAC11; histone deacetylase 11 [EC:3.5.1.98]	A 9160 Human Diseases; B 09161 Cancers: Overview; C 05203 Viral carcinogenesis [PATH:ko05203]|A 9160 Human Diseases; B 09165 Substance dependence; C 05034 Alcoholism [PATH:ko05034]|A 9180 Brite Hierarchies; B 09182 Protein families: genetic information processing; C 03036 Chromosome and associated proteins [BR:ko03036]
denphalae01377	103	K03109	2	SRP9; signal recognition particle subunit SRP9	A 9120 Genetic Information Processing; B 09123 Folding, sorting and degradation; C 03060 Protein export [PATH:ko03060]|A 9180 Brite Hierarchies; B 09183 Protein families: signaling and cellular processes; C 02044 Secretion system [BR:ko02044]
denphalae01378	103	K03109	2	SRP9; signal recognition particle subunit SRP9	A 9120 Genetic Information Processing; B 09123 Folding, sorting and degradation; C 03060 Protein export [PATH:ko03060]|A 9180 Brite Hierarchies; B 09183 Protein families: signaling and cellular processes; C 02044 Secretion system [BR:ko02044]
denphalae01379	248
denphalae01380	399
denphalae01381	442
denphalae01382	213
denphalae01383	436
denphalae01384	445	K17500	1	ILKAP; integrin-linked kinase-associated serine/threonine phosphatase 2C [EC:3.1.3.16]	A 9180 Brite Hierarchies; B 09181 Protein families: metabolism; C 01009 Protein phosphatases and associated proteins [BR:ko01009]
denphalae01385	853	K14950	1	ATP13A1, SPF1; manganese-transporting P-type ATPase [EC:7.2.2.-]	A 9190 Not Included in Pathway or Brite; B 09191 Unclassified: metabolism; C 99980 Enzymes with EC numbers
denphalae01386	796	K14950	1	ATP13A1, SPF1; manganese-transporting P-type ATPase [EC:7.2.2.-]	A 9190 Not Included in Pathway or Brite; B 09191 Unclassified: metabolism; C 99980 Enzymes with EC numbers
denphalae01387	1166	K14950	1	ATP13A1, SPF1; manganese-transporting P-type ATPase [EC:7.2.2.-]	A 9190 Not Included in Pathway or Brite; B 09191 Unclassified: metabolism; C 99980 Enzymes with EC numbers
denphalae01388	416
denphalae01389	586
denphalae01390	644
denphalae01391	628
denphalae01392	241
denphalae01393	224
denphalae01394	395
denphalae01395	167
denphalae01396	177
denphalae01397	173
denphalae01398	379
denphalae01399	589
denphalae01400	217	K19045	1	BB; E3 ubiquitin-protein ligase BIG BROTHER and related proteins [EC:2.3.2.27]	A 9180 Brite Hierarchies; B 09182 Protein families: genetic information processing; C 04121 Ubiquitin system [BR:ko04121]
denphalae01401	108	K19045	1	BB; E3 ubiquitin-protein ligase BIG BROTHER and related proteins [EC:2.3.2.27]	A 9180 Brite Hierarchies; B 09182 Protein families: genetic information processing; C 04121 Ubiquitin system [BR:ko04121]
denphalae01402	202	K19045	1	BB; E3 ubiquitin-protein ligase BIG BROTHER and related proteins [EC:2.3.2.27]	A 9180 Brite Hierarchies; B 09182 Protein families: genetic information processing; C 04121 Ubiquitin system [BR:ko04121]
denphalae01403	248	K19045	1	BB; E3 ubiquitin-protein ligase BIG BROTHER and related proteins [EC:2.3.2.27]	A 9180 Brite Hierarchies; B 09182 Protein families: genetic information processing; C 04121 Ubiquitin system [BR:ko04121]
denphalae01404	225	K19045	1	BB; E3 ubiquitin-protein ligase BIG BROTHER and related proteins [EC:2.3.2.27]	A 9180 Brite Hierarchies; B 09182 Protein families: genetic information processing; C 04121 Ubiquitin system [BR:ko04121]
denphalae01405	423	K01648	3	ACLY; ATP citrate (pro-S)-lyase [EC:2.3.3.8]	A 9100 Metabolism; B 09101 Carbohydrate metabolism; C 00020 Citrate cycle (TCA cycle) [PATH:ko00020]|A 9100 Metabolism; B 09102 Energy metabolism; C 00720 Carbon fixation pathways in prokaryotes [PATH:ko00720]|A 9180 Brite Hierarchies; B 09183 Protein families: signaling and cellular processes; C 04147 Exosome [BR:ko04147]
denphalae01406	220
denphalae01407	290	K09338	1	HD-ZIP; homeobox-leucine zipper protein	A 9180 Brite Hierarchies; B 09182 Protein families: genetic information processing; C 03000 Transcription factors [BR:ko03000]
denphalae01408	364	K00645	3	fabD; [acyl-carrier-protein] S-malonyltransferase [EC:2.3.1.39]	A 9100 Metabolism; B 09103 Lipid metabolism; C 00061 Fatty acid biosynthesis [PATH:ko00061]|A 9100 Metabolism; B 09110 Biosynthesis of other secondary metabolites; C 00333 Prodigiosin biosynthesis [PATH:ko00333]|A 9180 Brite Hierarchies; B 09181 Protein families: metabolism; C 01004 Lipid biosynthesis proteins [BR:ko01004]
denphalae01409	296	K00645	3	fabD; [acyl-carrier-protein] S-malonyltransferase [EC:2.3.1.39]	A 9100 Metabolism; B 09103 Lipid metabolism; C 00061 Fatty acid biosynthesis [PATH:ko00061]|A 9100 Metabolism; B 09110 Biosynthesis of other secondary metabolites; C 00333 Prodigiosin biosynthesis [PATH:ko00333]|A 9180 Brite Hierarchies; B 09181 Protein families: metabolism; C 01004 Lipid biosynthesis proteins [BR:ko01004]
denphalae01410	675	K18422	2	MOV10; helicase MOV-10 [EC:3.6.4.13]	A 9180 Brite Hierarchies; B 09182 Protein families: genetic information processing; C 03019 Messenger RNA biogenesis [BR:ko03019]|A 9180 Brite Hierarchies; B 09182 Protein families: genetic information processing; C 03036 Chromosome and associated proteins [BR:ko03036]
denphalae01411	835	K18422	2	MOV10; helicase MOV-10 [EC:3.6.4.13]	A 9180 Brite Hierarchies; B 09182 Protein families: genetic information processing; C 03019 Messenger RNA biogenesis [BR:ko03019]|A 9180 Brite Hierarchies; B 09182 Protein families: genetic information processing; C 03036 Chromosome and associated proteins [BR:ko03036]
denphalae01412	532	K18422	2	MOV10; helicase MOV-10 [EC:3.6.4.13]	A 9180 Brite Hierarchies; B 09182 Protein families: genetic information processing; C 03019 Messenger RNA biogenesis [BR:ko03019]|A 9180 Brite Hierarchies; B 09182 Protein families: genetic information processing; C 03036 Chromosome and associated proteins [BR:ko03036]
denphalae01413	151	K00547	1	mmuM, BHMT2; homocysteine S-methyltransferase [EC:2.1.1.10]	A 9100 Metabolism; B 09105 Amino acid metabolism; C 00270 Cysteine and methionine metabolism [PATH:ko00270]
denphalae01414	149	K00547	1	mmuM, BHMT2; homocysteine S-methyltransferase [EC:2.1.1.10]	A 9100 Metabolism; B 09105 Amino acid metabolism; C 00270 Cysteine and methionine metabolism [PATH:ko00270]
denphalae01415	258	K00547	1	mmuM, BHMT2; homocysteine S-methyltransferase [EC:2.1.1.10]	A 9100 Metabolism; B 09105 Amino acid metabolism; C 00270 Cysteine and methionine metabolism [PATH:ko00270]
denphalae01416	920	K01528	7	DNM; dynamin GTPase [EC:3.6.5.5]	A 9130 Environmental Information Processing; B 09132 Signal transduction; C 04072 Phospholipase D signaling pathway [PATH:ko04072]|A 9140 Cellular Processes; B 09141 Transport and catabolism; C 04144 Endocytosis [PATH:ko04144]|A 9150 Organismal Systems; B 09155 Excretory system; C 04961 Endocrine and other factor-regulated calcium reabsorption [PATH:ko04961]|A 9150 Organismal Systems; B 09156 Ner…
denphalae01417	732	K01528	7	DNM; dynamin GTPase [EC:3.6.5.5]	A 9130 Environmental Information Processing; B 09132 Signal transduction; C 04072 Phospholipase D signaling pathway [PATH:ko04072]|A 9140 Cellular Processes; B 09141 Transport and catabolism; C 04144 Endocytosis [PATH:ko04144]|A 9150 Organismal Systems; B 09155 Excretory system; C 04961 Endocrine and other factor-regulated calcium reabsorption [PATH:ko04961]|A 9150 Organismal Systems; B 09156 Ner…
denphalae01418	924	K01528	7	DNM; dynamin GTPase [EC:3.6.5.5]	A 9130 Environmental Information Processing; B 09132 Signal transduction; C 04072 Phospholipase D signaling pathway [PATH:ko04072]|A 9140 Cellular Processes; B 09141 Transport and catabolism; C 04144 Endocytosis [PATH:ko04144]|A 9150 Organismal Systems; B 09155 Excretory system; C 04961 Endocrine and other factor-regulated calcium reabsorption [PATH:ko04961]|A 9150 Organismal Systems; B 09156 Ner…
denphalae01419	885	K15711	2	SMARCA3, HLTF; SWI/SNF-related matrix-associated actin-dependent regulator of chromatin subfamily A3 [EC:3.6.4.- 2.3.2.27]	A 9180 Brite Hierarchies; B 09182 Protein families: genetic information processing; C 04121 Ubiquitin system [BR:ko04121]|A 9180 Brite Hierarchies; B 09182 Protein families: genetic information processing; C 03400 DNA repair and recombination proteins [BR:ko03400]
denphalae01420	106	K15711	2	SMARCA3, HLTF; SWI/SNF-related matrix-associated actin-dependent regulator of chromatin subfamily A3 [EC:3.6.4.- 2.3.2.27]	A 9180 Brite Hierarchies; B 09182 Protein families: genetic information processing; C 04121 Ubiquitin system [BR:ko04121]|A 9180 Brite Hierarchies; B 09182 Protein families: genetic information processing; C 03400 DNA repair and recombination proteins [BR:ko03400]
denphalae01421	1218	K22531	1	ATAD2; ATPase family AAA domain-containing protein 2 [EC:3.6.1.-]	A 9190 Not Included in Pathway or Brite; B 09191 Unclassified: metabolism; C 99980 Enzymes with EC numbers
denphalae01422	603	K14806	2	DDX31, DBP7; ATP-dependent RNA helicase DDX31/DBP7 [EC:3.6.4.13]	A 9180 Brite Hierarchies; B 09181 Protein families: metabolism; C 01009 Protein phosphatases and associated proteins [BR:ko01009]|A 9180 Brite Hierarchies; B 09182 Protein families: genetic information processing; C 03009 Ribosome biogenesis [BR:ko03009]
denphalae01423	1704	K03255	1	TIF31, CLU1; protein TIF31	A 9180 Brite Hierarchies; B 09182 Protein families: genetic information processing; C 03012 Translation factors [BR:ko03012]
denphalae01424	978	K03255	1	TIF31, CLU1; protein TIF31	A 9180 Brite Hierarchies; B 09182 Protein families: genetic information processing; C 03012 Translation factors [BR:ko03012]
denphalae01425	135	K07151	4	STT3; dolichyl-diphosphooligosaccharide---protein glycosyltransferase [EC:2.4.99.18]	A 9100 Metabolism; B 09107 Glycan biosynthesis and metabolism; C 00510 N-Glycan biosynthesis [PATH:ko00510]|A 9100 Metabolism; B 09107 Glycan biosynthesis and metabolism; C 00513 Various types of N-glycan biosynthesis [PATH:ko00513]|A 9120 Genetic Information Processing; B 09123 Folding, sorting and degradation; C 04141 Protein processing in endoplasmic reticulum [PATH:ko04141]|A 9180 Brite Hiera…
denphalae01426	252	K10737	1	MCM8; DNA helicase MCM8 [EC:3.6.4.12]	A 9180 Brite Hierarchies; B 09182 Protein families: genetic information processing; C 03032 DNA replication proteins [BR:ko03032]
denphalae01427	479	K10737	1	MCM8; DNA helicase MCM8 [EC:3.6.4.12]	A 9180 Brite Hierarchies; B 09182 Protein families: genetic information processing; C 03032 DNA replication proteins [BR:ko03032]
denphalae01428	139	K10737	1	MCM8; DNA helicase MCM8 [EC:3.6.4.12]	A 9180 Brite Hierarchies; B 09182 Protein families: genetic information processing; C 03032 DNA replication proteins [BR:ko03032]
denphalae01429	976	K17686	2	copA, ctpA, ATP7; P-type Cu+ transporter [EC:7.2.2.8]	A 9130 Environmental Information Processing; B 09132 Signal transduction; C 04016 MAPK signaling pathway - plant [PATH:ko04016]|A 9160 Human Diseases; B 09176 Drug resistance: Antineoplastic; C 01524 Platinum drug resistance [PATH:ko01524]
denphalae01430	470
denphalae01431	778
denphalae01432	326
denphalae01433	117
denphalae01434	145
denphalae01435	499
denphalae01436	310
denphalae01437	123
denphalae01438	184
denphalae01439	142
denphalae01440	259	K09422	1	MYBP; transcription factor MYB, plant	A 9180 Brite Hierarchies; B 09182 Protein families: genetic information processing; C 03000 Transcription factors [BR:ko03000]
denphalae01441	270	K09422	1	MYBP; transcription factor MYB, plant	A 9180 Brite Hierarchies; B 09182 Protein families: genetic information processing; C 03000 Transcription factors [BR:ko03000]
denphalae01442	238	K09422	1	MYBP; transcription factor MYB, plant	A 9180 Brite Hierarchies; B 09182 Protein families: genetic information processing; C 03000 Transcription factors [BR:ko03000]
denphalae01443	362
denphalae01444	382
denphalae01445	929
denphalae01446	850	K01115	13	PLD1_2; phospholipase D1/2 [EC:3.1.4.4]	A 9100 Metabolism; B 09103 Lipid metabolism; C 00564 Glycerophospholipid metabolism [PATH:ko00564]|A 9100 Metabolism; B 09103 Lipid metabolism; C 00565 Ether lipid metabolism [PATH:ko00565]|A 9130 Environmental Information Processing; B 09132 Signal transduction; C 04014 Ras signaling pathway [PATH:ko04014]|A 9130 Environmental Information Processing; B 09132 Signal transduction; C 04072 Phosphol…
denphalae01447	361
denphalae01448	114
denphalae01449	220
denphalae01450	376
denphalae01451	102
denphalae01452	584
denphalae01453	629	K01613	1	psd, PISD; phosphatidylserine decarboxylase [EC:4.1.1.65]	A 9100 Metabolism; B 09103 Lipid metabolism; C 00564 Glycerophospholipid metabolism [PATH:ko00564]
denphalae01454	129
denphalae01455	135	K08738	27	CYC; cytochrome c	A 9130 Environmental Information Processing; B 09132 Signal transduction; C 02020 Two-component system [PATH:ko02020]|A 9140 Cellular Processes; B 09143 Cell growth and death; C 04210 Apoptosis [PATH:ko04210]|A 9140 Cellular Processes; B 09143 Cell growth and death; C 04214 Apoptosis - fly [PATH:ko04214]|A 9140 Cellular Processes; B 09143 Cell growth and death; C 04215 Apoptosis - multiple specie…
denphalae01456	113	K08738	27	CYC; cytochrome c	A 9130 Environmental Information Processing; B 09132 Signal transduction; C 02020 Two-component system [PATH:ko02020]|A 9140 Cellular Processes; B 09143 Cell growth and death; C 04210 Apoptosis [PATH:ko04210]|A 9140 Cellular Processes; B 09143 Cell growth and death; C 04214 Apoptosis - fly [PATH:ko04214]|A 9140 Cellular Processes; B 09143 Cell growth and death; C 04215 Apoptosis - multiple specie…
denphalae01457	99
denphalae01458	113	K08738	27	CYC; cytochrome c	A 9130 Environmental Information Processing; B 09132 Signal transduction; C 02020 Two-component system [PATH:ko02020]|A 9140 Cellular Processes; B 09143 Cell growth and death; C 04210 Apoptosis [PATH:ko04210]|A 9140 Cellular Processes; B 09143 Cell growth and death; C 04214 Apoptosis - fly [PATH:ko04214]|A 9140 Cellular Processes; B 09143 Cell growth and death; C 04215 Apoptosis - multiple specie…
denphalae01459	946	K10901	4	BLM, RECQL3, SGS1; bloom syndrome protein [EC:3.6.4.12]	A 9120 Genetic Information Processing; B 09124 Replication and repair; C 03440 Homologous recombination [PATH:ko03440]|A 9120 Genetic Information Processing; B 09124 Replication and repair; C 03460 Fanconi anemia pathway [PATH:ko03460]|A 9180 Brite Hierarchies; B 09182 Protein families: genetic information processing; C 03032 DNA replication proteins [BR:ko03032]|A 9180 Brite Hierarchies; B 09182…
denphalae01460	292	K17662	1	CBP3, UQCC; cytochrome b pre-mRNA-processing protein 3	A 9180 Brite Hierarchies; B 09182 Protein families: genetic information processing; C 03029 Mitochondrial biogenesis [BR:ko03029]
denphalae01461	368	K01611	2	speD, AMD1; S-adenosylmethionine decarboxylase [EC:4.1.1.50]	A 9100 Metabolism; B 09105 Amino acid metabolism; C 00270 Cysteine and methionine metabolism [PATH:ko00270]|A 9100 Metabolism; B 09105 Amino acid metabolism; C 00330 Arginine and proline metabolism [PATH:ko00330]
denphalae01462	179
denphalae01463	443	K15053	4	CHMP7; charged multivesicular body protein 7	A 9140 Cellular Processes; B 09141 Transport and catabolism; C 04144 Endocytosis [PATH:ko04144]|A 9140 Cellular Processes; B 09143 Cell growth and death; C 04217 Necroptosis [PATH:ko04217]|A 9180 Brite Hierarchies; B 09182 Protein families: genetic information processing; C 04131 Membrane trafficking [BR:ko04131]|A 9180 Brite Hierarchies; B 09183 Protein families: signaling and cellular processes…
denphalae01464	173	K15053	4	CHMP7; charged multivesicular body protein 7	A 9140 Cellular Processes; B 09141 Transport and catabolism; C 04144 Endocytosis [PATH:ko04144]|A 9140 Cellular Processes; B 09143 Cell growth and death; C 04217 Necroptosis [PATH:ko04217]|A 9180 Brite Hierarchies; B 09182 Protein families: genetic information processing; C 04131 Membrane trafficking [BR:ko04131]|A 9180 Brite Hierarchies; B 09183 Protein families: signaling and cellular processes…
denphalae01465	105	K15053	4	CHMP7; charged multivesicular body protein 7	A 9140 Cellular Processes; B 09141 Transport and catabolism; C 04144 Endocytosis [PATH:ko04144]|A 9140 Cellular Processes; B 09143 Cell growth and death; C 04217 Necroptosis [PATH:ko04217]|A 9180 Brite Hierarchies; B 09182 Protein families: genetic information processing; C 04131 Membrane trafficking [BR:ko04131]|A 9180 Brite Hierarchies; B 09183 Protein families: signaling and cellular processes…
denphalae01466	235	K15053	4	CHMP7; charged multivesicular body protein 7	A 9140 Cellular Processes; B 09141 Transport and catabolism; C 04144 Endocytosis [PATH:ko04144]|A 9140 Cellular Processes; B 09143 Cell growth and death; C 04217 Necroptosis [PATH:ko04217]|A 9180 Brite Hierarchies; B 09182 Protein families: genetic information processing; C 04131 Membrane trafficking [BR:ko04131]|A 9180 Brite Hierarchies; B 09183 Protein families: signaling and cellular processes…
denphalae01467	375
denphalae01468	296	K14484	1	IAA; auxin-responsive protein IAA	A 9130 Environmental Information Processing; B 09132 Signal transduction; C 04075 Plant hormone signal transduction [PATH:ko04075]
denphalae01469	371	K13436	2	PTI1; pto-interacting protein 1 [EC:2.7.11.1]	A 9150 Organismal Systems; B 09159 Environmental adaptation; C 04626 Plant-pathogen interaction [PATH:ko04626]|A 9180 Brite Hierarchies; B 09181 Protein families: metabolism; C 01001 Protein kinases [BR:ko01001]
denphalae01470	250	K11752	2	ribD; diaminohydroxyphosphoribosylaminopyrimidine deaminase / 5-amino-6-(5-phosphoribosylamino)uracil reductase [EC:3.5.4.26 1.1.1.193]	A 9100 Metabolism; B 09108 Metabolism of cofactors and vitamins; C 00740 Riboflavin metabolism [PATH:ko00740]|A 9140 Cellular Processes; B 09145 Cellular community - prokaryotes; C 02024 Quorum sensing [PATH:ko02024]
denphalae01471	420	K11752	2	ribD; diaminohydroxyphosphoribosylaminopyrimidine deaminase / 5-amino-6-(5-phosphoribosylamino)uracil reductase [EC:3.5.4.26 1.1.1.193]	A 9100 Metabolism; B 09108 Metabolism of cofactors and vitamins; C 00740 Riboflavin metabolism [PATH:ko00740]|A 9140 Cellular Processes; B 09145 Cellular community - prokaryotes; C 02024 Quorum sensing [PATH:ko02024]
denphalae01472	485
denphalae01473	515
denphalae01474	180	K19761	1	GGACT; gamma-glutamylaminecyclotransferase [EC:2.3.2.-]	A 9190 Not Included in Pathway or Brite; B 09191 Unclassified: metabolism; C 99980 Enzymes with EC numbers
denphalae01475	188
denphalae01476	325
denphalae01477	161
denphalae01478	248
denphalae01479	291
denphalae01480	153	K13993	2	HSP20; HSP20 family protein	A 9120 Genetic Information Processing; B 09123 Folding, sorting and degradation; C 04141 Protein processing in endoplasmic reticulum [PATH:ko04141]|A 9180 Brite Hierarchies; B 09182 Protein families: genetic information processing; C 03110 Chaperones and folding catalysts [BR:ko03110]
denphalae01481	642
denphalae01482	508	K02704	2	psbB; photosystem II CP47 chlorophyll apoprotein	A 9100 Metabolism; B 09102 Energy metabolism; C 00195 Photosynthesis [PATH:ko00195]|A 9180 Brite Hierarchies; B 09181 Protein families: metabolism; C 00194 Photosynthesis proteins [BR:ko00194]
denphalae01483	366
denphalae01484	507
denphalae01485	283
denphalae01486	227
denphalae01487	318
denphalae01488	162
denphalae01489	227
denphalae01490	138
denphalae01491	327
denphalae01492	417
denphalae01493	132
denphalae01494	322
denphalae01495	143
denphalae01496	275
denphalae01497	142	K03626	1	EGD2, NACA; nascent polypeptide-associated complex subunit alpha	A 9150 Organismal Systems; B 09152 Endocrine system; C 04928 Parathyroid hormone synthesis, secretion and action [PATH:ko04928]
denphalae01498	364	K14649	2	TAF8; transcription initiation factor TFIID subunit 8	A 9120 Genetic Information Processing; B 09121 Transcription; C 03022 Basal transcription factors [PATH:ko03022]|A 9180 Brite Hierarchies; B 09182 Protein families: genetic information processing; C 03021 Transcription machinery [BR:ko03021]
denphalae01499	658	K14557	2	UTP6; U3 small nucleolar RNA-associated protein 6	A 9120 Genetic Information Processing; B 09122 Translation; C 03008 Ribosome biogenesis in eukaryotes [PATH:ko03008]|A 9180 Brite Hierarchies; B 09182 Protein families: genetic information processing; C 03009 Ribosome biogenesis [BR:ko03009]
denphalae01500	101
denphalae01501	407
denphalae01502	235	K02694	2	psaF; photosystem I subunit III	A 9100 Metabolism; B 09102 Energy metabolism; C 00195 Photosynthesis [PATH:ko00195]|A 9180 Brite Hierarchies; B 09181 Protein families: metabolism; C 00194 Photosynthesis proteins [BR:ko00194]
denphalae01503	235	K02694	2	psaF; photosystem I subunit III	A 9100 Metabolism; B 09102 Energy metabolism; C 00195 Photosynthesis [PATH:ko00195]|A 9180 Brite Hierarchies; B 09181 Protein families: metabolism; C 00194 Photosynthesis proteins [BR:ko00194]
denphalae01504	112
denphalae01505	113
denphalae01506	235
denphalae01507	179
denphalae01508	426
denphalae01509	429
denphalae01510	380
denphalae01511	429
denphalae01512	409
denphalae01513	533
denphalae01514	210
denphalae01515	440
denphalae01516	207
denphalae01517	160
denphalae01518	115
denphalae01519	217	K12194	4	CHMP4, SNF7, VPS32; charged multivesicular body protein 4	A 9140 Cellular Processes; B 09141 Transport and catabolism; C 04144 Endocytosis [PATH:ko04144]|A 9140 Cellular Processes; B 09143 Cell growth and death; C 04217 Necroptosis [PATH:ko04217]|A 9180 Brite Hierarchies; B 09182 Protein families: genetic information processing; C 04131 Membrane trafficking [BR:ko04131]|A 9180 Brite Hierarchies; B 09183 Protein families: signaling and cellular processes…
denphalae01520	384
denphalae01521	217
denphalae01522	844	K10895	2	FANCI; fanconi anemia group I protein	A 9120 Genetic Information Processing; B 09124 Replication and repair; C 03460 Fanconi anemia pathway [PATH:ko03460]|A 9180 Brite Hierarchies; B 09182 Protein families: genetic information processing; C 03400 DNA repair and recombination proteins [BR:ko03400]
denphalae01523	652	K10895	2	FANCI; fanconi anemia group I protein	A 9120 Genetic Information Processing; B 09124 Replication and repair; C 03460 Fanconi anemia pathway [PATH:ko03460]|A 9180 Brite Hierarchies; B 09182 Protein families: genetic information processing; C 03400 DNA repair and recombination proteins [BR:ko03400]
denphalae01524	1116	K10895	2	FANCI; fanconi anemia group I protein	A 9120 Genetic Information Processing; B 09124 Replication and repair; C 03460 Fanconi anemia pathway [PATH:ko03460]|A 9180 Brite Hierarchies; B 09182 Protein families: genetic information processing; C 03400 DNA repair and recombination proteins [BR:ko03400]
denphalae01525	308	K10895	2	FANCI; fanconi anemia group I protein	A 9120 Genetic Information Processing; B 09124 Replication and repair; C 03460 Fanconi anemia pathway [PATH:ko03460]|A 9180 Brite Hierarchies; B 09182 Protein families: genetic information processing; C 03400 DNA repair and recombination proteins [BR:ko03400]
denphalae01526	187	K03937	7	NDUFS4; NADH dehydrogenase (ubiquinone) Fe-S protein 4	A 9100 Metabolism; B 09102 Energy metabolism; C 00190 Oxidative phosphorylation [PATH:ko00190]|A 9150 Organismal Systems; B 09156 Nervous system; C 04723 Retrograde endocannabinoid signaling [PATH:ko04723]|A 9150 Organismal Systems; B 09159 Environmental adaptation; C 04714 Thermogenesis [PATH:ko04714]|A 9160 Human Diseases; B 09164 Neurodegenerative diseases; C 05010 Alzheimer disease [PATH:ko05…
denphalae01527	315
denphalae01528	240	K00940	5	ndk, NME; nucleoside-diphosphate kinase [EC:2.7.4.6]	A 9100 Metabolism; B 09104 Nucleotide metabolism; C 00230 Purine metabolism [PATH:ko00230]|A 9100 Metabolism; B 09104 Nucleotide metabolism; C 00240 Pyrimidine metabolism [PATH:ko00240]|A 9100 Metabolism; B 09111 Xenobiotics biodegradation and metabolism; C 00983 Drug metabolism - other enzymes [PATH:ko00983]|A 9130 Environmental Information Processing; B 09132 Signal transduction; C 04016 MAPK s…
denphalae01529	167	K00940	5	ndk, NME; nucleoside-diphosphate kinase [EC:2.7.4.6]	A 9100 Metabolism; B 09104 Nucleotide metabolism; C 00230 Purine metabolism [PATH:ko00230]|A 9100 Metabolism; B 09104 Nucleotide metabolism; C 00240 Pyrimidine metabolism [PATH:ko00240]|A 9100 Metabolism; B 09111 Xenobiotics biodegradation and metabolism; C 00983 Drug metabolism - other enzymes [PATH:ko00983]|A 9130 Environmental Information Processing; B 09132 Signal transduction; C 04016 MAPK s…
denphalae01530	1333
denphalae01531	325
denphalae01532	410
denphalae01533	190
denphalae01534	190
denphalae01535	190
denphalae01536	497	K20131	1	RABGEF1; Rab5 GDP/GTP exchange factor	A 9180 Brite Hierarchies; B 09182 Protein families: genetic information processing; C 04131 Membrane trafficking [BR:ko04131]
denphalae01537	255
denphalae01538	311
denphalae01539	662
denphalae01540	170
denphalae01541	542	K05931	2	CARM1, PRMT4; type I protein arginine methyltransferase [EC:2.1.1.319]	A 9160 Human Diseases; B 09176 Drug resistance: Antineoplastic; C 01522 Endocrine resistance [PATH:ko01522]|A 9180 Brite Hierarchies; B 09182 Protein families: genetic information processing; C 03036 Chromosome and associated proteins [BR:ko03036]
denphalae01542	394	K03787	3	surE; 5'-nucleotidase [EC:3.1.3.5]	A 9100 Metabolism; B 09104 Nucleotide metabolism; C 00230 Purine metabolism [PATH:ko00230]|A 9100 Metabolism; B 09104 Nucleotide metabolism; C 00240 Pyrimidine metabolism [PATH:ko00240]|A 9100 Metabolism; B 09108 Metabolism of cofactors and vitamins; C 00760 Nicotinate and nicotinamide metabolism [PATH:ko00760]
denphalae01543	130	K13430	2	PBS1; serine/threonine-protein kinase PBS1 [EC:2.7.11.1]	A 9150 Organismal Systems; B 09159 Environmental adaptation; C 04626 Plant-pathogen interaction [PATH:ko04626]|A 9180 Brite Hierarchies; B 09181 Protein families: metabolism; C 01001 Protein kinases [BR:ko01001]
denphalae01544	416	K14816	1	REI1; pre-60S factor REI1	A 9180 Brite Hierarchies; B 09182 Protein families: genetic information processing; C 03009 Ribosome biogenesis [BR:ko03009]
denphalae01545	818	K11450	2	KDM1A, AOF2, LSD1; lysine-specific histone demethylase 1A [EC:1.-.-.-]	A 9150 Organismal Systems; B 09159 Environmental adaptation; C 04714 Thermogenesis [PATH:ko04714]|A 9180 Brite Hierarchies; B 09182 Protein families: genetic information processing; C 03036 Chromosome and associated proteins [BR:ko03036]
denphalae01546	742	K11450	2	KDM1A, AOF2, LSD1; lysine-specific histone demethylase 1A [EC:1.-.-.-]	A 9150 Organismal Systems; B 09159 Environmental adaptation; C 04714 Thermogenesis [PATH:ko04714]|A 9180 Brite Hierarchies; B 09182 Protein families: genetic information processing; C 03036 Chromosome and associated proteins [BR:ko03036]
denphalae01547	449	K16675	1	ZDHHC9_14_18; palmitoyltransferase ZDHHC9/14/18 [EC:2.3.1.225]	A 9130 Environmental Information Processing; B 09132 Signal transduction; C 04391 Hippo signaling pathway - fly [PATH:ko04391]
denphalae01548	219	K16675	1	ZDHHC9_14_18; palmitoyltransferase ZDHHC9/14/18 [EC:2.3.1.225]	A 9130 Environmental Information Processing; B 09132 Signal transduction; C 04391 Hippo signaling pathway - fly [PATH:ko04391]
denphalae01549	175	K15104	1	SLC25A11, OGC; solute carrier family 25 (mitochondrial oxoglutarate transporter), member 11	A 9180 Brite Hierarchies; B 09183 Protein families: signaling and cellular processes; C 02000 Transporters [BR:ko02000]
denphalae01550	321	K00430	1	E1.11.1.7; peroxidase [EC:1.11.1.7]	A 9100 Metabolism; B 09110 Biosynthesis of other secondary metabolites; C 00940 Phenylpropanoid biosynthesis [PATH:ko00940]
denphalae01551	169	K00430	1	E1.11.1.7; peroxidase [EC:1.11.1.7]	A 9100 Metabolism; B 09110 Biosynthesis of other secondary metabolites; C 00940 Phenylpropanoid biosynthesis [PATH:ko00940]
denphalae01552	109
denphalae01553	317
denphalae01554	246	K09528	2	DNAJC8; DnaJ homolog subfamily C member 8	A 9180 Brite Hierarchies; B 09182 Protein families: genetic information processing; C 03041 Spliceosome [BR:ko03041]|A 9180 Brite Hierarchies; B 09182 Protein families: genetic information processing; C 03110 Chaperones and folding catalysts [BR:ko03110]
denphalae01555	220
denphalae01556	110
denphalae01557	109
denphalae01558	203
denphalae01559	110
denphalae01560	554
denphalae01561	394
denphalae01562	260
denphalae01563	118
denphalae01564	112	K09539	2	DNAJC19; DnaJ homolog subfamily C member 19	A 9180 Brite Hierarchies; B 09182 Protein families: genetic information processing; C 03110 Chaperones and folding catalysts [BR:ko03110]|A 9180 Brite Hierarchies; B 09182 Protein families: genetic information processing; C 03029 Mitochondrial biogenesis [BR:ko03029]
denphalae01565	314
denphalae01566	314
denphalae01567	521	K15397	1	KCS; 3-ketoacyl-CoA synthase [EC:2.3.1.199]	A 9100 Metabolism; B 09103 Lipid metabolism; C 00062 Fatty acid elongation [PATH:ko00062]
denphalae01568	166
denphalae01569	346	K22696	1	EEF2KMT; protein-lysine N-methyltransferase EEF2KMT [EC:2.1.1.-]	A 9180 Brite Hierarchies; B 09182 Protein families: genetic information processing; C 03012 Translation factors [BR:ko03012]
denphalae01570	346	K22696	1	EEF2KMT; protein-lysine N-methyltransferase EEF2KMT [EC:2.1.1.-]	A 9180 Brite Hierarchies; B 09182 Protein families: genetic information processing; C 03012 Translation factors [BR:ko03012]
denphalae01571	238	K22696	1	EEF2KMT; protein-lysine N-methyltransferase EEF2KMT [EC:2.1.1.-]	A 9180 Brite Hierarchies; B 09182 Protein families: genetic information processing; C 03012 Translation factors [BR:ko03012]
denphalae01572	351	K18482	1	ADCL; 4-amino-4-deoxychorismate lyase [EC:4.1.3.38]	A 9100 Metabolism; B 09108 Metabolism of cofactors and vitamins; C 00790 Folate biosynthesis [PATH:ko00790]
denphalae01573	331	K14327	3	UPF2, RENT2; regulator of nonsense transcripts 2	A 9120 Genetic Information Processing; B 09122 Translation; C 03013 RNA transport [PATH:ko03013]|A 9120 Genetic Information Processing; B 09122 Translation; C 03015 mRNA surveillance pathway [PATH:ko03015]|A 9180 Brite Hierarchies; B 09182 Protein families: genetic information processing; C 03019 Messenger RNA biogenesis [BR:ko03019]
denphalae01574	1196	K14327	3	UPF2, RENT2; regulator of nonsense transcripts 2	A 9120 Genetic Information Processing; B 09122 Translation; C 03013 RNA transport [PATH:ko03013]|A 9120 Genetic Information Processing; B 09122 Translation; C 03015 mRNA surveillance pathway [PATH:ko03015]|A 9180 Brite Hierarchies; B 09182 Protein families: genetic information processing; C 03019 Messenger RNA biogenesis [BR:ko03019]
denphalae01575	426	K03036	3	PSMD11, RPN6; 26S proteasome regulatory subunit N6	A 9120 Genetic Information Processing; B 09123 Folding, sorting and degradation; C 03050 Proteasome [PATH:ko03050]|A 9160 Human Diseases; B 09172 Infectious diseases: Viral; C 05169 Epstein-Barr virus infection [PATH:ko05169]|A 9180 Brite Hierarchies; B 09182 Protein families: genetic information processing; C 03051 Proteasome [BR:ko03051]
denphalae01576	146	K02966	2	RP-S19e, RPS19; small subunit ribosomal protein S19e	A 9120 Genetic Information Processing; B 09122 Translation; C 03010 Ribosome [PATH:ko03010]|A 9180 Brite Hierarchies; B 09182 Protein families: genetic information processing; C 03011 Ribosome [BR:ko03011]
denphalae01577	436	K01657	4	trpE; anthranilate synthase component I [EC:4.1.3.27]	A 9100 Metabolism; B 09105 Amino acid metabolism; C 00400 Phenylalanine, tyrosine and tryptophan biosynthesis [PATH:ko00400]|A 9100 Metabolism; B 09110 Biosynthesis of other secondary metabolites; C 00405 Phenazine biosynthesis [PATH:ko00405]|A 9140 Cellular Processes; B 09145 Cellular community - prokaryotes; C 02024 Quorum sensing [PATH:ko02024]|A 9140 Cellular Processes; B 09145 Cellular commu…
denphalae01578	325	K01657	4	trpE; anthranilate synthase component I [EC:4.1.3.27]	A 9100 Metabolism; B 09105 Amino acid metabolism; C 00400 Phenylalanine, tyrosine and tryptophan biosynthesis [PATH:ko00400]|A 9100 Metabolism; B 09110 Biosynthesis of other secondary metabolites; C 00405 Phenazine biosynthesis [PATH:ko00405]|A 9140 Cellular Processes; B 09145 Cellular community - prokaryotes; C 02024 Quorum sensing [PATH:ko02024]|A 9140 Cellular Processes; B 09145 Cellular commu…
denphalae01579	325	K01657	4	trpE; anthranilate synthase component I [EC:4.1.3.27]	A 9100 Metabolism; B 09105 Amino acid metabolism; C 00400 Phenylalanine, tyrosine and tryptophan biosynthesis [PATH:ko00400]|A 9100 Metabolism; B 09110 Biosynthesis of other secondary metabolites; C 00405 Phenazine biosynthesis [PATH:ko00405]|A 9140 Cellular Processes; B 09145 Cellular community - prokaryotes; C 02024 Quorum sensing [PATH:ko02024]|A 9140 Cellular Processes; B 09145 Cellular commu…
denphalae01580	304	K01657	4	trpE; anthranilate synthase component I [EC:4.1.3.27]	A 9100 Metabolism; B 09105 Amino acid metabolism; C 00400 Phenylalanine, tyrosine and tryptophan biosynthesis [PATH:ko00400]|A 9100 Metabolism; B 09110 Biosynthesis of other secondary metabolites; C 00405 Phenazine biosynthesis [PATH:ko00405]|A 9140 Cellular Processes; B 09145 Cellular community - prokaryotes; C 02024 Quorum sensing [PATH:ko02024]|A 9140 Cellular Processes; B 09145 Cellular commu…
denphalae01581	394	K01657	4	trpE; anthranilate synthase component I [EC:4.1.3.27]	A 9100 Metabolism; B 09105 Amino acid metabolism; C 00400 Phenylalanine, tyrosine and tryptophan biosynthesis [PATH:ko00400]|A 9100 Metabolism; B 09110 Biosynthesis of other secondary metabolites; C 00405 Phenazine biosynthesis [PATH:ko00405]|A 9140 Cellular Processes; B 09145 Cellular community - prokaryotes; C 02024 Quorum sensing [PATH:ko02024]|A 9140 Cellular Processes; B 09145 Cellular commu…
denphalae01582	319	K01657	4	trpE; anthranilate synthase component I [EC:4.1.3.27]	A 9100 Metabolism; B 09105 Amino acid metabolism; C 00400 Phenylalanine, tyrosine and tryptophan biosynthesis [PATH:ko00400]|A 9100 Metabolism; B 09110 Biosynthesis of other secondary metabolites; C 00405 Phenazine biosynthesis [PATH:ko00405]|A 9140 Cellular Processes; B 09145 Cellular community - prokaryotes; C 02024 Quorum sensing [PATH:ko02024]|A 9140 Cellular Processes; B 09145 Cellular commu…
denphalae01583	436	K01657	4	trpE; anthranilate synthase component I [EC:4.1.3.27]	A 9100 Metabolism; B 09105 Amino acid metabolism; C 00400 Phenylalanine, tyrosine and tryptophan biosynthesis [PATH:ko00400]|A 9100 Metabolism; B 09110 Biosynthesis of other secondary metabolites; C 00405 Phenazine biosynthesis [PATH:ko00405]|A 9140 Cellular Processes; B 09145 Cellular community - prokaryotes; C 02024 Quorum sensing [PATH:ko02024]|A 9140 Cellular Processes; B 09145 Cellular commu…
denphalae01584	394	K01657	4	trpE; anthranilate synthase component I [EC:4.1.3.27]	A 9100 Metabolism; B 09105 Amino acid metabolism; C 00400 Phenylalanine, tyrosine and tryptophan biosynthesis [PATH:ko00400]|A 9100 Metabolism; B 09110 Biosynthesis of other secondary metabolites; C 00405 Phenazine biosynthesis [PATH:ko00405]|A 9140 Cellular Processes; B 09145 Cellular community - prokaryotes; C 02024 Quorum sensing [PATH:ko02024]|A 9140 Cellular Processes; B 09145 Cellular commu…
denphalae01585	319	K01657	4	trpE; anthranilate synthase component I [EC:4.1.3.27]	A 9100 Metabolism; B 09105 Amino acid metabolism; C 00400 Phenylalanine, tyrosine and tryptophan biosynthesis [PATH:ko00400]|A 9100 Metabolism; B 09110 Biosynthesis of other secondary metabolites; C 00405 Phenazine biosynthesis [PATH:ko00405]|A 9140 Cellular Processes; B 09145 Cellular community - prokaryotes; C 02024 Quorum sensing [PATH:ko02024]|A 9140 Cellular Processes; B 09145 Cellular commu…
denphalae01586	325	K01657	4	trpE; anthranilate synthase component I [EC:4.1.3.27]	A 9100 Metabolism; B 09105 Amino acid metabolism; C 00400 Phenylalanine, tyrosine and tryptophan biosynthesis [PATH:ko00400]|A 9100 Metabolism; B 09110 Biosynthesis of other secondary metabolites; C 00405 Phenazine biosynthesis [PATH:ko00405]|A 9140 Cellular Processes; B 09145 Cellular community - prokaryotes; C 02024 Quorum sensing [PATH:ko02024]|A 9140 Cellular Processes; B 09145 Cellular commu…
denphalae01587	628	K01657	4	trpE; anthranilate synthase component I [EC:4.1.3.27]	A 9100 Metabolism; B 09105 Amino acid metabolism; C 00400 Phenylalanine, tyrosine and tryptophan biosynthesis [PATH:ko00400]|A 9100 Metabolism; B 09110 Biosynthesis of other secondary metabolites; C 00405 Phenazine biosynthesis [PATH:ko00405]|A 9140 Cellular Processes; B 09145 Cellular community - prokaryotes; C 02024 Quorum sensing [PATH:ko02024]|A 9140 Cellular Processes; B 09145 Cellular commu…
denphalae01588	491	K01657	4	trpE; anthranilate synthase component I [EC:4.1.3.27]	A 9100 Metabolism; B 09105 Amino acid metabolism; C 00400 Phenylalanine, tyrosine and tryptophan biosynthesis [PATH:ko00400]|A 9100 Metabolism; B 09110 Biosynthesis of other secondary metabolites; C 00405 Phenazine biosynthesis [PATH:ko00405]|A 9140 Cellular Processes; B 09145 Cellular community - prokaryotes; C 02024 Quorum sensing [PATH:ko02024]|A 9140 Cellular Processes; B 09145 Cellular commu…
denphalae01589	491	K01657	4	trpE; anthranilate synthase component I [EC:4.1.3.27]	A 9100 Metabolism; B 09105 Amino acid metabolism; C 00400 Phenylalanine, tyrosine and tryptophan biosynthesis [PATH:ko00400]|A 9100 Metabolism; B 09110 Biosynthesis of other secondary metabolites; C 00405 Phenazine biosynthesis [PATH:ko00405]|A 9140 Cellular Processes; B 09145 Cellular community - prokaryotes; C 02024 Quorum sensing [PATH:ko02024]|A 9140 Cellular Processes; B 09145 Cellular commu…
denphalae01590	210
denphalae01591	228
denphalae01592	498
denphalae01593	713
denphalae01594	281
denphalae01595	141
denphalae01596	462
denphalae01597	1527	K05666	5	ABCC2; ATP-binding cassette, subfamily C (CFTR/MRP), member 2	A 9130 Environmental Information Processing; B 09131 Membrane transport; C 02010 ABC transporters [PATH:ko02010]|A 9150 Organismal Systems; B 09154 Digestive system; C 04976 Bile secretion [PATH:ko04976]|A 9160 Human Diseases; B 09176 Drug resistance: Antineoplastic; C 01524 Platinum drug resistance [PATH:ko01524]|A 9160 Human Diseases; B 09176 Drug resistance: Antineoplastic; C 01523 Antifolate …
denphalae01598	1495
denphalae01599	1499	K05666	5	ABCC2; ATP-binding cassette, subfamily C (CFTR/MRP), member 2	A 9130 Environmental Information Processing; B 09131 Membrane transport; C 02010 ABC transporters [PATH:ko02010]|A 9150 Organismal Systems; B 09154 Digestive system; C 04976 Bile secretion [PATH:ko04976]|A 9160 Human Diseases; B 09176 Drug resistance: Antineoplastic; C 01524 Platinum drug resistance [PATH:ko01524]|A 9160 Human Diseases; B 09176 Drug resistance: Antineoplastic; C 01523 Antifolate …
denphalae01600	1490	K05666	5	ABCC2; ATP-binding cassette, subfamily C (CFTR/MRP), member 2	A 9130 Environmental Information Processing; B 09131 Membrane transport; C 02010 ABC transporters [PATH:ko02010]|A 9150 Organismal Systems; B 09154 Digestive system; C 04976 Bile secretion [PATH:ko04976]|A 9160 Human Diseases; B 09176 Drug resistance: Antineoplastic; C 01524 Platinum drug resistance [PATH:ko01524]|A 9160 Human Diseases; B 09176 Drug resistance: Antineoplastic; C 01523 Antifolate …
denphalae01601	1014	K05666	5	ABCC2; ATP-binding cassette, subfamily C (CFTR/MRP), member 2	A 9130 Environmental Information Processing; B 09131 Membrane transport; C 02010 ABC transporters [PATH:ko02010]|A 9150 Organismal Systems; B 09154 Digestive system; C 04976 Bile secretion [PATH:ko04976]|A 9160 Human Diseases; B 09176 Drug resistance: Antineoplastic; C 01524 Platinum drug resistance [PATH:ko01524]|A 9160 Human Diseases; B 09176 Drug resistance: Antineoplastic; C 01523 Antifolate …
denphalae01602	105	K02929	2	RP-L44e, RPL44; large subunit ribosomal protein L44e	A 9120 Genetic Information Processing; B 09122 Translation; C 03010 Ribosome [PATH:ko03010]|A 9180 Brite Hierarchies; B 09182 Protein families: genetic information processing; C 03011 Ribosome [BR:ko03011]
denphalae01603	114	K05349	3	bglX; beta-glucosidase [EC:3.2.1.21]	A 9100 Metabolism; B 09101 Carbohydrate metabolism; C 00500 Starch and sucrose metabolism [PATH:ko00500]|A 9100 Metabolism; B 09106 Metabolism of other amino acids; C 00460 Cyanoamino acid metabolism [PATH:ko00460]|A 9100 Metabolism; B 09110 Biosynthesis of other secondary metabolites; C 00940 Phenylpropanoid biosynthesis [PATH:ko00940]
denphalae01604	159	K13993	2	HSP20; HSP20 family protein	A 9120 Genetic Information Processing; B 09123 Folding, sorting and degradation; C 04141 Protein processing in endoplasmic reticulum [PATH:ko04141]|A 9180 Brite Hierarchies; B 09182 Protein families: genetic information processing; C 03110 Chaperones and folding catalysts [BR:ko03110]
denphalae01605	170
denphalae01606	153
denphalae01607	178
denphalae01608	170
denphalae01609	102
denphalae01610	154
denphalae01611	507	K14845	2	RAI1, DOM3Z; RAT1-interacting protein	A 9180 Brite Hierarchies; B 09182 Protein families: genetic information processing; C 03021 Transcription machinery [BR:ko03021]|A 9180 Brite Hierarchies; B 09182 Protein families: genetic information processing; C 03009 Ribosome biogenesis [BR:ko03009]
denphalae01612	297
denphalae01613	1092	K07409	9	CYP1A2; cytochrome P450 family 1 subfamily A polypeptide 2 [EC:1.14.14.1]	A 9100 Metabolism; B 09103 Lipid metabolism; C 00140 Steroid hormone biosynthesis [PATH:ko00140]|A 9100 Metabolism; B 09103 Lipid metabolism; C 00591 Linoleic acid metabolism [PATH:ko00591]|A 9100 Metabolism; B 09105 Amino acid metabolism; C 00380 Tryptophan metabolism [PATH:ko00380]|A 9100 Metabolism; B 09108 Metabolism of cofactors and vitamins; C 00830 Retinol metabolism [PATH:ko00830]|A 9100 …
denphalae01614	511
denphalae01615	523
denphalae01616	254
denphalae01617	210
denphalae01618	408
denphalae01619	130
denphalae01620	152
denphalae01621	152
denphalae01622	254
denphalae01623	273
denphalae01624	152
denphalae01625	185
denphalae01626	152
denphalae01627	210
denphalae01628	265
denphalae01629	288
denphalae01630	435	K22390	1	ACP7; acid phosphatase type 7	A 9190 Not Included in Pathway or Brite; B 09191 Unclassified: metabolism; C 99999 Others
denphalae01631	105
denphalae01632	707
denphalae01633	595
denphalae01634	120	K13899	2	CST3; cystatin-C	A 9150 Organismal Systems; B 09154 Digestive system; C 04970 Salivary secretion [PATH:ko04970]|A 9180 Brite Hierarchies; B 09183 Protein families: signaling and cellular processes; C 04147 Exosome [BR:ko04147]
denphalae01635	125	K13899	2	CST3; cystatin-C	A 9150 Organismal Systems; B 09154 Digestive system; C 04970 Salivary secretion [PATH:ko04970]|A 9180 Brite Hierarchies; B 09183 Protein families: signaling and cellular processes; C 04147 Exosome [BR:ko04147]
denphalae01636	259	K11664	1	VPS72, TCFL1, YL1; vacuolar protein sorting-associated protein 72	A 9180 Brite Hierarchies; B 09182 Protein families: genetic information processing; C 03036 Chromosome and associated proteins [BR:ko03036]
denphalae01637	118	K11664	1	VPS72, TCFL1, YL1; vacuolar protein sorting-associated protein 72	A 9180 Brite Hierarchies; B 09182 Protein families: genetic information processing; C 03036 Chromosome and associated proteins [BR:ko03036]
denphalae01638	361	K11664	1	VPS72, TCFL1, YL1; vacuolar protein sorting-associated protein 72	A 9180 Brite Hierarchies; B 09182 Protein families: genetic information processing; C 03036 Chromosome and associated proteins [BR:ko03036]
denphalae01639	192	K11664	1	VPS72, TCFL1, YL1; vacuolar protein sorting-associated protein 72	A 9180 Brite Hierarchies; B 09182 Protein families: genetic information processing; C 03036 Chromosome and associated proteins [BR:ko03036]
denphalae01640	118	K11664	1	VPS72, TCFL1, YL1; vacuolar protein sorting-associated protein 72	A 9180 Brite Hierarchies; B 09182 Protein families: genetic information processing; C 03036 Chromosome and associated proteins [BR:ko03036]
denphalae01641	576
denphalae01642	354
denphalae01643	146
denphalae01644	159
denphalae01645	175
denphalae01646	215	K00128	14	ALDH; aldehyde dehydrogenase (NAD+) [EC:1.2.1.3]	A 9100 Metabolism; B 09101 Carbohydrate metabolism; C 00010 Glycolysis / Gluconeogenesis [PATH:ko00010]|A 9100 Metabolism; B 09101 Carbohydrate metabolism; C 00053 Ascorbate and aldarate metabolism [PATH:ko00053]|A 9100 Metabolism; B 09101 Carbohydrate metabolism; C 00620 Pyruvate metabolism [PATH:ko00620]|A 9100 Metabolism; B 09103 Lipid metabolism; C 00071 Fatty acid degradation [PATH:ko00071]|…
denphalae01647	280	K00128	14	ALDH; aldehyde dehydrogenase (NAD+) [EC:1.2.1.3]	A 9100 Metabolism; B 09101 Carbohydrate metabolism; C 00010 Glycolysis / Gluconeogenesis [PATH:ko00010]|A 9100 Metabolism; B 09101 Carbohydrate metabolism; C 00053 Ascorbate and aldarate metabolism [PATH:ko00053]|A 9100 Metabolism; B 09101 Carbohydrate metabolism; C 00620 Pyruvate metabolism [PATH:ko00620]|A 9100 Metabolism; B 09103 Lipid metabolism; C 00071 Fatty acid degradation [PATH:ko00071]|…
denphalae01648	474	K00128	14	ALDH; aldehyde dehydrogenase (NAD+) [EC:1.2.1.3]	A 9100 Metabolism; B 09101 Carbohydrate metabolism; C 00010 Glycolysis / Gluconeogenesis [PATH:ko00010]|A 9100 Metabolism; B 09101 Carbohydrate metabolism; C 00053 Ascorbate and aldarate metabolism [PATH:ko00053]|A 9100 Metabolism; B 09101 Carbohydrate metabolism; C 00620 Pyruvate metabolism [PATH:ko00620]|A 9100 Metabolism; B 09103 Lipid metabolism; C 00071 Fatty acid degradation [PATH:ko00071]|…
denphalae01649	246
denphalae01650	102
denphalae01651	238
denphalae01652	192
denphalae01653	196
denphalae01654	107
denphalae01655	222
denphalae01656	114	K14508	2	NPR1; regulatory protein NPR1	A 9130 Environmental Information Processing; B 09132 Signal transduction; C 04075 Plant hormone signal transduction [PATH:ko04075]|A 9180 Brite Hierarchies; B 09182 Protein families: genetic information processing; C 04121 Ubiquitin system [BR:ko04121]
denphalae01657	101
denphalae01658	479	K11843	2	USP14, UBP6; ubiquitin carboxyl-terminal hydrolase 14 [EC:3.4.19.12]	A 9180 Brite Hierarchies; B 09181 Protein families: metabolism; C 01002 Peptidases [BR:ko01002]|A 9180 Brite Hierarchies; B 09182 Protein families: genetic information processing; C 04121 Ubiquitin system [BR:ko04121]
denphalae01659	390
denphalae01660	403
denphalae01661	182
denphalae01662	712
denphalae01663	706	K06184	1	ABCF1; ATP-binding cassette, subfamily F, member 1	A 9180 Brite Hierarchies; B 09182 Protein families: genetic information processing; C 03012 Translation factors [BR:ko03012]
denphalae01664	487	K01601	2	rbcL; ribulose-bisphosphate carboxylase large chain [EC:4.1.1.39]	A 9100 Metabolism; B 09101 Carbohydrate metabolism; C 00630 Glyoxylate and dicarboxylate metabolism [PATH:ko00630]|A 9100 Metabolism; B 09102 Energy metabolism; C 00710 Carbon fixation in photosynthetic organisms [PATH:ko00710]
denphalae01665	404
denphalae01666	268
denphalae01667	200
denphalae01668	200
denphalae01669	141
denphalae01670	213	K02879	2	RP-L17, MRPL17, rplQ; large subunit ribosomal protein L17	A 9120 Genetic Information Processing; B 09122 Translation; C 03010 Ribosome [PATH:ko03010]|A 9180 Brite Hierarchies; B 09182 Protein families: genetic information processing; C 03011 Ribosome [BR:ko03011]
denphalae01671	155	K11252	5	H2B; histone H2B	A 9160 Human Diseases; B 09161 Cancers: Overview; C 05203 Viral carcinogenesis [PATH:ko05203]|A 9160 Human Diseases; B 09163 Immune diseases; C 05322 Systemic lupus erythematosus [PATH:ko05322]|A 9160 Human Diseases; B 09165 Substance dependence; C 05034 Alcoholism [PATH:ko05034]|A 9180 Brite Hierarchies; B 09182 Protein families: genetic information processing; C 03036 Chromosome and associated …
denphalae01672	111	K11252	5	H2B; histone H2B	A 9160 Human Diseases; B 09161 Cancers: Overview; C 05203 Viral carcinogenesis [PATH:ko05203]|A 9160 Human Diseases; B 09163 Immune diseases; C 05322 Systemic lupus erythematosus [PATH:ko05322]|A 9160 Human Diseases; B 09165 Substance dependence; C 05034 Alcoholism [PATH:ko05034]|A 9180 Brite Hierarchies; B 09182 Protein families: genetic information processing; C 03036 Chromosome and associated …
denphalae01673	153	K11252	5	H2B; histone H2B	A 9160 Human Diseases; B 09161 Cancers: Overview; C 05203 Viral carcinogenesis [PATH:ko05203]|A 9160 Human Diseases; B 09163 Immune diseases; C 05322 Systemic lupus erythematosus [PATH:ko05322]|A 9160 Human Diseases; B 09165 Substance dependence; C 05034 Alcoholism [PATH:ko05034]|A 9180 Brite Hierarchies; B 09182 Protein families: genetic information processing; C 03036 Chromosome and associated …
denphalae01674	108	K11252	5	H2B; histone H2B	A 9160 Human Diseases; B 09161 Cancers: Overview; C 05203 Viral carcinogenesis [PATH:ko05203]|A 9160 Human Diseases; B 09163 Immune diseases; C 05322 Systemic lupus erythematosus [PATH:ko05322]|A 9160 Human Diseases; B 09165 Substance dependence; C 05034 Alcoholism [PATH:ko05034]|A 9180 Brite Hierarchies; B 09182 Protein families: genetic information processing; C 03036 Chromosome and associated …
denphalae01675	177	K16253	1	NRPD7, NRPE7; DNA-directed RNA polymerase IV and V subunit 7	A 9180 Brite Hierarchies; B 09182 Protein families: genetic information processing; C 03021 Transcription machinery [BR:ko03021]
denphalae01676	436
denphalae01677	106
denphalae01678	181
denphalae01679	333
denphalae01680	114
denphalae01681	535	K09497	3	CCT5; T-complex protein 1 subunit epsilon	A 9180 Brite Hierarchies; B 09182 Protein families: genetic information processing; C 03110 Chaperones and folding catalysts [BR:ko03110]|A 9180 Brite Hierarchies; B 09182 Protein families: genetic information processing; C 03036 Chromosome and associated proteins [BR:ko03036]|A 9180 Brite Hierarchies; B 09183 Protein families: signaling and cellular processes; C 04147 Exosome [BR:ko04147]
denphalae01682	367	K01517	2	ADPRM; manganese-dependent ADP-ribose/CDP-alcohol diphosphatase [EC:3.6.1.13 3.6.1.16 3.6.1.53]	A 9100 Metabolism; B 09103 Lipid metabolism; C 00564 Glycerophospholipid metabolism [PATH:ko00564]|A 9100 Metabolism; B 09104 Nucleotide metabolism; C 00230 Purine metabolism [PATH:ko00230]
denphalae01683	200
denphalae01684	849
denphalae01685	826
denphalae01686	135
denphalae01687	238
denphalae01688	105
denphalae01689	128
denphalae01690	134
denphalae01691	111
denphalae01692	246
denphalae01693	111
denphalae01694	152
denphalae01695	232
denphalae01696	142
denphalae01697	152
denphalae01698	111
denphalae01699	456	K22047	1	MSL1_2_3; mechanosensitive ion channel protein 1/2/3	A 9180 Brite Hierarchies; B 09183 Protein families: signaling and cellular processes; C 02000 Transporters [BR:ko02000]
denphalae01700	537	K22047	1	MSL1_2_3; mechanosensitive ion channel protein 1/2/3	A 9180 Brite Hierarchies; B 09183 Protein families: signaling and cellular processes; C 02000 Transporters [BR:ko02000]
denphalae01701	231	K00326	1	E1.6.2.2; cytochrome-b5 reductase [EC:1.6.2.2]	A 9100 Metabolism; B 09101 Carbohydrate metabolism; C 00520 Amino sugar and nucleotide sugar metabolism [PATH:ko00520]
denphalae01702	220	K00326	1	E1.6.2.2; cytochrome-b5 reductase [EC:1.6.2.2]	A 9100 Metabolism; B 09101 Carbohydrate metabolism; C 00520 Amino sugar and nucleotide sugar metabolism [PATH:ko00520]
denphalae01703	185	K00326	1	E1.6.2.2; cytochrome-b5 reductase [EC:1.6.2.2]	A 9100 Metabolism; B 09101 Carbohydrate metabolism; C 00520 Amino sugar and nucleotide sugar metabolism [PATH:ko00520]
denphalae01704	196	K00326	1	E1.6.2.2; cytochrome-b5 reductase [EC:1.6.2.2]	A 9100 Metabolism; B 09101 Carbohydrate metabolism; C 00520 Amino sugar and nucleotide sugar metabolism [PATH:ko00520]
denphalae01705	261	K13337	1	PEX19; peroxin-19	A 9140 Cellular Processes; B 09141 Transport and catabolism; C 04146 Peroxisome [PATH:ko04146]
denphalae01706	310
denphalae01707	478	K14411	2	MSI; RNA-binding protein Musashi	A 9120 Genetic Information Processing; B 09122 Translation; C 03015 mRNA surveillance pathway [PATH:ko03015]|A 9180 Brite Hierarchies; B 09182 Protein families: genetic information processing; C 03019 Messenger RNA biogenesis [BR:ko03019]
denphalae01708	476	K14411	2	MSI; RNA-binding protein Musashi	A 9120 Genetic Information Processing; B 09122 Translation; C 03015 mRNA surveillance pathway [PATH:ko03015]|A 9180 Brite Hierarchies; B 09182 Protein families: genetic information processing; C 03019 Messenger RNA biogenesis [BR:ko03019]
denphalae01709	194
denphalae01710	163
denphalae01711	195
denphalae01712	226
denphalae01713	414	K07399	1	resB, ccs1; cytochrome c biogenesis protein	A 9190 Not Included in Pathway or Brite; B 09192 Unclassified: genetic information processing; C 99975 Protein processing
denphalae01714	608	K07399	1	resB, ccs1; cytochrome c biogenesis protein	A 9190 Not Included in Pathway or Brite; B 09192 Unclassified: genetic information processing; C 99975 Protein processing
denphalae01715	156	K07399	1	resB, ccs1; cytochrome c biogenesis protein	A 9190 Not Included in Pathway or Brite; B 09192 Unclassified: genetic information processing; C 99975 Protein processing
denphalae01716	107
denphalae01717	140
denphalae01718	434
denphalae01719	104
denphalae01720	572	K18749	1	LSM14, RAP55, SCD6; protein LSM14	A 9180 Brite Hierarchies; B 09182 Protein families: genetic information processing; C 03019 Messenger RNA biogenesis [BR:ko03019]
denphalae01721	596	K18749	1	LSM14, RAP55, SCD6; protein LSM14	A 9180 Brite Hierarchies; B 09182 Protein families: genetic information processing; C 03019 Messenger RNA biogenesis [BR:ko03019]
denphalae01722	617	K18749	1	LSM14, RAP55, SCD6; protein LSM14	A 9180 Brite Hierarchies; B 09182 Protein families: genetic information processing; C 03019 Messenger RNA biogenesis [BR:ko03019]
denphalae01723	593	K18749	1	LSM14, RAP55, SCD6; protein LSM14	A 9180 Brite Hierarchies; B 09182 Protein families: genetic information processing; C 03019 Messenger RNA biogenesis [BR:ko03019]
denphalae01724	711
denphalae01725	644	K21437	1	ANKRD13; ankyrin repeat domain-containing protein 13	A 9180 Brite Hierarchies; B 09182 Protein families: genetic information processing; C 04131 Membrane trafficking [BR:ko04131]
denphalae01726	392
denphalae01727	342
denphalae01728	484
denphalae01729	412
denphalae01730	609
denphalae01731	196	K00083	1	E1.1.1.195; cinnamyl-alcohol dehydrogenase [EC:1.1.1.195]	A 9100 Metabolism; B 09110 Biosynthesis of other secondary metabolites; C 00940 Phenylpropanoid biosynthesis [PATH:ko00940]
denphalae01732	223
denphalae01733	315
denphalae01734	145	K03236	2	EIF1A; translation initiation factor 1A	A 9120 Genetic Information Processing; B 09122 Translation; C 03013 RNA transport [PATH:ko03013]|A 9180 Brite Hierarchies; B 09182 Protein families: genetic information processing; C 03012 Translation factors [BR:ko03012]
denphalae01735	539
denphalae01736	256	K06130	1	LYPLA2; lysophospholipase II [EC:3.1.1.5]	A 9100 Metabolism; B 09103 Lipid metabolism; C 00564 Glycerophospholipid metabolism [PATH:ko00564]
denphalae01737	469
denphalae01738	142
denphalae01739	113
denphalae01740	131	K01381	2	PEP4; saccharopepsin [EC:3.4.23.25]	A 9140 Cellular Processes; B 09141 Transport and catabolism; C 04138 Autophagy - yeast [PATH:ko04138]|A 9180 Brite Hierarchies; B 09181 Protein families: metabolism; C 01002 Peptidases [BR:ko01002]
denphalae01741	312
denphalae01742	474
denphalae01743	374
denphalae01744	423
denphalae01745	176
denphalae01746	99
denphalae01747	134
denphalae01748	1019	K02519	2	infB, MTIF2; translation initiation factor IF-2	A 9180 Brite Hierarchies; B 09182 Protein families: genetic information processing; C 03012 Translation factors [BR:ko03012]|A 9180 Brite Hierarchies; B 09182 Protein families: genetic information processing; C 03029 Mitochondrial biogenesis [BR:ko03029]
denphalae01749	397	K15718	1	LOX1_5; linoleate 9S-lipoxygenase [EC:1.13.11.58]	A 9100 Metabolism; B 09103 Lipid metabolism; C 00591 Linoleic acid metabolism [PATH:ko00591]
denphalae01750	371
denphalae01751	365
denphalae01752	196
denphalae01753	102
denphalae01754	367	K01897	10	ACSL, fadD; long-chain acyl-CoA synthetase [EC:6.2.1.3]	A 9100 Metabolism; B 09103 Lipid metabolism; C 00061 Fatty acid biosynthesis [PATH:ko00061]|A 9100 Metabolism; B 09103 Lipid metabolism; C 00071 Fatty acid degradation [PATH:ko00071]|A 9140 Cellular Processes; B 09141 Transport and catabolism; C 04146 Peroxisome [PATH:ko04146]|A 9140 Cellular Processes; B 09143 Cell growth and death; C 04216 Ferroptosis [PATH:ko04216]|A 9140 Cellular Processes; B…
denphalae01755	434	K01897	10	ACSL, fadD; long-chain acyl-CoA synthetase [EC:6.2.1.3]	A 9100 Metabolism; B 09103 Lipid metabolism; C 00061 Fatty acid biosynthesis [PATH:ko00061]|A 9100 Metabolism; B 09103 Lipid metabolism; C 00071 Fatty acid degradation [PATH:ko00071]|A 9140 Cellular Processes; B 09141 Transport and catabolism; C 04146 Peroxisome [PATH:ko04146]|A 9140 Cellular Processes; B 09143 Cell growth and death; C 04216 Ferroptosis [PATH:ko04216]|A 9140 Cellular Processes; B…
denphalae01756	364	K01897	10	ACSL, fadD; long-chain acyl-CoA synthetase [EC:6.2.1.3]	A 9100 Metabolism; B 09103 Lipid metabolism; C 00061 Fatty acid biosynthesis [PATH:ko00061]|A 9100 Metabolism; B 09103 Lipid metabolism; C 00071 Fatty acid degradation [PATH:ko00071]|A 9140 Cellular Processes; B 09141 Transport and catabolism; C 04146 Peroxisome [PATH:ko04146]|A 9140 Cellular Processes; B 09143 Cell growth and death; C 04216 Ferroptosis [PATH:ko04216]|A 9140 Cellular Processes; B…
denphalae01757	247	K01649	2	leuA, IMS; 2-isopropylmalate synthase [EC:2.3.3.13]	A 9100 Metabolism; B 09101 Carbohydrate metabolism; C 00620 Pyruvate metabolism [PATH:ko00620]|A 9100 Metabolism; B 09105 Amino acid metabolism; C 00290 Valine, leucine and isoleucine biosynthesis [PATH:ko00290]
denphalae01758	375	K01649	2	leuA, IMS; 2-isopropylmalate synthase [EC:2.3.3.13]	A 9100 Metabolism; B 09101 Carbohydrate metabolism; C 00620 Pyruvate metabolism [PATH:ko00620]|A 9100 Metabolism; B 09105 Amino acid metabolism; C 00290 Valine, leucine and isoleucine biosynthesis [PATH:ko00290]
denphalae01759	306	K01649	2	leuA, IMS; 2-isopropylmalate synthase [EC:2.3.3.13]	A 9100 Metabolism; B 09101 Carbohydrate metabolism; C 00620 Pyruvate metabolism [PATH:ko00620]|A 9100 Metabolism; B 09105 Amino acid metabolism; C 00290 Valine, leucine and isoleucine biosynthesis [PATH:ko00290]
denphalae01760	327	K01649	2	leuA, IMS; 2-isopropylmalate synthase [EC:2.3.3.13]	A 9100 Metabolism; B 09101 Carbohydrate metabolism; C 00620 Pyruvate metabolism [PATH:ko00620]|A 9100 Metabolism; B 09105 Amino acid metabolism; C 00290 Valine, leucine and isoleucine biosynthesis [PATH:ko00290]
denphalae01761	398	K01649	2	leuA, IMS; 2-isopropylmalate synthase [EC:2.3.3.13]	A 9100 Metabolism; B 09101 Carbohydrate metabolism; C 00620 Pyruvate metabolism [PATH:ko00620]|A 9100 Metabolism; B 09105 Amino acid metabolism; C 00290 Valine, leucine and isoleucine biosynthesis [PATH:ko00290]
denphalae01762	164	K01649	2	leuA, IMS; 2-isopropylmalate synthase [EC:2.3.3.13]	A 9100 Metabolism; B 09101 Carbohydrate metabolism; C 00620 Pyruvate metabolism [PATH:ko00620]|A 9100 Metabolism; B 09105 Amino acid metabolism; C 00290 Valine, leucine and isoleucine biosynthesis [PATH:ko00290]
denphalae01763	503
denphalae01764	509
denphalae01765	236
denphalae01766	503
denphalae01767	143
denphalae01768	266
denphalae01769	106
denphalae01770	106
denphalae01771	106
denphalae01772	422	K12177	1	COPS3, CSN3; COP9 signalosome complex subunit 3	A 9180 Brite Hierarchies; B 09182 Protein families: genetic information processing; C 04121 Ubiquitin system [BR:ko04121]
denphalae01773	102
denphalae01774	102
denphalae01775	251	K13434	2	PTI6; pathogenesis-related genes transcriptional activator PTI6	A 9150 Organismal Systems; B 09159 Environmental adaptation; C 04626 Plant-pathogen interaction [PATH:ko04626]|A 9180 Brite Hierarchies; B 09182 Protein families: genetic information processing; C 03000 Transcription factors [BR:ko03000]
denphalae01776	444	K07375	6	TUBB; tubulin beta	A 9140 Cellular Processes; B 09141 Transport and catabolism; C 04145 Phagosome [PATH:ko04145]|A 9140 Cellular Processes; B 09144 Cellular community - eukaryotes; C 04540 Gap junction [PATH:ko04540]|A 9160 Human Diseases; B 09171 Infectious diseases: Bacterial; C 05130 Pathogenic Escherichia coli infection [PATH:ko05130]|A 9180 Brite Hierarchies; B 09182 Protein families: genetic information proce…
denphalae01777	446	K07375	6	TUBB; tubulin beta	A 9140 Cellular Processes; B 09141 Transport and catabolism; C 04145 Phagosome [PATH:ko04145]|A 9140 Cellular Processes; B 09144 Cellular community - eukaryotes; C 04540 Gap junction [PATH:ko04540]|A 9160 Human Diseases; B 09171 Infectious diseases: Bacterial; C 05130 Pathogenic Escherichia coli infection [PATH:ko05130]|A 9180 Brite Hierarchies; B 09182 Protein families: genetic information proce…
denphalae01778	462	K07375	6	TUBB; tubulin beta	A 9140 Cellular Processes; B 09141 Transport and catabolism; C 04145 Phagosome [PATH:ko04145]|A 9140 Cellular Processes; B 09144 Cellular community - eukaryotes; C 04540 Gap junction [PATH:ko04540]|A 9160 Human Diseases; B 09171 Infectious diseases: Bacterial; C 05130 Pathogenic Escherichia coli infection [PATH:ko05130]|A 9180 Brite Hierarchies; B 09182 Protein families: genetic information proce…
denphalae01779	197	K15115	1	SLC25A32, MFT; solute carrier family 25 (mitochondrial folate transporter), member 32	A 9180 Brite Hierarchies; B 09183 Protein families: signaling and cellular processes; C 02000 Transporters [BR:ko02000]
denphalae01780	122	K15115	1	SLC25A32, MFT; solute carrier family 25 (mitochondrial folate transporter), member 32	A 9180 Brite Hierarchies; B 09183 Protein families: signaling and cellular processes; C 02000 Transporters [BR:ko02000]
denphalae01781	315	K15115	1	SLC25A32, MFT; solute carrier family 25 (mitochondrial folate transporter), member 32	A 9180 Brite Hierarchies; B 09183 Protein families: signaling and cellular processes; C 02000 Transporters [BR:ko02000]
denphalae01782	335	K15115	1	SLC25A32, MFT; solute carrier family 25 (mitochondrial folate transporter), member 32	A 9180 Brite Hierarchies; B 09183 Protein families: signaling and cellular processes; C 02000 Transporters [BR:ko02000]
denphalae01783	122	K15115	1	SLC25A32, MFT; solute carrier family 25 (mitochondrial folate transporter), member 32	A 9180 Brite Hierarchies; B 09183 Protein families: signaling and cellular processes; C 02000 Transporters [BR:ko02000]
denphalae01784	187	K15115	1	SLC25A32, MFT; solute carrier family 25 (mitochondrial folate transporter), member 32	A 9180 Brite Hierarchies; B 09183 Protein families: signaling and cellular processes; C 02000 Transporters [BR:ko02000]
denphalae01785	113	K15115	1	SLC25A32, MFT; solute carrier family 25 (mitochondrial folate transporter), member 32	A 9180 Brite Hierarchies; B 09183 Protein families: signaling and cellular processes; C 02000 Transporters [BR:ko02000]
denphalae01786	241	K15115	1	SLC25A32, MFT; solute carrier family 25 (mitochondrial folate transporter), member 32	A 9180 Brite Hierarchies; B 09183 Protein families: signaling and cellular processes; C 02000 Transporters [BR:ko02000]
denphalae01787	197	K15115	1	SLC25A32, MFT; solute carrier family 25 (mitochondrial folate transporter), member 32	A 9180 Brite Hierarchies; B 09183 Protein families: signaling and cellular processes; C 02000 Transporters [BR:ko02000]
denphalae01788	247	K15115	1	SLC25A32, MFT; solute carrier family 25 (mitochondrial folate transporter), member 32	A 9180 Brite Hierarchies; B 09183 Protein families: signaling and cellular processes; C 02000 Transporters [BR:ko02000]
denphalae01789	312	K15115	1	SLC25A32, MFT; solute carrier family 25 (mitochondrial folate transporter), member 32	A 9180 Brite Hierarchies; B 09183 Protein families: signaling and cellular processes; C 02000 Transporters [BR:ko02000]
denphalae01790	159
denphalae01791	148	K02183	47	CALM; calmodulin	A 9130 Environmental Information Processing; B 09132 Signal transduction; C 04014 Ras signaling pathway [PATH:ko04014]|A 9130 Environmental Information Processing; B 09132 Signal transduction; C 04015 Rap1 signaling pathway [PATH:ko04015]|A 9130 Environmental Information Processing; B 09132 Signal transduction; C 04016 MAPK signaling pathway - plant [PATH:ko04016]|A 9130 Environmental Information…
denphalae01792	413
denphalae01793	177	K07766	1	E3.6.1.52; diphosphoinositol-polyphosphate diphosphatase [EC:3.6.1.52]	A 9190 Not Included in Pathway or Brite; B 09191 Unclassified: metabolism; C 99980 Enzymes with EC numbers
denphalae01794	190	K07766	1	E3.6.1.52; diphosphoinositol-polyphosphate diphosphatase [EC:3.6.1.52]	A 9190 Not Included in Pathway or Brite; B 09191 Unclassified: metabolism; C 99980 Enzymes with EC numbers
denphalae01795	150	K13412	3	CPK; calcium-dependent protein kinase [EC:2.7.11.1]	A 9150 Organismal Systems; B 09159 Environmental adaptation; C 04626 Plant-pathogen interaction [PATH:ko04626]|A 9160 Human Diseases; B 09174 Infectious diseases: Parasitic; C 05145 Toxoplasmosis [PATH:ko05145]|A 9180 Brite Hierarchies; B 09181 Protein families: metabolism; C 01001 Protein kinases [BR:ko01001]
denphalae01796	468	K08900	1	BCS1; mitochondrial chaperone BCS1	A 9180 Brite Hierarchies; B 09182 Protein families: genetic information processing; C 03029 Mitochondrial biogenesis [BR:ko03029]
denphalae01797	242
denphalae01798	244
denphalae01799	110
denphalae01800	157
denphalae01801	118
denphalae01802	274
denphalae01803	168
denphalae01804	119
denphalae01805	193	K00609	2	pyrB, PYR2; aspartate carbamoyltransferase catalytic subunit [EC:2.1.3.2]	A 9100 Metabolism; B 09104 Nucleotide metabolism; C 00240 Pyrimidine metabolism [PATH:ko00240]|A 9100 Metabolism; B 09105 Amino acid metabolism; C 00250 Alanine, aspartate and glutamate metabolism [PATH:ko00250]
denphalae01806	399	K00609	2	pyrB, PYR2; aspartate carbamoyltransferase catalytic subunit [EC:2.1.3.2]	A 9100 Metabolism; B 09104 Nucleotide metabolism; C 00240 Pyrimidine metabolism [PATH:ko00240]|A 9100 Metabolism; B 09105 Amino acid metabolism; C 00250 Alanine, aspartate and glutamate metabolism [PATH:ko00250]
denphalae01807	116	K19748	2	GORAB, SCYL1BP1; RAB6-interacting golgin	A 9140 Cellular Processes; B 09143 Cell growth and death; C 04115 p53 signaling pathway [PATH:ko04115]|A 9180 Brite Hierarchies; B 09182 Protein families: genetic information processing; C 04131 Membrane trafficking [BR:ko04131]
denphalae01808	172	K19748	2	GORAB, SCYL1BP1; RAB6-interacting golgin	A 9140 Cellular Processes; B 09143 Cell growth and death; C 04115 p53 signaling pathway [PATH:ko04115]|A 9180 Brite Hierarchies; B 09182 Protein families: genetic information processing; C 04131 Membrane trafficking [BR:ko04131]
denphalae01809	718	K15305	2	VAC14, TAX1BP2; vacuole morphology and inheritance protein 14	A 9160 Human Diseases; B 09161 Cancers: Overview; C 05203 Viral carcinogenesis [PATH:ko05203]|A 9160 Human Diseases; B 09172 Infectious diseases: Viral; C 05166 Human T-cell leukemia virus 1 infection [PATH:ko05166]
denphalae01810	119	K15305	2	VAC14, TAX1BP2; vacuole morphology and inheritance protein 14	A 9160 Human Diseases; B 09161 Cancers: Overview; C 05203 Viral carcinogenesis [PATH:ko05203]|A 9160 Human Diseases; B 09172 Infectious diseases: Viral; C 05166 Human T-cell leukemia virus 1 infection [PATH:ko05166]
denphalae01811	493	K15305	2	VAC14, TAX1BP2; vacuole morphology and inheritance protein 14	A 9160 Human Diseases; B 09161 Cancers: Overview; C 05203 Viral carcinogenesis [PATH:ko05203]|A 9160 Human Diseases; B 09172 Infectious diseases: Viral; C 05166 Human T-cell leukemia virus 1 infection [PATH:ko05166]
denphalae01812	485	K15305	2	VAC14, TAX1BP2; vacuole morphology and inheritance protein 14	A 9160 Human Diseases; B 09161 Cancers: Overview; C 05203 Viral carcinogenesis [PATH:ko05203]|A 9160 Human Diseases; B 09172 Infectious diseases: Viral; C 05166 Human T-cell leukemia virus 1 infection [PATH:ko05166]
denphalae01813	394
denphalae01814	107
denphalae01815	235	K05359	1	ADT, PDT; arogenate/prephenate dehydratase [EC:4.2.1.91 4.2.1.51]	A 9100 Metabolism; B 09105 Amino acid metabolism; C 00400 Phenylalanine, tyrosine and tryptophan biosynthesis [PATH:ko00400]
denphalae01816	326	K05359	1	ADT, PDT; arogenate/prephenate dehydratase [EC:4.2.1.91 4.2.1.51]	A 9100 Metabolism; B 09105 Amino acid metabolism; C 00400 Phenylalanine, tyrosine and tryptophan biosynthesis [PATH:ko00400]
denphalae01817	390	K05359	1	ADT, PDT; arogenate/prephenate dehydratase [EC:4.2.1.91 4.2.1.51]	A 9100 Metabolism; B 09105 Amino acid metabolism; C 00400 Phenylalanine, tyrosine and tryptophan biosynthesis [PATH:ko00400]
denphalae01818	235	K05359	1	ADT, PDT; arogenate/prephenate dehydratase [EC:4.2.1.91 4.2.1.51]	A 9100 Metabolism; B 09105 Amino acid metabolism; C 00400 Phenylalanine, tyrosine and tryptophan biosynthesis [PATH:ko00400]
denphalae01819	235	K05359	1	ADT, PDT; arogenate/prephenate dehydratase [EC:4.2.1.91 4.2.1.51]	A 9100 Metabolism; B 09105 Amino acid metabolism; C 00400 Phenylalanine, tyrosine and tryptophan biosynthesis [PATH:ko00400]
denphalae01820	266	K05359	1	ADT, PDT; arogenate/prephenate dehydratase [EC:4.2.1.91 4.2.1.51]	A 9100 Metabolism; B 09105 Amino acid metabolism; C 00400 Phenylalanine, tyrosine and tryptophan biosynthesis [PATH:ko00400]
denphalae01821	161
denphalae01822	173
denphalae01823	277	K14432	2	ABF; ABA responsive element binding factor	A 9130 Environmental Information Processing; B 09132 Signal transduction; C 04075 Plant hormone signal transduction [PATH:ko04075]|A 9180 Brite Hierarchies; B 09182 Protein families: genetic information processing; C 03000 Transcription factors [BR:ko03000]
denphalae01824	120	K22698	1	SEY1; protein SEY1 [EC:3.6.5.-]	A 9180 Brite Hierarchies; B 09182 Protein families: genetic information processing; C 04131 Membrane trafficking [BR:ko04131]
denphalae01825	117
denphalae01826	505	K03849	2	ALG8; alpha-1,3-glucosyltransferase [EC:2.4.1.265]	A 9100 Metabolism; B 09107 Glycan biosynthesis and metabolism; C 00510 N-Glycan biosynthesis [PATH:ko00510]|A 9180 Brite Hierarchies; B 09181 Protein families: metabolism; C 01003 Glycosyltransferases [BR:ko01003]
denphalae01827	201	K09264	1	K09264; MADS-box transcription factor, plant	A 9180 Brite Hierarchies; B 09182 Protein families: genetic information processing; C 03000 Transcription factors [BR:ko03000]
denphalae01828	105
denphalae01829	114
denphalae01830	986	K20181	2	VPS18, PEP3; vacuolar protein sorting-associated protein 18	A 9140 Cellular Processes; B 09141 Transport and catabolism; C 04138 Autophagy - yeast [PATH:ko04138]|A 9180 Brite Hierarchies; B 09182 Protein families: genetic information processing; C 04131 Membrane trafficking [BR:ko04131]
denphalae01831	106
denphalae01832	104
denphalae01833	293
denphalae01834	484	K12741	3	HNRNPA1_3; heterogeneous nuclear ribonucleoprotein A1/A3	A 9120 Genetic Information Processing; B 09121 Transcription; C 03040 Spliceosome [PATH:ko03040]|A 9180 Brite Hierarchies; B 09182 Protein families: genetic information processing; C 03019 Messenger RNA biogenesis [BR:ko03019]|A 9180 Brite Hierarchies; B 09182 Protein families: genetic information processing; C 03041 Spliceosome [BR:ko03041]
denphalae01835	484	K12741	3	HNRNPA1_3; heterogeneous nuclear ribonucleoprotein A1/A3	A 9120 Genetic Information Processing; B 09121 Transcription; C 03040 Spliceosome [PATH:ko03040]|A 9180 Brite Hierarchies; B 09182 Protein families: genetic information processing; C 03019 Messenger RNA biogenesis [BR:ko03019]|A 9180 Brite Hierarchies; B 09182 Protein families: genetic information processing; C 03041 Spliceosome [BR:ko03041]
denphalae01836	198
denphalae01837	198
denphalae01838	198
denphalae01839	954
denphalae01840	340	K20027	1	ZDHHC1_11; palmitoyltransferase ZDHHC1/11 [EC:2.3.1.225]	A 9180 Brite Hierarchies; B 09182 Protein families: genetic information processing; C 04131 Membrane trafficking [BR:ko04131]
denphalae01841	455	K20027	1	ZDHHC1_11; palmitoyltransferase ZDHHC1/11 [EC:2.3.1.225]	A 9180 Brite Hierarchies; B 09182 Protein families: genetic information processing; C 04131 Membrane trafficking [BR:ko04131]
denphalae01842	452	K20027	1	ZDHHC1_11; palmitoyltransferase ZDHHC1/11 [EC:2.3.1.225]	A 9180 Brite Hierarchies; B 09182 Protein families: genetic information processing; C 04131 Membrane trafficking [BR:ko04131]
denphalae01843	1243
denphalae01844	517	K18468	2	VPS35; vacuolar protein sorting-associated protein 35	A 9140 Cellular Processes; B 09141 Transport and catabolism; C 04144 Endocytosis [PATH:ko04144]|A 9180 Brite Hierarchies; B 09182 Protein families: genetic information processing; C 04131 Membrane trafficking [BR:ko04131]
denphalae01845	631	K18468	2	VPS35; vacuolar protein sorting-associated protein 35	A 9140 Cellular Processes; B 09141 Transport and catabolism; C 04144 Endocytosis [PATH:ko04144]|A 9180 Brite Hierarchies; B 09182 Protein families: genetic information processing; C 04131 Membrane trafficking [BR:ko04131]
denphalae01846	790	K18468	2	VPS35; vacuolar protein sorting-associated protein 35	A 9140 Cellular Processes; B 09141 Transport and catabolism; C 04144 Endocytosis [PATH:ko04144]|A 9180 Brite Hierarchies; B 09182 Protein families: genetic information processing; C 04131 Membrane trafficking [BR:ko04131]
denphalae01847	173	K18468	2	VPS35; vacuolar protein sorting-associated protein 35	A 9140 Cellular Processes; B 09141 Transport and catabolism; C 04144 Endocytosis [PATH:ko04144]|A 9180 Brite Hierarchies; B 09182 Protein families: genetic information processing; C 04131 Membrane trafficking [BR:ko04131]
denphalae01848	181
denphalae01849	249
denphalae01850	224
denphalae01851	165
denphalae01852	190	K09338	1	HD-ZIP; homeobox-leucine zipper protein	A 9180 Brite Hierarchies; B 09182 Protein families: genetic information processing; C 03000 Transcription factors [BR:ko03000]
denphalae01853	187	K09338	1	HD-ZIP; homeobox-leucine zipper protein	A 9180 Brite Hierarchies; B 09182 Protein families: genetic information processing; C 03000 Transcription factors [BR:ko03000]
denphalae01854	266	K09338	1	HD-ZIP; homeobox-leucine zipper protein	A 9180 Brite Hierarchies; B 09182 Protein families: genetic information processing; C 03000 Transcription factors [BR:ko03000]
denphalae01855	517
denphalae01856	109	K08235	1	E2.4.1.207; xyloglucan:xyloglucosyl transferase [EC:2.4.1.207]	A 9190 Not Included in Pathway or Brite; B 09191 Unclassified: metabolism; C 99980 Enzymes with EC numbers
denphalae01857	137
denphalae01858	137
denphalae01859	505	K08857	3	NEK1_4_5; NIMA (never in mitosis gene a)-related kinase 1/4/5 [EC:2.7.11.1]	A 9180 Brite Hierarchies; B 09181 Protein families: metabolism; C 01001 Protein kinases [BR:ko01001]|A 9180 Brite Hierarchies; B 09182 Protein families: genetic information processing; C 03036 Chromosome and associated proteins [BR:ko03036]|A 9180 Brite Hierarchies; B 09182 Protein families: genetic information processing; C 03400 DNA repair and recombination proteins [BR:ko03400]
denphalae01860	278	K08857	3	NEK1_4_5; NIMA (never in mitosis gene a)-related kinase 1/4/5 [EC:2.7.11.1]	A 9180 Brite Hierarchies; B 09181 Protein families: metabolism; C 01001 Protein kinases [BR:ko01001]|A 9180 Brite Hierarchies; B 09182 Protein families: genetic information processing; C 03036 Chromosome and associated proteins [BR:ko03036]|A 9180 Brite Hierarchies; B 09182 Protein families: genetic information processing; C 03400 DNA repair and recombination proteins [BR:ko03400]
denphalae01861	100
denphalae01862	509
denphalae01863	189
denphalae01864	264
denphalae01865	567
denphalae01866	586
denphalae01867	536
denphalae01868	312
denphalae01869	497
denphalae01870	119
denphalae01871	515
denphalae01872	678
denphalae01873	170	K00432	3	gpx; glutathione peroxidase [EC:1.11.1.9]	A 9100 Metabolism; B 09103 Lipid metabolism; C 00590 Arachidonic acid metabolism [PATH:ko00590]|A 9100 Metabolism; B 09106 Metabolism of other amino acids; C 00480 Glutathione metabolism [PATH:ko00480]|A 9150 Organismal Systems; B 09152 Endocrine system; C 04918 Thyroid hormone synthesis [PATH:ko04918]
denphalae01874	170	K00432	3	gpx; glutathione peroxidase [EC:1.11.1.9]	A 9100 Metabolism; B 09103 Lipid metabolism; C 00590 Arachidonic acid metabolism [PATH:ko00590]|A 9100 Metabolism; B 09106 Metabolism of other amino acids; C 00480 Glutathione metabolism [PATH:ko00480]|A 9150 Organismal Systems; B 09152 Endocrine system; C 04918 Thyroid hormone synthesis [PATH:ko04918]
denphalae01875	266	K00432	3	gpx; glutathione peroxidase [EC:1.11.1.9]	A 9100 Metabolism; B 09103 Lipid metabolism; C 00590 Arachidonic acid metabolism [PATH:ko00590]|A 9100 Metabolism; B 09106 Metabolism of other amino acids; C 00480 Glutathione metabolism [PATH:ko00480]|A 9150 Organismal Systems; B 09152 Endocrine system; C 04918 Thyroid hormone synthesis [PATH:ko04918]
denphalae01876	102
denphalae01877	131	K13495	1	CISZOG; cis-zeatin O-glucosyltransferase [EC:2.4.1.215]	A 9100 Metabolism; B 09109 Metabolism of terpenoids and polyketides; C 00908 Zeatin biosynthesis [PATH:ko00908]
denphalae01878	369	K10536	1	aguA; agmatine deiminase [EC:3.5.3.12]	A 9100 Metabolism; B 09105 Amino acid metabolism; C 00330 Arginine and proline metabolism [PATH:ko00330]
denphalae01879	465
denphalae01880	156	K23154	1	CGT; 2-hydroxyflavanone C-glucosyltransferase [EC:2.4.1.360]	A 9190 Not Included in Pathway or Brite; B 09191 Unclassified: metabolism; C 99980 Enzymes with EC numbers
denphalae01881	142	K11593	2	ELF2C, AGO; eukaryotic translation initiation factor 2C	A 9180 Brite Hierarchies; B 09182 Protein families: genetic information processing; C 03019 Messenger RNA biogenesis [BR:ko03019]|A 9180 Brite Hierarchies; B 09182 Protein families: genetic information processing; C 03036 Chromosome and associated proteins [BR:ko03036]
denphalae01882	1085	K12619	6	XRN2, RAT1; 5'-3' exoribonuclease 2 [EC:3.1.13.-]	A 9120 Genetic Information Processing; B 09122 Translation; C 03008 Ribosome biogenesis in eukaryotes [PATH:ko03008]|A 9120 Genetic Information Processing; B 09123 Folding, sorting and degradation; C 03018 RNA degradation [PATH:ko03018]|A 9180 Brite Hierarchies; B 09182 Protein families: genetic information processing; C 03021 Transcription machinery [BR:ko03021]|A 9180 Brite Hierarchies; B 09182…
denphalae01883	494	K12619	6	XRN2, RAT1; 5'-3' exoribonuclease 2 [EC:3.1.13.-]	A 9120 Genetic Information Processing; B 09122 Translation; C 03008 Ribosome biogenesis in eukaryotes [PATH:ko03008]|A 9120 Genetic Information Processing; B 09123 Folding, sorting and degradation; C 03018 RNA degradation [PATH:ko03018]|A 9180 Brite Hierarchies; B 09182 Protein families: genetic information processing; C 03021 Transcription machinery [BR:ko03021]|A 9180 Brite Hierarchies; B 09182…
denphalae01884	1106	K12619	6	XRN2, RAT1; 5'-3' exoribonuclease 2 [EC:3.1.13.-]	A 9120 Genetic Information Processing; B 09122 Translation; C 03008 Ribosome biogenesis in eukaryotes [PATH:ko03008]|A 9120 Genetic Information Processing; B 09123 Folding, sorting and degradation; C 03018 RNA degradation [PATH:ko03018]|A 9180 Brite Hierarchies; B 09182 Protein families: genetic information processing; C 03021 Transcription machinery [BR:ko03021]|A 9180 Brite Hierarchies; B 09182…
denphalae01885	111	K20553	2	XRN4; 5'-3' exoribonuclease 4 [EC:3.1.13.-]	A 9130 Environmental Information Processing; B 09132 Signal transduction; C 04016 MAPK signaling pathway - plant [PATH:ko04016]|A 9180 Brite Hierarchies; B 09182 Protein families: genetic information processing; C 03019 Messenger RNA biogenesis [BR:ko03019]
denphalae01886	594	K20553	2	XRN4; 5'-3' exoribonuclease 4 [EC:3.1.13.-]	A 9130 Environmental Information Processing; B 09132 Signal transduction; C 04016 MAPK signaling pathway - plant [PATH:ko04016]|A 9180 Brite Hierarchies; B 09182 Protein families: genetic information processing; C 03019 Messenger RNA biogenesis [BR:ko03019]
denphalae01887	691	K20553	2	XRN4; 5'-3' exoribonuclease 4 [EC:3.1.13.-]	A 9130 Environmental Information Processing; B 09132 Signal transduction; C 04016 MAPK signaling pathway - plant [PATH:ko04016]|A 9180 Brite Hierarchies; B 09182 Protein families: genetic information processing; C 03019 Messenger RNA biogenesis [BR:ko03019]
denphalae01888	216
denphalae01889	109
denphalae01890	143
denphalae01891	316
denphalae01892	529
denphalae01893	206
denphalae01894	165
denphalae01895	250
denphalae01896	250
denphalae01897	250
denphalae01898	302
denphalae01899	765	K12822	2	RBM25, S164; RNA-binding protein 25	A 9120 Genetic Information Processing; B 09121 Transcription; C 03040 Spliceosome [PATH:ko03040]|A 9180 Brite Hierarchies; B 09182 Protein families: genetic information processing; C 03041 Spliceosome [BR:ko03041]
denphalae01900	765	K12822	2	RBM25, S164; RNA-binding protein 25	A 9120 Genetic Information Processing; B 09121 Transcription; C 03040 Spliceosome [PATH:ko03040]|A 9180 Brite Hierarchies; B 09182 Protein families: genetic information processing; C 03041 Spliceosome [BR:ko03041]
denphalae01901	546	K12822	2	RBM25, S164; RNA-binding protein 25	A 9120 Genetic Information Processing; B 09121 Transcription; C 03040 Spliceosome [PATH:ko03040]|A 9180 Brite Hierarchies; B 09182 Protein families: genetic information processing; C 03041 Spliceosome [BR:ko03041]
denphalae01902	765	K12822	2	RBM25, S164; RNA-binding protein 25	A 9120 Genetic Information Processing; B 09121 Transcription; C 03040 Spliceosome [PATH:ko03040]|A 9180 Brite Hierarchies; B 09182 Protein families: genetic information processing; C 03041 Spliceosome [BR:ko03041]
denphalae01903	546	K12822	2	RBM25, S164; RNA-binding protein 25	A 9120 Genetic Information Processing; B 09121 Transcription; C 03040 Spliceosome [PATH:ko03040]|A 9180 Brite Hierarchies; B 09182 Protein families: genetic information processing; C 03041 Spliceosome [BR:ko03041]
denphalae01904	765	K12822	2	RBM25, S164; RNA-binding protein 25	A 9120 Genetic Information Processing; B 09121 Transcription; C 03040 Spliceosome [PATH:ko03040]|A 9180 Brite Hierarchies; B 09182 Protein families: genetic information processing; C 03041 Spliceosome [BR:ko03041]
denphalae01905	948	K12822	2	RBM25, S164; RNA-binding protein 25	A 9120 Genetic Information Processing; B 09121 Transcription; C 03040 Spliceosome [PATH:ko03040]|A 9180 Brite Hierarchies; B 09182 Protein families: genetic information processing; C 03041 Spliceosome [BR:ko03041]
denphalae01906	765	K12822	2	RBM25, S164; RNA-binding protein 25	A 9120 Genetic Information Processing; B 09121 Transcription; C 03040 Spliceosome [PATH:ko03040]|A 9180 Brite Hierarchies; B 09182 Protein families: genetic information processing; C 03041 Spliceosome [BR:ko03041]
denphalae01907	546	K12822	2	RBM25, S164; RNA-binding protein 25	A 9120 Genetic Information Processing; B 09121 Transcription; C 03040 Spliceosome [PATH:ko03040]|A 9180 Brite Hierarchies; B 09182 Protein families: genetic information processing; C 03041 Spliceosome [BR:ko03041]
denphalae01908	1809
denphalae01909	158
denphalae01910	350	K11982	2	RNF115_126; E3 ubiquitin-protein ligase RNF115/126 [EC:2.3.2.27]	A 9180 Brite Hierarchies; B 09182 Protein families: genetic information processing; C 04131 Membrane trafficking [BR:ko04131]|A 9180 Brite Hierarchies; B 09182 Protein families: genetic information processing; C 04121 Ubiquitin system [BR:ko04121]
denphalae01911	116
denphalae01912	172
denphalae01913	253
denphalae01914	285
denphalae01915	221
denphalae01916	139
denphalae01917	152
denphalae01918	548	K10526	1	OPCL1; OPC-8:0 CoA ligase 1 [EC:6.2.1.-]	A 9100 Metabolism; B 09103 Lipid metabolism; C 00592 alpha-Linolenic acid metabolism [PATH:ko00592]
denphalae01919	107
denphalae01920	102
denphalae01921	420
denphalae01922	267
denphalae01923	107
denphalae01924	155
denphalae01925	113
denphalae01926	149
denphalae01927	93
denphalae01928	357
denphalae01929	462	K03231	7	EEF1A; elongation factor 1-alpha	A 9120 Genetic Information Processing; B 09122 Translation; C 03013 RNA transport [PATH:ko03013]|A 9160 Human Diseases; B 09171 Infectious diseases: Bacterial; C 05134 Legionellosis [PATH:ko05134]|A 9180 Brite Hierarchies; B 09182 Protein families: genetic information processing; C 03019 Messenger RNA biogenesis [BR:ko03019]|A 9180 Brite Hierarchies; B 09182 Protein families: genetic information …
denphalae01930	214	K02866	2	RP-L10e, RPL10; large subunit ribosomal protein L10e	A 9120 Genetic Information Processing; B 09122 Translation; C 03010 Ribosome [PATH:ko03010]|A 9180 Brite Hierarchies; B 09182 Protein families: genetic information processing; C 03011 Ribosome [BR:ko03011]
denphalae01931	238	K03217	5	yidC, spoIIIJ, OXA1, ccfA; YidC/Oxa1 family membrane protein insertase	A 9120 Genetic Information Processing; B 09123 Folding, sorting and degradation; C 03060 Protein export [PATH:ko03060]|A 9130 Environmental Information Processing; B 09131 Membrane transport; C 03070 Bacterial secretion system [PATH:ko03070]|A 9140 Cellular Processes; B 09145 Cellular community - prokaryotes; C 02024 Quorum sensing [PATH:ko02024]|A 9180 Brite Hierarchies; B 09182 Protein families…
denphalae01932	229	K03217	5	yidC, spoIIIJ, OXA1, ccfA; YidC/Oxa1 family membrane protein insertase	A 9120 Genetic Information Processing; B 09123 Folding, sorting and degradation; C 03060 Protein export [PATH:ko03060]|A 9130 Environmental Information Processing; B 09131 Membrane transport; C 03070 Bacterial secretion system [PATH:ko03070]|A 9140 Cellular Processes; B 09145 Cellular community - prokaryotes; C 02024 Quorum sensing [PATH:ko02024]|A 9180 Brite Hierarchies; B 09182 Protein families…
denphalae01933	116	K03217	5	yidC, spoIIIJ, OXA1, ccfA; YidC/Oxa1 family membrane protein insertase	A 9120 Genetic Information Processing; B 09123 Folding, sorting and degradation; C 03060 Protein export [PATH:ko03060]|A 9130 Environmental Information Processing; B 09131 Membrane transport; C 03070 Bacterial secretion system [PATH:ko03070]|A 9140 Cellular Processes; B 09145 Cellular community - prokaryotes; C 02024 Quorum sensing [PATH:ko02024]|A 9180 Brite Hierarchies; B 09182 Protein families…
denphalae01934	106	K03217	5	yidC, spoIIIJ, OXA1, ccfA; YidC/Oxa1 family membrane protein insertase	A 9120 Genetic Information Processing; B 09123 Folding, sorting and degradation; C 03060 Protein export [PATH:ko03060]|A 9130 Environmental Information Processing; B 09131 Membrane transport; C 03070 Bacterial secretion system [PATH:ko03070]|A 9140 Cellular Processes; B 09145 Cellular community - prokaryotes; C 02024 Quorum sensing [PATH:ko02024]|A 9180 Brite Hierarchies; B 09182 Protein families…
denphalae01935	106	K03217	5	yidC, spoIIIJ, OXA1, ccfA; YidC/Oxa1 family membrane protein insertase	A 9120 Genetic Information Processing; B 09123 Folding, sorting and degradation; C 03060 Protein export [PATH:ko03060]|A 9130 Environmental Information Processing; B 09131 Membrane transport; C 03070 Bacterial secretion system [PATH:ko03070]|A 9140 Cellular Processes; B 09145 Cellular community - prokaryotes; C 02024 Quorum sensing [PATH:ko02024]|A 9180 Brite Hierarchies; B 09182 Protein families…
denphalae01936	211	K03217	5	yidC, spoIIIJ, OXA1, ccfA; YidC/Oxa1 family membrane protein insertase	A 9120 Genetic Information Processing; B 09123 Folding, sorting and degradation; C 03060 Protein export [PATH:ko03060]|A 9130 Environmental Information Processing; B 09131 Membrane transport; C 03070 Bacterial secretion system [PATH:ko03070]|A 9140 Cellular Processes; B 09145 Cellular community - prokaryotes; C 02024 Quorum sensing [PATH:ko02024]|A 9180 Brite Hierarchies; B 09182 Protein families…
denphalae01937	434	K03217	5	yidC, spoIIIJ, OXA1, ccfA; YidC/Oxa1 family membrane protein insertase	A 9120 Genetic Information Processing; B 09123 Folding, sorting and degradation; C 03060 Protein export [PATH:ko03060]|A 9130 Environmental Information Processing; B 09131 Membrane transport; C 03070 Bacterial secretion system [PATH:ko03070]|A 9140 Cellular Processes; B 09145 Cellular community - prokaryotes; C 02024 Quorum sensing [PATH:ko02024]|A 9180 Brite Hierarchies; B 09182 Protein families…
denphalae01938	374	K03217	5	yidC, spoIIIJ, OXA1, ccfA; YidC/Oxa1 family membrane protein insertase	A 9120 Genetic Information Processing; B 09123 Folding, sorting and degradation; C 03060 Protein export [PATH:ko03060]|A 9130 Environmental Information Processing; B 09131 Membrane transport; C 03070 Bacterial secretion system [PATH:ko03070]|A 9140 Cellular Processes; B 09145 Cellular community - prokaryotes; C 02024 Quorum sensing [PATH:ko02024]|A 9180 Brite Hierarchies; B 09182 Protein families…
denphalae01939	171
denphalae01940	244	K10859	1	ALKBH2; DNA oxidative demethylase [EC:1.14.11.33]	A 9180 Brite Hierarchies; B 09182 Protein families: genetic information processing; C 03400 DNA repair and recombination proteins [BR:ko03400]
denphalae01941	125
denphalae01942	106
denphalae01943	290
denphalae01944	167
denphalae01945	152	K04565	5	SOD1; superoxide dismutase, Cu-Zn family [EC:1.15.1.1]	A 9140 Cellular Processes; B 09141 Transport and catabolism; C 04146 Peroxisome [PATH:ko04146]|A 9150 Organismal Systems; B 09149 Aging; C 04213 Longevity regulating pathway - multiple species [PATH:ko04213]|A 9160 Human Diseases; B 09164 Neurodegenerative diseases; C 05014 Amyotrophic lateral sclerosis (ALS) [PATH:ko05014]|A 9160 Human Diseases; B 09164 Neurodegenerative diseases; C 05016 Huntin…
denphalae01946	152	K04565	5	SOD1; superoxide dismutase, Cu-Zn family [EC:1.15.1.1]	A 9140 Cellular Processes; B 09141 Transport and catabolism; C 04146 Peroxisome [PATH:ko04146]|A 9150 Organismal Systems; B 09149 Aging; C 04213 Longevity regulating pathway - multiple species [PATH:ko04213]|A 9160 Human Diseases; B 09164 Neurodegenerative diseases; C 05014 Amyotrophic lateral sclerosis (ALS) [PATH:ko05014]|A 9160 Human Diseases; B 09164 Neurodegenerative diseases; C 05016 Huntin…
denphalae01947	163	K04565	5	SOD1; superoxide dismutase, Cu-Zn family [EC:1.15.1.1]	A 9140 Cellular Processes; B 09141 Transport and catabolism; C 04146 Peroxisome [PATH:ko04146]|A 9150 Organismal Systems; B 09149 Aging; C 04213 Longevity regulating pathway - multiple species [PATH:ko04213]|A 9160 Human Diseases; B 09164 Neurodegenerative diseases; C 05014 Amyotrophic lateral sclerosis (ALS) [PATH:ko05014]|A 9160 Human Diseases; B 09164 Neurodegenerative diseases; C 05016 Huntin…
denphalae01948	227	K12382	2	PSAP, SGP1; saposin	A 9140 Cellular Processes; B 09141 Transport and catabolism; C 04142 Lysosome [PATH:ko04142]|A 9180 Brite Hierarchies; B 09183 Protein families: signaling and cellular processes; C 04147 Exosome [BR:ko04147]
denphalae01949	110
denphalae01950	126	K03005	2	RPA49, POLR1E; DNA-directed RNA polymerase I subunit RPA49	A 9120 Genetic Information Processing; B 09121 Transcription; C 03020 RNA polymerase [PATH:ko03020]|A 9180 Brite Hierarchies; B 09182 Protein families: genetic information processing; C 03021 Transcription machinery [BR:ko03021]
denphalae01951	424	K03005	2	RPA49, POLR1E; DNA-directed RNA polymerase I subunit RPA49	A 9120 Genetic Information Processing; B 09121 Transcription; C 03020 RNA polymerase [PATH:ko03020]|A 9180 Brite Hierarchies; B 09182 Protein families: genetic information processing; C 03021 Transcription machinery [BR:ko03021]
denphalae01952	560
denphalae01953	240
denphalae01954	303
denphalae01955	108
denphalae01956	189
denphalae01957	799	K22048	1	MSL4S; mechanosensitive ion channel protein 4/5/6/7/8/9/10	A 9180 Brite Hierarchies; B 09183 Protein families: signaling and cellular processes; C 02000 Transporters [BR:ko02000]
denphalae01958	113
denphalae01959	219	K13161	1	HNRNPR; heterogeneous nuclear ribonucleoprotein R	A 9180 Brite Hierarchies; B 09182 Protein families: genetic information processing; C 03041 Spliceosome [BR:ko03041]
denphalae01960	364	K13161	1	HNRNPR; heterogeneous nuclear ribonucleoprotein R	A 9180 Brite Hierarchies; B 09182 Protein families: genetic information processing; C 03041 Spliceosome [BR:ko03041]
denphalae01961	174	K13161	1	HNRNPR; heterogeneous nuclear ribonucleoprotein R	A 9180 Brite Hierarchies; B 09182 Protein families: genetic information processing; C 03041 Spliceosome [BR:ko03041]
denphalae01962	410	K13161	1	HNRNPR; heterogeneous nuclear ribonucleoprotein R	A 9180 Brite Hierarchies; B 09182 Protein families: genetic information processing; C 03041 Spliceosome [BR:ko03041]
denphalae01963	327	K09753	1	CCR; cinnamoyl-CoA reductase [EC:1.2.1.44]	A 9100 Metabolism; B 09110 Biosynthesis of other secondary metabolites; C 00940 Phenylpropanoid biosynthesis [PATH:ko00940]
denphalae01964	377
denphalae01965	100
denphalae01966	610	K09840	1	NCED; 9-cis-epoxycarotenoid dioxygenase [EC:1.13.11.51]	A 9100 Metabolism; B 09109 Metabolism of terpenoids and polyketides; C 00906 Carotenoid biosynthesis [PATH:ko00906]
denphalae01967	157
denphalae01968	210
denphalae01969	110	K00430	1	E1.11.1.7; peroxidase [EC:1.11.1.7]	A 9100 Metabolism; B 09110 Biosynthesis of other secondary metabolites; C 00940 Phenylpropanoid biosynthesis [PATH:ko00940]
denphalae01970	228
denphalae01971	627
denphalae01972	168
denphalae01973	298	K00939	3	adk, AK; adenylate kinase [EC:2.7.4.3]	A 9100 Metabolism; B 09104 Nucleotide metabolism; C 00230 Purine metabolism [PATH:ko00230]|A 9100 Metabolism; B 09108 Metabolism of cofactors and vitamins; C 00730 Thiamine metabolism [PATH:ko00730]|A 9180 Brite Hierarchies; B 09183 Protein families: signaling and cellular processes; C 04147 Exosome [BR:ko04147]
denphalae01974	102
denphalae01975	559	K18213	2	PRORP; proteinaceous RNase P [EC:3.1.26.5]	A 9120 Genetic Information Processing; B 09122 Translation; C 03013 RNA transport [PATH:ko03013]|A 9180 Brite Hierarchies; B 09182 Protein families: genetic information processing; C 03016 Transfer RNA biogenesis [BR:ko03016]
denphalae01976	195	K18213	2	PRORP; proteinaceous RNase P [EC:3.1.26.5]	A 9120 Genetic Information Processing; B 09122 Translation; C 03013 RNA transport [PATH:ko03013]|A 9180 Brite Hierarchies; B 09182 Protein families: genetic information processing; C 03016 Transfer RNA biogenesis [BR:ko03016]
denphalae01977	198	K18213	2	PRORP; proteinaceous RNase P [EC:3.1.26.5]	A 9120 Genetic Information Processing; B 09122 Translation; C 03013 RNA transport [PATH:ko03013]|A 9180 Brite Hierarchies; B 09182 Protein families: genetic information processing; C 03016 Transfer RNA biogenesis [BR:ko03016]
denphalae01978	400	K18213	2	PRORP; proteinaceous RNase P [EC:3.1.26.5]	A 9120 Genetic Information Processing; B 09122 Translation; C 03013 RNA transport [PATH:ko03013]|A 9180 Brite Hierarchies; B 09182 Protein families: genetic information processing; C 03016 Transfer RNA biogenesis [BR:ko03016]
denphalae01979	253	K13126	5	PABPC; polyadenylate-binding protein	A 9120 Genetic Information Processing; B 09122 Translation; C 03013 RNA transport [PATH:ko03013]|A 9120 Genetic Information Processing; B 09122 Translation; C 03015 mRNA surveillance pathway [PATH:ko03015]|A 9120 Genetic Information Processing; B 09123 Folding, sorting and degradation; C 03018 RNA degradation [PATH:ko03018]|A 9180 Brite Hierarchies; B 09182 Protein families: genetic information p…
denphalae01980	261	K13126	5	PABPC; polyadenylate-binding protein	A 9120 Genetic Information Processing; B 09122 Translation; C 03013 RNA transport [PATH:ko03013]|A 9120 Genetic Information Processing; B 09122 Translation; C 03015 mRNA surveillance pathway [PATH:ko03015]|A 9120 Genetic Information Processing; B 09123 Folding, sorting and degradation; C 03018 RNA degradation [PATH:ko03018]|A 9180 Brite Hierarchies; B 09182 Protein families: genetic information p…
denphalae01981	108
denphalae01982	198	K10436	2	MAPRE; microtubule-associated protein, RP/EB family	A 9180 Brite Hierarchies; B 09182 Protein families: genetic information processing; C 03036 Chromosome and associated proteins [BR:ko03036]|A 9180 Brite Hierarchies; B 09183 Protein families: signaling and cellular processes; C 04812 Cytoskeleton proteins [BR:ko04812]
denphalae01983	208	K13065	3	E2.3.1.133, HCT; shikimate O-hydroxycinnamoyltransferase [EC:2.3.1.133]	A 9100 Metabolism; B 09110 Biosynthesis of other secondary metabolites; C 00940 Phenylpropanoid biosynthesis [PATH:ko00940]|A 9100 Metabolism; B 09110 Biosynthesis of other secondary metabolites; C 00945 Stilbenoid, diarylheptanoid and gingerol biosynthesis [PATH:ko00945]|A 9100 Metabolism; B 09110 Biosynthesis of other secondary metabolites; C 00941 Flavonoid biosynthesis [PATH:ko00941]
denphalae01984	118	K01875	3	SARS, serS; seryl-tRNA synthetase [EC:6.1.1.11]	A 9120 Genetic Information Processing; B 09122 Translation; C 00970 Aminoacyl-tRNA biosynthesis [PATH:ko00970]|A 9180 Brite Hierarchies; B 09181 Protein families: metabolism; C 01007 Amino acid related enzymes [BR:ko01007]|A 9180 Brite Hierarchies; B 09182 Protein families: genetic information processing; C 03016 Transfer RNA biogenesis [BR:ko03016]
denphalae01985	384
denphalae01986	164
denphalae01987	115
denphalae01988	193	K06928	2	NTPCR; nucleoside-triphosphatase [EC:3.6.1.15]	A 9100 Metabolism; B 09104 Nucleotide metabolism; C 00230 Purine metabolism [PATH:ko00230]|A 9100 Metabolism; B 09108 Metabolism of cofactors and vitamins; C 00730 Thiamine metabolism [PATH:ko00730]
denphalae01989	115
denphalae01990	149	K06928	2	NTPCR; nucleoside-triphosphatase [EC:3.6.1.15]	A 9100 Metabolism; B 09104 Nucleotide metabolism; C 00230 Purine metabolism [PATH:ko00230]|A 9100 Metabolism; B 09108 Metabolism of cofactors and vitamins; C 00730 Thiamine metabolism [PATH:ko00730]
denphalae01991	164	K06928	2	NTPCR; nucleoside-triphosphatase [EC:3.6.1.15]	A 9100 Metabolism; B 09104 Nucleotide metabolism; C 00230 Purine metabolism [PATH:ko00230]|A 9100 Metabolism; B 09108 Metabolism of cofactors and vitamins; C 00730 Thiamine metabolism [PATH:ko00730]
denphalae01992	164	K06928	2	NTPCR; nucleoside-triphosphatase [EC:3.6.1.15]	A 9100 Metabolism; B 09104 Nucleotide metabolism; C 00230 Purine metabolism [PATH:ko00230]|A 9100 Metabolism; B 09108 Metabolism of cofactors and vitamins; C 00730 Thiamine metabolism [PATH:ko00730]
denphalae01993	143
denphalae01994	168	K06928	2	NTPCR; nucleoside-triphosphatase [EC:3.6.1.15]	A 9100 Metabolism; B 09104 Nucleotide metabolism; C 00230 Purine metabolism [PATH:ko00230]|A 9100 Metabolism; B 09108 Metabolism of cofactors and vitamins; C 00730 Thiamine metabolism [PATH:ko00730]
denphalae01995	319	K04506	5	SIAH1; E3 ubiquitin-protein ligase SIAH1 [EC:2.3.2.27]	A 9120 Genetic Information Processing; B 09123 Folding, sorting and degradation; C 04120 Ubiquitin mediated proteolysis [PATH:ko04120]|A 9130 Environmental Information Processing; B 09132 Signal transduction; C 04013 MAPK signaling pathway - fly [PATH:ko04013]|A 9130 Environmental Information Processing; B 09132 Signal transduction; C 04310 Wnt signaling pathway [PATH:ko04310]|A 9140 Cellular Pro…
denphalae01996	142	K14308	2	NUP54, NUP57; nuclear pore complex protein Nup54	A 9120 Genetic Information Processing; B 09122 Translation; C 03013 RNA transport [PATH:ko03013]|A 9180 Brite Hierarchies; B 09182 Protein families: genetic information processing; C 03019 Messenger RNA biogenesis [BR:ko03019]
denphalae01997	274	K14308	2	NUP54, NUP57; nuclear pore complex protein Nup54	A 9120 Genetic Information Processing; B 09122 Translation; C 03013 RNA transport [PATH:ko03013]|A 9180 Brite Hierarchies; B 09182 Protein families: genetic information processing; C 03019 Messenger RNA biogenesis [BR:ko03019]
denphalae01998	415	K14308	2	NUP54, NUP57; nuclear pore complex protein Nup54	A 9120 Genetic Information Processing; B 09122 Translation; C 03013 RNA transport [PATH:ko03013]|A 9180 Brite Hierarchies; B 09182 Protein families: genetic information processing; C 03019 Messenger RNA biogenesis [BR:ko03019]
denphalae01999	215	K14308	2	NUP54, NUP57; nuclear pore complex protein Nup54	A 9120 Genetic Information Processing; B 09122 Translation; C 03013 RNA transport [PATH:ko03013]|A 9180 Brite Hierarchies; B 09182 Protein families: genetic information processing; C 03019 Messenger RNA biogenesis [BR:ko03019]
[truncated: 30,576 more rows]
