# Supplementary material for: Upregulation of the MYB2 Transcription Factor is Associated with Increased Accumulation of Anthocyanin in the Leaves of Dendrobium bigibbum
Source: Int J Mol Sci. 2020 Aug 6;21(16):5653. doi: 10.3390/ijms21165653 (PMC7460623; doi:10.3390/ijms21165653)
Supplement: Supplementary file 1 [file ijms-21-05653-s001.zip › TABLE S3.xlsx]

## Sheet: DEG
Normalization Method : Deseq
Log2FoldChange Filtering Option : 1.0
P value : 0.05
Q value : 1.0
Reference Information				C vs. S7								Reference Information	FPKM normalization
Reference ID	CDS Length	Protein Length	Description	baseMean	baseMeanA	baseMeanB	foldChange	log2FoldChange	pval	padj		Reference ID	C1	C2	C3	S7-1	S7-2	S7-3
denphalae00001	1050	349	transcription factor bHLH68 isoform X1 [Dendrobium catenatum] &gt;gi|1315702967|gb|PKU67531.1| Transcription factor bHLH68 [Dendrobium catenatum]	980.836	714.965	1246.71	1.74373	0.802176	0.159249	0.949596		denphalae00001	36.8262	24.7975	22.8199	38.835	65.8806	53.5674
denphalae00002	618	205	transcription factor bHLH68 isoform X2 [Dendrobium catenatum]	296.187	171.46	420.913	2.45488	1.29565	0.0764451	0.743745		denphalae00002	22.9441	2.14112	11.5144	25.8867	31.7066	33.3405
denphalae00003	363	120		474.454	539.927	408.981	0.757476	-0.400729	0.642065	1		denphalae00003	53.0926	89.3665	32.2287	32.6947	70.2077	47.0609
denphalae00004	897	298	transcription factor bHLH68-like [Dendrobium catenatum]	1039.27	1033.12	1045.42	1.01191	0.017083	0.978707	1		denphalae00004	55.1904	30.5499	60.4163	33.0774	66.0814	56.7628
denphalae00005	1293	430	nuclear polyadenylated RNA-binding protein 3-like [Dendrobium catenatum] &gt;gi|1315718934|gb|PKU82502.1| hypothetical protein MA16_Dca005507 [Dendrobium catenatum]	144.624	157.777	131.471	0.833272	-0.26314	0.687462	1		denphalae00005	5.73525	3.82937	5.75215	3.53507	3.41687	6.80841
denphalae00006	1488	495	serine carboxypeptidase-like 35 [Dendrobium catenatum]	41.6824	24.8437	58.5211	2.35557	1.23608	0.153449	0.940645		denphalae00006	0.958396	0.516342	0.621415	2.10176	1.18214	1.95074
denphalae00007	1191	396	serine carboxypeptidase-like 35 [Dendrobium catenatum]	21.0413	10.8935	31.189	2.86309	1.51757	0.133672	0.906277		denphalae00007	0.410534	0.322551	0.405066	1.64959	0.583902	1.23857
denphalae00008	1821	606	carbon catabolite repressor protein 4 homolog 1 isoform X1 [Dendrobium catenatum] &gt;gi|1315713528|gb|PKU77415.1| Carbon catabolite repressor protein 4 like 2 [Dendrobium catenatum]	2212.83	2073.26	2352.4	1.13464	0.182234	0.761592	1		denphalae00008	57.7731	35.0428	50.248	48.8584	56.2956	67.7587
denphalae00009	3303	1101	Pleiotropic drug resistance protein 12 [Apostasia shenzhenica]	86.6549	100.911	72.3986	0.717448	-0.479054	0.566178	1		denphalae00009	1.12257	1.47321	1.09544	1.14107	0.644018	1.13813
denphalae00010	1476	491	serine/threonine-protein kinase BSK5 [Dendrobium catenatum] &gt;gi|1315724069|gb|PKU87233.1| putative serine/threonine-protein kinase [Dendrobium catenatum]	96.0569	53.8088	138.305	2.5703	1.36194	0.0786222	0.751502		denphalae00010	1.95998	0.867566	1.82493	6.19356	1.77377	4.44903
denphalae00011	1119	372	probable beta-1,3-galactosyltransferase 2 [Dendrobium catenatum] &gt;gi|1315701432|gb|PKU66103.1| putative beta-1,3-galactosyltransferase 2 [Dendrobium catenatum]	262.336	278.776	245.896	0.882056	-0.181058	0.773573	1		denphalae00011	11.6156	7.9723	11.6405	7.59623	10.1995	11.6518
denphalae00012	1230	409	probable beta-1,3-galactosyltransferase 2 [Dendrobium catenatum] &gt;gi|1315701432|gb|PKU66103.1| putative beta-1,3-galactosyltransferase 2 [Dendrobium catenatum]	332.159	323.957	340.362	1.05064	0.0712665	0.951476	1		denphalae00012	13.7806	7.28755	12.257	11.2462	11.5406	14.1982
denphalae00013	1329	442	glyoxysomal processing protease, glyoxysomal [Dendrobium catenatum]	425.433	461.526	389.341	0.843594	-0.245379	0.73053	1		denphalae00013	13.4285	14.5171	14.6412	10.861	13.4512	14.8592
denphalae00014	1527	508	glyoxysomal processing protease, glyoxysomal [Dendrobium catenatum]	465.369	503.156	427.583	0.849802	-0.234801	0.727221	1		denphalae00014	13.7419	12.8584	14.0591	11.0019	12.3232	14.0855
denphalae00015	2208	735	glyoxysomal processing protease, glyoxysomal [Dendrobium catenatum]	718.822	650.706	786.937	1.20936	0.274244	0.671597	1		denphalae00015	14.6152	8.93121	13.5284	16.5066	12.2834	18.8358
denphalae00016	1434	477	glyoxysomal processing protease, glyoxysomal [Dendrobium catenatum]	461.959	498.114	425.804	0.854831	-0.226288	0.748831	1		denphalae00016	13.6102	14.2578	14.8027	10.7647	14.6913	14.1694
denphalae00017	2178	725	protein STRUBBELIG-RECEPTOR FAMILY 6-like [Dendrobium catenatum] &gt;gi|1315722687|gb|PKU86018.1| Protein STRUBBELIG-RECEPTOR FAMILY 6 [Dendrobium catenatum]	6316.29	6443.88	6188.71	0.960402	-0.0582891	0.854981	1		denphalae00017	140.233	74.0997	162.38	170.285	82.8668	122.743
denphalae00018	756	251	protein STRUBBELIG-RECEPTOR FAMILY 6-like [Dendrobium catenatum] &gt;gi|1315722687|gb|PKU86018.1| Protein STRUBBELIG-RECEPTOR FAMILY 6 [Dendrobium catenatum]	560.962	427.62	694.304	1.62365	0.699237	0.355253	1		denphalae00018	33.2	0.90337	41.6386	63.2719	17.8565	40.1579
denphalae00019	1638	545	CBS domain-containing protein CBSCBSPB3 isoform X1 [Dendrobium catenatum]	6190.1	7250.41	5129.79	0.707517	-0.499164	0.357835	1		denphalae00019	173.081	163.336	212.574	148.558	123.846	143.918
denphalae00020	1011	336	cyclin-D1-1 [Dendrobium catenatum]	19.0074	20.1082	17.9066	0.890513	-0.167291	0.886614	1		denphalae00020	0.967252	0.802177	0.676012	0.317271	0.485549	1.64736
denphalae00021	2079	692	Pentatricopeptide repeat-containing protein [Dendrobium catenatum]	99.4508	72.4111	126.491	1.74684	0.804748	0.338864	1		denphalae00021	2.44983	0.287436	1.85641	3.45216	1.90862	2.70085
denphalae00022	1503	500	integrator complex subunit 3 [Dendrobium catenatum] &gt;gi|1315720927|gb|PKU84356.1| hypothetical protein MA16_Dca002869 [Dendrobium catenatum]	69.6969	65.1259	74.2679	1.14037	0.189507	0.854499	1		denphalae00022	2.0061	1.07918	2.4341	1.9474	2.06851	2.59613
denphalae00023	474	157	uncharacterized protein LOC110109016 [Dendrobium catenatum] &gt;gi|1315695956|gb|PKU61580.1| Uncharacterized protein MA16_Dca015019 [Dendrobium catenatum]	1090.25	1177.26	1003.23	0.852167	-0.230791	0.770524	1		denphalae00023	92.0642	124.541	82.102	69.6167	125.312	86.3361
denphalae00024	1371	456	probable polygalacturonase At1g80170 [Dendrobium catenatum]	226.095	248.863	203.327	0.817023	-0.291552	0.729661	1		denphalae00024	6.6869	8.96649	6.21663	4.88395	6.74333	8.29531
denphalae00025	948	315	hypothetical protein MA16_Dca008667 [Dendrobium catenatum]	654.183	593.094	715.272	1.206	0.27023	0.638266	1		denphalae00025	24.284	24.1337	28.8799	34.7238	32.0615	33.4301
denphalae00026	708	235	hypothetical protein MA16_Dca008667 [Dendrobium catenatum]	358.687	395.006	322.368	0.816109	-0.293167	0.71531	1		denphalae00026	17.4377	27.0695	22.8838	19.7644	21.436	19.2223
denphalae00027	723	240	uncharacterized protein LOC110111242 [Dendrobium catenatum]	23.6404	20.6305	26.6503	1.29179	0.369371	0.683586	1		denphalae00027	1.4089	1.23979	0.834084	1.55279	1.58425	1.77704
denphalae00028	1446	481	intracellular protein transport protein USO1-like [Dendrobium catenatum] &gt;gi|1315712979|gb|PKU76893.1| hypothetical protein MA16_Dca001499 [Dendrobium catenatum]	99.5506	118.684	80.4174	0.677576	-0.561545	0.4854	1		denphalae00028	2.45149	4.0736	3.36414	0.415925	3.1402	4.04771
denphalae00029	894	297	probable carboxylesterase 15 [Dendrobium catenatum] &gt;gi|1315720517|gb|PKU83964.1| putative carboxylesterase 15 [Dendrobium catenatum]	170.882	197.844	143.92	0.727442	-0.459095	0.562479	1		denphalae00029	7.97591	10.5994	8.18447	6.09949	8.19066	7.13246
denphalae00030	312	103	(RS)-norcoclaurine 6-O-methyltransferase-like [Dendrobium catenatum]	14.0348	19.7642	8.30542	0.420225	-1.25076	0.343843	1		denphalae00030	1.17535	4.9251	1.03084	1.02808	1.57337	0.915101
denphalae00031	498	165	(RS)-norcoclaurine 6-O-methyltransferase-like [Dendrobium catenatum]	25.8593	32.8729	18.8458	0.573293	-0.802656	0.464335	1		denphalae00031	1.96364	3.94272	1.85676	2.09332	1.72502	1.14663
denphalae00032	894	297	probable carboxylesterase 15 [Dendrobium catenatum] &gt;gi|1315720517|gb|PKU83964.1| putative carboxylesterase 15 [Dendrobium catenatum]	171.973	199.999	143.947	0.719738	-0.474456	0.567264	1		denphalae00032	6.79092	11.8886	8.04956	6.00979	8.19066	7.23892
denphalae00033	549	183	Flavonoid 4&apos;-O-methyltransferase [Dendrobium catenatum]	15.6364	16.835	14.4379	0.85761	-0.221606	0.770879	1		denphalae00033	2.44918	0.155498	1.46458	1.0955	1.1922	1.21347
denphalae00034	306	101		42.8343	80.2347	5.43397	0.067726	-3.88415	9.36053e-05	0.00646016		denphalae00034	5.59252	19.2498	4.99251	1.44133	0.401054	0.466522
denphalae00035	774	257	uncharacterized membrane protein At4g09580 [Dendrobium catenatum]	203.188	188.944	217.433	1.15078	0.202611	0.736615	1		denphalae00035	7.94906	10.5332	11.3752	12.2254	12.6317	12.4804
denphalae00036	774	257	uncharacterized membrane protein At4g09580 [Dendrobium catenatum]	195.291	196.327	194.256	0.989453	-0.0152964	0.989924	1		denphalae00036	9.68627	10.5332	10.9077	11.5002	11.0989	10.6975
denphalae00037	300	99	uncharacterized protein LOC110092485 [Dendrobium catenatum]	136.343	173.691	98.9958	0.569955	-0.811081	0.337128	1		denphalae00037	15.7549	37.5621	13.937	16.0381	14.3176	13.3239
denphalae00038	336	111	Putative ribonuclease H protein [Dendrobium catenatum]	83.8012	118.176	49.4267	0.418247	-1.25757	0.139939	0.921613		denphalae00038	8.48865	24.391	7.53803	5.48922	7.06142	7.08114
denphalae00039	816	271	uncharacterized membrane protein At4g09580 [Dendrobium catenatum] &gt;gi|1315724440|gb|PKU87476.1| putative membrane protein [Dendrobium catenatum]	384.364	327.974	440.754	1.34387	0.426394	0.515774	1		denphalae00039	17.0772	13.6004	19.5102	24.8629	22.81	24.0842
denphalae00040	300	99		11.156	12.0331	10.2789	0.854222	-0.227317	0.826969	1		denphalae00040	3.25964	0.711404	1.20608	0.534602	2.18173	1.90341
denphalae00041	1113	370	LOW QUALITY PROTEIN: transcription factor RF2a-like [Phalaenopsis equestris]	41.3879	46.1743	36.6015	0.792683	-0.335184	0.816155	1		denphalae00041	1.28131	2.64619	0.903029	0.612415	2.79333	0.940589
denphalae00042	753	250	E3 ubiquitin-protein ligase MIEL1 [Dendrobium catenatum] &gt;gi|1315703999|gb|PKU68468.1| RING finger and CHY zinc finger domain-containing protein 1 [Dendrobium catenatum]	106.715	96.2428	117.187	1.21762	0.284062	0.706521	1		denphalae00042	5.35698	4.3081	6.30005	7.40137	6.03019	7.26734
denphalae00043	621	206	uncharacterized protein LOC110098051 [Dendrobium catenatum] &gt;gi|1315712317|gb|PKU76241.1| hypothetical protein MA16_Dca015561 [Dendrobium catenatum]	382.086	285.561	478.611	1.67604	0.745054	0.284136	1		denphalae00043	30.838	9.69159	18.4506	33.7032	35.3083	33.3327
denphalae00044	621	206	uncharacterized protein LOC110098051 [Dendrobium catenatum] &gt;gi|1315712317|gb|PKU76241.1| hypothetical protein MA16_Dca015561 [Dendrobium catenatum]	379.848	284.551	475.145	1.66981	0.73968	0.282263	1		denphalae00044	29.4601	10.6539	18.3858	35.1882	34.7154	31.4936
denphalae00045	1014	337	uncharacterized protein LOC110098051 [Dendrobium catenatum] &gt;gi|1315712317|gb|PKU76241.1| hypothetical protein MA16_Dca015561 [Dendrobium catenatum]	1033.92	647.599	1420.24	2.19308	1.13296	0.0684567	0.707348		denphalae00045	49.5054	7.57708	26.4451	65.6786	57.0043	63.447
denphalae00046	1305	434	patatin-like protein 3 isoform X2 [Dendrobium catenatum] &gt;gi|1315704952|gb|PKU69370.1| Patatin-16 [Dendrobium catenatum]	100.784	32.0537	169.514	5.28845	2.40285	0.0018497	0.070887		denphalae00046	1.46746	0.850414	0.739362	11.4602	1.34791	4.12041
denphalae00047	720	239	protein STRICTOSIDINE SYNTHASE-LIKE 10-like isoform X1 [Dendrobium catenatum]	2530.85	3706.4	1355.31	0.365667	-1.4514	0.0149739	0.306523		denphalae00047	102.996	329.854	166.674	75.9024	97.4394	76.3347
denphalae00048	1128	375	protein STRICTOSIDINE SYNTHASE-LIKE 10-like isoform X1 [Dendrobium catenatum]	3947.92	5174.73	2721.11	0.525845	-0.92729	0.10395	0.837956		denphalae00048	124.873	223.941	205.113	100.7	111.263	108.965
denphalae00049	1080	359	WAT1-related protein At3g30340 [Dendrobium catenatum] &gt;gi|1315713643|gb|PKU77513.1| WAT1-related protein [Dendrobium catenatum]	76.144	70.3959	81.8922	1.16331	0.218234	0.852379	1		denphalae00049	4.64046	0.909016	2.94076	2.00476	4.96193	3.12829
denphalae00050	2787	928	E3 ubiquitin-protein ligase HOS1 [Dendrobium catenatum] &gt;gi|1622024008|ref|XP_028551164.1| E3 ubiquitin-protein ligase HOS1 [Dendrobium catenatum] &gt;gi|1315715770|gb|PKU79589.1| E3 ubiquitin-protein ligase HOS1 [Dendrobium catenatum]	381.662	311.867	451.457	1.4476	0.533658	0.496249	1		denphalae00050	6.87133	1.33245	6.44803	7.15009	5.50424	9.04922
denphalae00051	1422	473	E3 ubiquitin-protein ligase HOS1 [Dendrobium catenatum] &gt;gi|1622024008|ref|XP_028551164.1| E3 ubiquitin-protein ligase HOS1 [Dendrobium catenatum] &gt;gi|1315715770|gb|PKU79589.1| E3 ubiquitin-protein ligase HOS1 [Dendrobium catenatum]	213.404	208.113	218.695	1.05085	0.0715514	0.99815	1		denphalae00051	8.30956	2.2813	8.42507	6.71073	6.35764	7.42892
denphalae00052	375	124	membrane-anchored ubiquitin-fold protein 3-like isoform X1 [Dendrobium catenatum]	4549.45	4729.28	4369.63	0.923951	-0.114111	0.872644	1		denphalae00052	446.027	532.358	567.128	513.967	524.053	509.733
denphalae00053	1035	344	probable galacturonosyltransferase-like 3 [Dendrobium catenatum]	85.3809	6.95063	163.811	23.5678	4.55875	4.47705e-07	6.34086e-05		denphalae00053	0.551147	0	0.34959	18.0138	0.553338	1.60916
denphalae00054	1698	565	probable acyl-activating enzyme 5, peroxisomal [Dendrobium catenatum] &gt;gi|1315724770|gb|PKU87782.1| putative acyl-activating enzyme 5, peroxisomal [Dendrobium catenatum]	2618.88	2245	2992.76	1.33308	0.414762	0.37824	1		denphalae00054	48.8562	64.0766	46.7139	136.768	48.4723	43.886
denphalae00055	987	328	uncharacterized protein LOC110106957 isoform X1 [Dendrobium catenatum] &gt;gi|1315693124|gb|PKU59769.1| hypothetical protein MA16_Dca021766 [Dendrobium catenatum]	32.3277	39.8968	24.7586	0.620566	-0.688343	0.4836	1		denphalae00055	1.36231	2.03258	1.46636	1.50306	0.621695	1.2053
denphalae00056	3297	1098	Glutamate synthase 1 [NADH], chloroplastic [Dendrobium catenatum]	119.377	28.5705	210.183	7.35662	2.87904	0.000371273	0.0202923		denphalae00056	0.803293	0.0129464	0.341425	3.74562	0.471485	4.37317
denphalae00057	6585	2194	LOW QUALITY PROTEIN: glutamate synthase 1 [NADH], chloroplastic [Dendrobium catenatum]	1315.95	881.157	1750.75	1.98687	0.990501	0.0797313	0.755234		denphalae00057	6.96726	4.71244	4.96354	12.1351	7.58513	15.9991
denphalae00058	321	106	protein transport protein Sec61 subunit beta [Phalaenopsis equestris] &gt;gi|1179504916|ref|XP_020680315.1| protein transport protein Sec61 subunit beta [Dendrobium catenatum] &gt;gi|1315720834|gb|PKU84263.1| Protein transport protein Sec61 subunit beta [Dendrobium catenatum]	691.469	722.856	660.083	0.913159	-0.131062	0.893205	1		denphalae00058	83.9027	107.841	80.5309	77.4424	93.9216	103.472
denphalae00059	321	106	protein transport protein Sec61 subunit beta [Phalaenopsis equestris] &gt;gi|1179504916|ref|XP_020680315.1| protein transport protein Sec61 subunit beta [Dendrobium catenatum] &gt;gi|1315720834|gb|PKU84263.1| Protein transport protein Sec61 subunit beta [Dendrobium catenatum]	715.765	723.538	707.991	0.978512	-0.0313382	0.966735	1		denphalae00059	79.9678	110.766	81.0319	80.5651	110.106	103.472
denphalae00060	312	103		12.0585	9.39741	14.7197	1.56635	0.647411	0.660679	1		denphalae00060	3.00367	0	1.03084	1.92765	2.49116	1.8302
denphalae00061	516	171	acyl-coenzyme A thioesterase 13 [Dendrobium catenatum]	197.337	213.429	181.245	0.849206	-0.235813	0.841163	1		denphalae00061	10.6602	24.3201	13.7905	9.86839	19.9781	17.1528
denphalae00062	336	111	acyl-coenzyme A thioesterase 13 [Dendrobium catenatum]	88.9581	82.195	95.7212	1.16456	0.219788	0.765807	1		denphalae00062	10.3076	9.01959	11.0079	7.87584	15.3403	15.012
denphalae00063	468	155	acyl-coenzyme A thioesterase 13 [Dendrobium catenatum]	376.818	437.946	315.691	0.720844	-0.47224	0.551101	1		denphalae00063	29.0791	51.8048	30.3239	17.9914	42.4809	29.4866
denphalae00064	771	256	ERI1 exoribonuclease 2 [Dichanthelium oligosanthes]	11.8684	2.11356	21.6232	10.2307	3.35483	0.0122254	0.270733		denphalae00064	0.21139	0	0.156431	3.38027	0.106115	0.0617189
denphalae00065	996	331	putative pectate lyase 21 [Phalaenopsis equestris]	19.3878	5.83943	32.9362	5.64032	2.49578	0.0255188	0.425569		denphalae00065	0.409091	0.0428557	0.322914	2.09332	0.369646	1.95883
denphalae00066	5883	1960	uncharacterized protein LOC110116604 [Dendrobium catenatum] &gt;gi|1179573156|ref|XP_020705919.1| uncharacterized protein LOC110116604 [Dendrobium catenatum]	1063.1	803.878	1322.32	1.64493	0.718024	0.269454	1		denphalae00066	8.42198	1.76309	7.66744	12.0769	5.94525	11.9711
denphalae00067	348	116	uncharacterized protein LOC110116604 [Dendrobium catenatum] &gt;gi|1179573156|ref|XP_020705919.1| uncharacterized protein LOC110116604 [Dendrobium catenatum]	4.81629	1.20573	8.42684	6.98898	2.80508	0.122578	0.884707		denphalae00067	0.23417	0	0.231051	1.15216	0.352651	1.77761
denphalae00068	1155	385	uncharacterized protein LOC110116604 [Dendrobium catenatum] &gt;gi|1179573156|ref|XP_020705919.1| uncharacterized protein LOC110116604 [Dendrobium catenatum]	14.3457	0.907832	27.7836	30.6043	4.93566	0.00052035	0.0267645		denphalae00068	0.070555	0	0.0348076	1.77044	0.0354178	1.40078
denphalae00069	1221	406	Pentatricopeptide repeat-containing protein [Dendrobium catenatum]	74.6956	51.3301	98.061	1.9104	0.933875	0.215147	1		denphalae00069	1.63516	1.64305	1.90972	4.36745	3.0488	3.19573
denphalae00070	1221	406	Pentatricopeptide repeat-containing protein [Dendrobium catenatum]	83.5518	60.9795	106.124	1.74033	0.799358	0.270516	1		denphalae00070	2.03561	2.13246	1.94264	4.53164	3.35033	3.62443
denphalae00071	1122	373	pentatricopeptide repeat-containing protein At4g02750-like [Dendrobium catenatum] &gt;gi|1315714002|gb|PKU77865.1| Pentatricopeptide repeat-containing protein [Dendrobium catenatum]	21.8599	25.1587	18.561	0.737755	-0.438787	0.626797	1		denphalae00071	1.08945	0.494559	1.28993	0.714709	0.838568	0.636166
denphalae00072	819	272	uncharacterized protein LOC110099962 [Dendrobium catenatum] &gt;gi|1315719332|gb|PKU82864.1| hypothetical protein MA16_Dca006162 [Dendrobium catenatum]	5770.09	6212.36	5327.83	0.857617	-0.221595	0.630615	1		denphalae00072	323.178	197.994	442.722	252.418	315.373	298.701
denphalae00073	1536	511	cytochrome P450 714B3-like [Phalaenopsis equestris]	197.564	197.082	198.047	1.0049	0.00705085	0.967739	1		denphalae00073	5.57067	5.53005	4.5804	6.29097	2.79641	8.27165
denphalae00074	1341	447	cytochrome P450 714B3 [Dendrobium catenatum]	39.1752	36.942	41.4084	1.1209	0.164659	0.818859	1		denphalae00074	0.881148	1.33687	1.10925	0.298995	1.55577	2.37749
denphalae00075	2226	741	pentatricopeptide repeat-containing protein At4g14820 [Dendrobium catenatum] &gt;gi|1315703195|gb|PKU67740.1| Pentatricopeptide repeat-containing protein [Dendrobium catenatum]	209.4	243.689	175.111	0.718583	-0.476773	0.554205	1		denphalae00075	3.89883	5.67589	3.53987	2.70183	4.11648	3.67685
denphalae00076	2106	701	uncharacterized protein LOC110105878 [Dendrobium catenatum] &gt;gi|1315724550|gb|PKU87580.1| putative helicase MAGATAMA 3 [Dendrobium catenatum]	188.406	162.633	214.179	1.31695	0.397197	0.575249	1		denphalae00076	4.35315	2.53349	2.768	4.07425	4.52586	4.97092
denphalae00077	357	118	uncharacterized protein LOC110105878 [Dendrobium catenatum] &gt;gi|1315724550|gb|PKU87580.1| putative helicase MAGATAMA 3 [Dendrobium catenatum]	35.9314	46.0449	25.8179	0.560712	-0.834668	0.396479	1		denphalae00077	5.02185	7.05426	3.26578	1.79698	5.50017	2.26596
denphalae00078	687	228	protein LATE FLOWERING-like [Dendrobium catenatum] &gt;gi|1315709140|gb|PKU73276.1| Zinc finger protein 7 [Dendrobium catenatum]	22.2845	29.4525	15.1164	0.513249	-0.962269	0.364106	1		denphalae00078	1.83859	2.23673	1.05335	0.875441	0.893177	1.17751
denphalae00079	654	217	protein LATE FLOWERING-like [Dendrobium catenatum] &gt;gi|1315709140|gb|PKU73276.1| Zinc finger protein 7 [Dendrobium catenatum]	18.7318	19.5055	17.958	0.920665	-0.119252	0.926909	1		denphalae00079	1.68215	1.04426	0.983556	1.10354	1.31354	1.23693
denphalae00080	642	213	zinc finger protein 2-like [Dendrobium catenatum] &gt;gi|1179557420|ref|XP_020698671.1| zinc finger protein 2-like [Dendrobium catenatum] &gt;gi|1179557422|ref|XP_020698672.1| zinc finger protein 2-like [Dendrobium catenatum] &gt;gi|1315706509|gb|PKU70797.1| Zinc finger protein 4 [Dendrobium catenatum]	192.2	174.524	209.876	1.20256	0.266114	0.662031	1		denphalae00080	12.1856	11.9011	9.08008	15.5509	14.3367	13.4158
denphalae00081	486	161	hypothetical protein MA16_Dca008409 [Dendrobium catenatum]	9.72161	11.1671	8.27606	0.741108	-0.432244	0.80599	1		denphalae00081	1.34142	1.22959	0.165444	0.330001	1.43092	0.48956
denphalae00082	771	256	hypothetical protein MA16_Dca011991 [Dendrobium catenatum]	90.7502	116.505	64.9958	0.557883	-0.841967	0.283397	1		denphalae00082	5.33761	7.08636	5.89224	3.01624	3.60793	4.69063
denphalae00083	771	256	hypothetical protein MA16_Dca011991 [Dendrobium catenatum]	85.4264	108.342	62.5112	0.576982	-0.793401	0.315904	1		denphalae00083	5.07337	6.5881	5.37081	3.27626	2.86512	4.75235
denphalae00084	873	290	transcription factor SAC51-like [Dendrobium catenatum] &gt;gi|1179522582|ref|XP_020682855.1| transcription factor SAC51-like [Dendrobium catenatum] &gt;gi|1315703112|gb|PKU67661.1| Transcription factor bHLH145 [Dendrobium catenatum]	563.691	425.681	701.7	1.64842	0.721081	0.335785	1		denphalae00084	36.8716	0.831194	27.4927	29.4858	32.0981	46.4406
denphalae00085	1269	422	fasciclin-like arabinogalactan protein 4 [Dendrobium catenatum] &gt;gi|1315720873|gb|PKU84302.1| Fasciclin-like arabinogalactan protein 4 [Dendrobium catenatum]	395.101	369.319	420.884	1.13962	0.188555	0.803076	1		denphalae00085	15.1551	8.07267	13.591	16.3035	13.1201	14.5868
denphalae00086	873	290	transcription factor SAC51-like [Dendrobium catenatum] &gt;gi|1179522582|ref|XP_020682855.1| transcription factor SAC51-like [Dendrobium catenatum] &gt;gi|1315703112|gb|PKU67661.1| Transcription factor bHLH145 [Dendrobium catenatum]	557.339	414.827	699.851	1.68709	0.754537	0.30996	1		denphalae00086	36.9183	0.635619	26.019	31.8281	31.6764	43.9332
denphalae00087	1818	605	pentatricopeptide repeat-containing protein At4g21065 [Dendrobium catenatum] &gt;gi|1315720872|gb|PKU84301.1| Pentatricopeptide repeat-containing protein [Dendrobium catenatum]	36.6847	27.816	45.5534	1.63767	0.711645	0.464437	1		denphalae00087	0.941315	0.281744	0.751868	0.816018	0.877554	1.70134
denphalae00088	1818	605	pentatricopeptide repeat-containing protein At4g21065 [Dendrobium catenatum] &gt;gi|1315720872|gb|PKU84301.1| Pentatricopeptide repeat-containing protein [Dendrobium catenatum]	34.3451	27.6762	41.0141	1.48193	0.567476	0.570692	1		denphalae00088	1.0982	0.305223	0.552844	0.573418	0.945058	1.5443
denphalae00089	1227	408	uncharacterized protein LOC110101353 [Dendrobium catenatum] &gt;gi|1315700479|gb|PKU65230.1| E3 ubiquitin-protein ligase RING1 [Dendrobium catenatum]	1515.8	1387.38	1644.22	1.18513	0.245043	0.739961	1		denphalae00089	61.2677	21.4987	63.0729	59.1788	56.177	63.0592
denphalae00090	360	119		45.9447	73.9708	17.9185	0.242237	-2.04551	0.0268952	0.437619		denphalae00090	3.39546	14.8209	5.2487	2.33889	2.38627	1.85054
denphalae00091	1668	555	histone acetyltransferase GCN5 [Dendrobium catenatum] &gt;gi|1315721932|gb|PKU85287.1| Histone acetyltransferase GCN5 [Dendrobium catenatum]	4050.68	4244.84	3856.52	0.90852	-0.13841	0.779753	1		denphalae00091	107.042	81.8882	130.057	122.257	87.0143	96.7966
denphalae00092	858	285	adenylyl-sulfate kinase 3 [Dendrobium catenatum] &gt;gi|1315723281|gb|PKU86595.1| Adenylyl-sulfate kinase 1, chloroplastic [Dendrobium catenatum]	24.4409	19.7117	29.17	1.47983	0.56543	0.580224	1		denphalae00092	0.854801	0.646731	1.40569	2.05616	1.09659	1.33106
denphalae00093	411	136		25.0693	17.6934	32.4452	1.83375	0.874794	0.427035	1		denphalae00093	2.77585	0.207709	2.73888	3.21932	3.38408	3.93649
denphalae00094	411	136		31.5073	21.3526	41.662	1.95114	0.964317	0.32267	1		denphalae00094	3.1724	0.830837	2.73888	3.51199	5.47424	4.51539
denphalae00095	564	187	cell number regulator 5 isoform X1 [Dendrobium catenatum] &gt;gi|1622031667|ref|XP_028551831.1| cell number regulator 5 isoform X1 [Dendrobium catenatum] &gt;gi|1315712463|gb|PKU76377.1| Cell number regulator 5 [Dendrobium catenatum]	199.111	228.75	169.471	0.740855	-0.432738	0.608407	1		denphalae00095	13.0039	22.326	12.902	10.8769	13.2007	16.1992
denphalae00096	975	325	protein tesmin/TSO1-like CXC 3 [Dendrobium catenatum] &gt;gi|1315712770|gb|PKU76684.1| Protein tesmin/TSO1-like CXC 2 [Dendrobium catenatum]	23.1641	21.9557	24.3726	1.11008	0.150664	0.968244	1		denphalae00096	1.54624	0.218894	1.19578	0.822465	1.34261	1.17133
denphalae00097	2313	770	protein tesmin/TSO1-like CXC 3 [Dendrobium catenatum] &gt;gi|1315712770|gb|PKU76684.1| Protein tesmin/TSO1-like CXC 2 [Dendrobium catenatum]	74.5361	76.1342	72.9379	0.958018	-0.0618758	0.93098	1		denphalae00097	1.18026	1.16261	1.75551	1.16143	1.07884	2.01615
denphalae00098	2283	760	protein tesmin/TSO1-like CXC 3 [Dendrobium catenatum] &gt;gi|1315712770|gb|PKU76684.1| Protein tesmin/TSO1-like CXC 2 [Dendrobium catenatum]	66.8115	64.9434	68.6797	1.05753	0.0807023	0.954453	1		denphalae00098	1.19577	0.841345	1.54965	1.24694	0.985507	1.81337
denphalae00099	303	100	Phenylalanine--tRNA ligase, chloroplastic/mitochondrial [Dendrobium catenatum]	113.093	131.018	95.1689	0.726381	-0.461201	0.562394	1		denphalae00099	13.9853	19.4403	19.239	11.7771	16.336	13.6631
denphalae00100	2796	931	anaphase-promoting complex subunit 5 [Dendrobium catenatum] &gt;gi|1315698865|gb|PKU63707.1| Anaphase-promoting complex subunit 5 [Dendrobium catenatum]	351.391	365.73	337.052	0.921587	-0.117808	0.890655	1		denphalae00100	5.42108	5.60269	4.97503	5.04775	4.40385	6.7055
denphalae00101	1650	549	anaphase-promoting complex subunit 5 [Dendrobium catenatum] &gt;gi|1315698865|gb|PKU63707.1| Anaphase-promoting complex subunit 5 [Dendrobium catenatum]	235.854	284.542	187.167	0.657785	-0.604312	0.445128	1		denphalae00101	5.21049	9.72683	5.50657	3.93662	5.10724	6.17166
denphalae00102	1968	655	long chain acyl-CoA synthetase 4 [Dendrobium catenatum]	2582.82	2917.02	2248.62	0.770862	-0.375456	0.504653	1		denphalae00102	53.2714	59.0379	70.3345	31.4975	61.0079	60.884
denphalae00103	909	302	uncharacterized protein LOC110102617 [Dendrobium catenatum] &gt;gi|1315714467|gb|PKU78302.1| hypothetical protein MA16_Dca008927 [Dendrobium catenatum]	836.413	977.721	695.106	0.710945	-0.492189	0.478392	1		denphalae00103	27.836	58.2271	42.1931	38.1544	32.672	30.3101
denphalae00104	645	214	uncharacterized protein LOC110102617 [Dendrobium catenatum] &gt;gi|1315714467|gb|PKU78302.1| hypothetical protein MA16_Dca008927 [Dendrobium catenatum]	778.47	907.515	649.424	0.715607	-0.482761	0.503454	1		denphalae00104	37.3343	79.3464	50.1756	48.7358	45.03	39.3962
denphalae00105	909	302	uncharacterized protein LOC110102617 [Dendrobium catenatum] &gt;gi|1315714467|gb|PKU78302.1| hypothetical protein MA16_Dca008927 [Dendrobium catenatum]	839.702	992.843	686.562	0.691511	-0.532176	0.452302	1		denphalae00105	28.7325	62.6411	37.8588	36.7429	34.5621	28.4779
denphalae00106	1371	456	glucan endo-1,3-beta-glucosidase 1 isoform X2 [Dendrobium catenatum]	195.166	138.717	251.615	1.81388	0.859075	0.267345	1		denphalae00106	7.25157	1.18308	4.80909	10.4113	5.31111	8.6424
denphalae00107	948	315	glucan endo-1,3-beta-glucosidase 1 isoform X1 [Dendrobium catenatum]	280.275	344.603	215.947	0.626655	-0.674257	0.399404	1		denphalae00107	11.2609	22.2877	9.03291	10.7005	9.27755	10.2901
denphalae00108	2493	830	UDP-glucose:glycoprotein glucosyltransferase [Dendrobium catenatum]	76.5779	32.4643	120.691	3.71767	1.8944	0.0228937	0.399444		denphalae00108	1.04601	0.0684866	0.612799	2.65371	0.62354	3.24488
denphalae00109	3741	1246	UDP-glucose:glycoprotein glucosyltransferase [Dendrobium catenatum]	643.747	659.141	628.354	0.953292	-0.0690092	0.87504	1		denphalae00109	8.441	5.16866	8.60798	7.21306	6.0142	9.27283
denphalae00110	4884	1627	UDP-glucose:glycoprotein glucosyltransferase [Dendrobium catenatum]	671.284	645.36	697.208	1.08034	0.111486	0.906794	1		denphalae00110	6.62406	3.39097	6.78279	6.96165	4.44756	7.66781
denphalae00111	1998	665	UDP-glucose:glycoprotein glucosyltransferase [Dendrobium catenatum]	537.605	598.293	476.916	0.797128	-0.327117	0.575531	1		denphalae00111	13.8877	9.20766	14.5479	10.5155	8.92677	12.456
denphalae00112	3159	1052	UDP-glucose:glycoprotein glucosyltransferase [Dendrobium catenatum]	145.299	85.0363	205.561	2.41733	1.27342	0.108463	0.850677		denphalae00112	1.92184	0.108096	1.55263	3.55386	1.29495	3.87129
denphalae00113	333	110		178.565	251.761	105.369	0.418528	-1.2566	0.117024	0.871082		denphalae00113	14.5607	54.2205	17.6265	11.3182	17.3212	13.4325
denphalae00114	1269	422	uncharacterized protein LOC110096670 [Dendrobium catenatum] &gt;gi|1315712536|gb|PKU76450.1| hypothetical protein MA16_Dca001053 [Dendrobium catenatum]	49.0628	45.3894	52.7362	1.16186	0.216437	0.89332	1		denphalae00114	1.83018	0.369997	2.50278	2.24331	1.22497	2.0624
denphalae00115	459	153	putative purine permease 11 [Dendrobium catenatum]	38.4897	38.0287	38.9507	1.02425	0.0345636	0.895025	1		denphalae00115	2.57433	4.83569	2.36487	4.62973	2.22808	4.45788
denphalae00116	471	156	cell division control protein 48 homolog C [Dendrobium catenatum] &gt;gi|1315710824|gb|PKU74869.1| Cell division control protein 48 like C [Dendrobium catenatum]	223.26	260.268	186.253	0.715621	-0.482731	0.594995	1		denphalae00116	12.1112	35.6155	16.5591	17.5363	16.1546	18.9937
denphalae00117	1014	337	probable serine/threonine-protein kinase WNK11 [Dendrobium catenatum] &gt;gi|1622032780|ref|XP_028551925.1| probable serine/threonine-protein kinase WNK11 [Dendrobium catenatum] &gt;gi|1622032784|ref|XP_028551926.1| probable serine/threonine-protein kinase WNK11 [Dendrobium catenatum] &gt;gi|1315712725|gb|PKU76639.1| putative serine/threonine-protein kinase WNK11 [Dendrobium catenatum]	1314.78	892.751	1736.81	1.94545	0.960107	0.0852178	0.779111		denphalae00117	42.8752	32.371	33.8988	67.8929	79.4348	80.9982
denphalae00118	1038	345	5&apos;-methylthioadenosine/S-adenosylhomocysteine nucleosidase 2 isoform X1 [Dendrobium catenatum]	841.741	877.083	806.399	0.91941	-0.121219	0.913597	1		denphalae00118	29.4404	41.9852	30.3264	29.5499	35.6266	38.6
denphalae00119	1515	504	serine/threonine-protein kinase rio2 [Dendrobium catenatum]	433.755	355.544	511.965	1.43995	0.526019	0.443755	1		denphalae00119	10.4889	6.19837	13.109	17.0438	11.4217	16.5213
denphalae00120	981	326	serine/threonine-protein kinase rio2 [Dendrobium catenatum]	245.686	249.625	241.747	0.968441	-0.0462643	0.946292	1		denphalae00120	8.72228	9.18081	13.7288	11.0354	9.29906	12.5633
denphalae00121	345	114	hypothetical protein MA16_Dca003672 [Dendrobium catenatum]	523.304	634.95	411.658	0.648331	-0.625197	0.363508	1		denphalae00121	63.5394	91.8021	66.189	50.4386	53.3576	55.0334
denphalae00122	681	226	RNA-directed DNA methylation 4 [Dendrobium catenatum]	478.368	382.76	573.976	1.49957	0.58455	0.433471	1		denphalae00122	35.6	6.14252	31.997	38.741	34.0596	39.3399
denphalae00123	627	208	Pentatricopeptide repeat-containing protein [Dendrobium catenatum]	17.0746	17.161	16.9882	0.989931	-0.0146002	0.946527	1		denphalae00123	2.1445	0.340385	1.09003	0.639476	1.69632	1.29019
denphalae00124	660	219	Pentatricopeptide repeat-containing protein [Dendrobium catenatum]	14.7257	14.3214	15.1299	1.05645	0.0792246	0.98309	1		denphalae00124	1.11124	0.646731	0.974614	0.546752	1.17764	1.36988
denphalae00125	1035	344	pentatricopeptide repeat-containing protein At2g22410, mitochondrial-like [Dendrobium catenatum]	33.5866	27.1991	39.9741	1.46968	0.555505	0.599733	1		denphalae00125	1.69281	0.371167	1.35952	1.62705	1.26477	2.2988
denphalae00126	2025	674	TBC1 domain family member 5 homolog A [Dendrobium catenatum] &gt;gi|1315698457|gb|PKU63335.1| hypothetical protein MA16_Dca013379 [Dendrobium catenatum]	67.5867	51.9774	83.1961	1.60062	0.678633	0.451861	1		denphalae00126	2.09261	0.231865	1.05222	2.87101	0.787849	1.76242
denphalae00127	426	142	TBC1 domain family member 5 homolog A [Dendrobium catenatum] &gt;gi|1315698457|gb|PKU63335.1| hypothetical protein MA16_Dca013379 [Dendrobium catenatum]	6.82869	3.02846	10.6289	3.50968	1.81134	0.241969	1		denphalae00127	0.669527	0	0.283119	1.8824	0.192054	1.22873
denphalae00128	402	133		3046.15	3941.75	2150.55	0.545583	-0.874128	0.17959	0.973134		denphalae00128	213.66	696.22	212.515	202.171	288.49	219.579
denphalae00129	624	207	glucan endo-1,3-beta-glucosidase 1 [Dendrobium catenatum] &gt;gi|1179532546|ref|XP_020687420.1| glucan endo-1,3-beta-glucosidase 1 [Dendrobium catenatum] &gt;gi|1622107282|ref|XP_028556501.1| glucan endo-1,3-beta-glucosidase 1 [Dendrobium catenatum] &gt;gi|1622107288|ref|XP_028556502.1| glucan endo-1,3-beta-glucosidase 1 [Dendrobium catenatum] &gt;gi|1622107294|ref|XP_028556503.1| glucan endo-1,3…	99.39	130.439	68.3406	0.523926	-0.932564	0.285541	1		denphalae00129	4.96259	14.6385	4.38108	1.41361	7.53905	5.79564
denphalae00130	480	159	lipid transfer-like protein VAS [Dendrobium catenatum]	958.638	876.457	1040.82	1.18753	0.247964	0.558912	1		denphalae00130	52.0354	102.531	62.0631	123.126	86.8433	75.3433
denphalae00131	1551	516	uncharacterized protein LOC110116615 [Dendrobium catenatum]	390.334	411.617	369.051	0.896588	-0.157482	0.800787	1		denphalae00131	11.8743	9.05423	12.1827	7.70365	11.394	12.8244
denphalae00132	1134	377	uncharacterized protein LOC110102719 [Dendrobium catenatum] &gt;gi|1315706003|gb|PKU70318.1| hypothetical protein MA16_Dca007069 [Dendrobium catenatum]	1166.84	438.049	1895.64	4.32746	2.11352	0.00029565	0.0169856		denphalae00132	17.139	13.7388	17.1589	186.192	12.7701	13.9734
denphalae00133	1170	389	uncharacterized protein LOC110100053 [Dendrobium catenatum] &gt;gi|1315708427|gb|PKU72618.1| hypothetical protein MA16_Dca010188 [Dendrobium catenatum]	1208.3	1065.73	1350.87	1.26755	0.342046	0.581407	1		denphalae00133	45.8996	24.6255	44.9103	38.2446	56.6062	59.7866
denphalae00134	1656	551	rop guanine nucleotide exchange factor 14 isoform X2 [Dendrobium catenatum] &gt;gi|1179547233|ref|XP_020694630.1| rop guanine nucleotide exchange factor 14 isoform X2 [Dendrobium catenatum]	177.53	61.8476	293.212	4.74087	2.24515	0.00230695	0.0829459		denphalae00134	2.75573	1.0568	0.898252	14.043	2.12442	7.09756
denphalae00135	1659	552	rho guanine nucleotide exchange factor 8-like [Dendrobium catenatum] &gt;gi|1315722590|gb|PKU85921.1| Rho guanine nucleotide exchange factor 8 [Dendrobium catenatum]	32.7328	26.4492	39.0164	1.47514	0.560856	0.576631	1		denphalae00135	1.08065	0.334476	0.630062	1.28092	0.517817	1.34811
denphalae00136	1626	541	rho guanine nucleotide exchange factor 8 [Dendrobium catenatum] &gt;gi|1315720329|gb|PKU83788.1| Rho guanine nucleotide exchange factor 8 [Dendrobium catenatum]	112.979	109.251	116.707	1.06824	0.0952386	0.901507	1		denphalae00136	3.45811	2.33635	2.5714	4.43858	1.68561	3.39477
denphalae00137	309	102		33.9392	31.1526	36.7258	1.1789	0.237441	0.902298	1		denphalae00137	6.19754	0.552547	6.63542	5.32007	3.83922	6.77589
denphalae00138	708	235	protein IN CHLOROPLAST ATPASE BIOGENESIS, chloroplastic [Dendrobium catenatum]	509.751	643.197	376.306	0.585055	-0.773356	0.257714	1		denphalae00138	31.0195	46.0001	32.1396	20.7272	27.7339	22.1124
denphalae00139	855	284	protein IN CHLOROPLAST ATPASE BIOGENESIS, chloroplastic [Dendrobium catenatum]	604.042	735.416	472.669	0.642724	-0.637729	0.332649	1		denphalae00139	33.6925	39.5391	31.2218	23.3068	26.554	23.5422
denphalae00140	1146	381	protein IN CHLOROPLAST ATPASE BIOGENESIS, chloroplastic [Dendrobium catenatum]	991.171	976.831	1005.51	1.02936	0.0417481	0.948457	1		denphalae00140	39.11	28.7914	38.5189	38.9756	37.802	39.9035
denphalae00141	1290	429	probable protein phosphatase 2C 33 [Phalaenopsis equestris]	439.604	400.391	478.817	1.19587	0.258065	0.715845	1		denphalae00141	16.3614	8.86773	13.9619	13.8624	16.6167	19.1817
denphalae00142	3276	1091	hypothetical protein MA16_Dca014313 [Dendrobium catenatum]	67.1011	41.5281	92.674	2.2316	1.15808	0.174976	0.969033		denphalae00142	0.920381	0.130294	0.613596	1.5666	0.499481	1.72852
denphalae00143	4842	1613	hypothetical protein MA16_Dca014313 [Dendrobium catenatum]	467.91	502.222	433.599	0.863361	-0.211963	0.829558	1		denphalae00143	3.60163	5.62424	3.13021	3.86709	3.53146	4.56001
denphalae00144	675	224	polyadenylate-binding protein 2-like isoform X2 [Dendrobium catenatum]	1864.72	1626.17	2103.27	1.29339	0.371155	0.606958	1		denphalae00144	145.416	26.1164	144.671	144.046	133.874	135.706
denphalae00145	585	194	nuclear cap-binding protein subunit 2 [Dendrobium catenatum] &gt;gi|1315723930|gb|PKU87095.1| Nuclear cap-binding protein subunit 2 [Dendrobium catenatum]	283.047	248.981	317.112	1.27364	0.348956	0.657793	1		denphalae00145	22.706	9.41242	22.4036	23.5773	21.8173	26.9243
denphalae00146	726	241	nuclear cap-binding protein subunit 2 [Dendrobium catenatum] &gt;gi|1315723930|gb|PKU87095.1| Nuclear cap-binding protein subunit 2 [Dendrobium catenatum]	1196.46	1387.25	1005.67	0.724938	-0.46407	0.47865	1		denphalae00146	62.5213	97.8915	68.8875	47.6061	72.7996	64.3646
denphalae00147	537	178	hypothetical protein C2845_PM12G20280 [Panicum miliaceum]	155.48	124.133	186.827	1.50505	0.589811	0.472503	1		denphalae00147	13.1266	3.17946	13.8501	15.2317	14.7023	16.3934
denphalae00148	558	185	uncharacterized protein LOC110113220 [Dendrobium catenatum] &gt;gi|1315699080|gb|PKU63916.1| hypothetical protein MA16_Dca009900 [Dendrobium catenatum]	50.4968	59.9022	41.0914	0.685974	-0.543774	0.591973	1		denphalae00148	2.19062	6.57858	3.81855	3.16163	3.15237	3.49641
denphalae00149	432	144	uncharacterized protein LOC110113220 [Dendrobium catenatum] &gt;gi|1315699080|gb|PKU63916.1| hypothetical protein MA16_Dca009900 [Dendrobium catenatum]	11.218	10.5813	11.8547	1.12035	0.163945	0.880002	1		denphalae00149	0.56591	1.18567	1.20981	1.85626	0.757547	0.991359
denphalae00150	798	265	tropinone reductase-like isoform X2 [Phalaenopsis equestris]	814.972	613.552	1016.39	1.65657	0.7282	0.270796	1		denphalae00150	44.0133	11.0187	45.14	66.8755	42.3941	59.9884
denphalae00151	531	176	Serine/threonine-protein kinase EDR1 [Dendrobium catenatum]	76.422	10.9078	141.936	13.0124	3.70181	1.71255e-05	0.00153259		denphalae00151	1.3812	0.482308	0.757115	29.3729	1.23262	3.58458
denphalae00152	1914	637	probable serine/threonine-protein kinase SIS8 isoform X2 [Dendrobium catenatum]	189.138	89.1337	289.142	3.24391	1.69773	0.0270787	0.439281		denphalae00152	3.36353	0.0892043	2.77261	8.50504	3.22729	8.45297
denphalae00153	2385	794	probable serine/threonine-protein kinase SIS8 isoform X2 [Dendrobium catenatum]	382.695	234.088	531.301	2.26967	1.18248	0.104813	0.840697		denphalae00153	6.6457	0.322145	6.11892	12.1042	6.41485	11.1332
denphalae00154	2676	891	probable serine/threonine-protein kinase SIS8 isoform X3 [Dendrobium catenatum]	789.741	626.397	953.086	1.52154	0.60553	0.366595	1		denphalae00154	13.0641	3.73248	13.5962	16.991	14.2015	16.1285
denphalae00155	2439	812	uncharacterized protein LOC110108457 isoform X1 [Dendrobium catenatum]	63.7401	51.8431	75.6371	1.45896	0.544941	0.566768	1		denphalae00155	1.41999	0.192508	1.1868	1.33157	1.45919	1.32669
denphalae00156	1872	623	ABC transporter G family member 45 isoform X2 [Dendrobium catenatum]	223.33	137.858	308.802	2.24	1.1635	0.132882	0.905384		denphalae00156	3.9396	0.342021	5.5193	7.66777	4.41417	10.0915
denphalae00157	3300	1099	ABC transporter G family member 45 isoform X1 [Dendrobium catenatum]	1217.42	1164.95	1269.89	1.09007	0.124426	0.866931	1		denphalae00157	13.5942	10.1925	20.808	13.8025	16.5242	21.3124
denphalae00158	393	131	ABC transporter G family member 45 isoform X3 [Dendrobium catenatum]	32.3248	18.3627	46.2868	2.5207	1.33382	0.183887	0.978716		denphalae00158	2.79931	0	3.47811	4.387	5.20452	6.17519
denphalae00159	627	208	hypothetical protein MA16_Dca016273 [Dendrobium catenatum]	6.09901	4.87238	7.32563	1.5035	0.588326	0.766412	1		denphalae00159	0.974773	0	0.0641193	0.127895	1.04389	0.379468
denphalae00160	1251	416	protein trichome birefringence-like 10 isoform X2 [Dendrobium catenatum]	97.8951	82.55	113.24	1.37178	0.456047	0.598164	1		denphalae00160	3.71302	1.16008	3.66357	2.43584	5.23198	4.45042
denphalae00161	378	125	protein trichome birefringence-like 10 isoform X2 [Dendrobium catenatum]	22.7738	23.1643	22.3834	0.966289	-0.0494734	0.980304	1		denphalae00161	2.04805	3.50056	1.70171	0.954647	4.43706	2.51774
denphalae00162	1362	453	uncharacterized protein LOC110095497 [Dendrobium catenatum]	433.93	466.204	401.657	0.861547	-0.214998	0.751198	1		denphalae00162	16.8128	12.5984	13.0172	11.952	15.528	11.5993
denphalae00163	558	185	uncharacterized protein LOC110095522 [Dendrobium catenatum]	2071.4	2858.03	1284.77	0.449531	-1.15351	0.0553591	0.644044		denphalae00163	149.911	303.915	149.14	83.4957	133.206	88.5188
denphalae00164	1368	455	uncharacterized protein LOC110095522 [Dendrobium catenatum]	7664.16	8432	6896.32	0.817875	-0.290048	0.573611	1		denphalae00164	295.762	190.176	288.62	212.844	248.824	206.933
denphalae00165	858	285	uncharacterized protein LOC110095497 [Dendrobium catenatum]	227.15	259.337	194.964	0.751779	-0.411619	0.61213	1		denphalae00165	12.0622	15.0738	9.23072	10.0472	11.1089	8.92917
denphalae00166	462	153	uncharacterized protein LOC110095522 [Dendrobium catenatum]	1661.7	2378.22	945.169	0.397426	-1.33124	0.0305899	0.473831		denphalae00166	130.791	336.392	130.181	76.3718	119.801	74.5708
denphalae00167	1122	373	cell division protein FtsY homolog, chloroplastic isoform X1 [Dendrobium catenatum] &gt;gi|1315699047|gb|PKU63883.1| Cell division protein FtsY like, chloroplastic [Dendrobium catenatum]	1400.13	1255.6	1544.66	1.23022	0.298913	0.685701	1		denphalae00167	64.7861	17.5759	62.9916	75.9021	43.9701	62.7684
denphalae00168	741	246	cell division protein FtsY homolog, chloroplastic isoform X2 [Dendrobium catenatum]	360.41	274.399	446.422	1.62691	0.702136	0.366786	1		denphalae00168	24.1944	1.84331	23.1668	36.7945	18.3835	24.3385
denphalae00169	726	241	cell division protein FtsY homolog, chloroplastic isoform X2 [Dendrobium catenatum]	243.377	189.381	297.372	1.57023	0.650975	0.436787	1		denphalae00169	18.0156	0.823112	15.9482	24.5762	10.3114	19.4667
denphalae00170	1899	632	probable inactive receptor kinase At4g23740 [Dendrobium catenatum] &gt;gi|1622082562|ref|XP_020683932.2| probable inactive receptor kinase At4g23740 [Dendrobium catenatum] &gt;gi|1622082568|ref|XP_020683933.2| probable inactive receptor kinase At4g23740 [Dendrobium catenatum] &gt;gi|1315703950|gb|PKU68423.1| putative inactive receptor kinase [Dendrobium catenatum]	144.949	92.5312	197.366	2.13297	1.09286	0.150931	0.937744		denphalae00170	2.31728	0.988998	2.96387	4.41279	3.27432	6.28957
denphalae00171	5451	1816	1-phosphatidylinositol-3-phosphate 5-kinase FAB1B [Dendrobium catenatum] &gt;gi|1179568572|ref|XP_020704444.1| 1-phosphatidylinositol-3-phosphate 5-kinase FAB1B [Dendrobium catenatum] &gt;gi|1315714322|gb|PKU78171.1| 1-phosphatidylinositol-3-phosphate 5-kinase FAB1A [Dendrobium catenatum]	3935.4	4358.82	3511.97	0.805717	-0.311655	0.540776	1		denphalae00171	34.7507	25.7938	39.6571	25.4944	25.5982	35.2503
denphalae00172	3183	1060	1-phosphatidylinositol-3-phosphate 5-kinase FAB1B [Dendrobium catenatum] &gt;gi|1179568572|ref|XP_020704444.1| 1-phosphatidylinositol-3-phosphate 5-kinase FAB1B [Dendrobium catenatum] &gt;gi|1315714322|gb|PKU78171.1| 1-phosphatidylinositol-3-phosphate 5-kinase FAB1A [Dendrobium catenatum]	442.884	241.42	644.348	2.669	1.4163	0.0454373	0.583184		denphalae00172	5.79884	0.281611	4.01649	10.1655	3.7913	13.3203
denphalae00173	2553	850	ALG-2 interacting protein X [Phalaenopsis equestris]	3897.59	4703.7	3091.48	0.657244	-0.605499	0.305126	1		denphalae00173	64.1746	91.0363	66.8	45.3564	56.6264	59.7565
denphalae00174	2037	678	ALG-2 interacting protein X [Phalaenopsis equestris]	1317.11	1093.5	1540.72	1.40898	0.494653	0.478991	1		denphalae00174	34.0046	4.90334	31.7952	32.5564	29.7418	38.7316
denphalae00175	411	136	hypothetical protein AXF42_Ash018300 [Apostasia shenzhenica]	3542.3	4174.89	2909.72	0.696957	-0.520859	0.377054	1		denphalae00175	497.769	452.495	286.408	151.698	522.541	266.987
denphalae00176	1125	374	CSC1-like protein ERD4 [Dendrobium catenatum] &gt;gi|1315704935|gb|PKU69353.1| DNA-directed RNA polymerase III subunit RPC2 [Dendrobium catenatum]	349.779	184.327	515.231	2.7952	1.48295	0.0370797	0.52425		denphalae00176	11.2276	1.29001	9.11264	42.7682	7.30881	9.00947
denphalae00177	1770	589	CSC1-like protein ERD4 [Dendrobium catenatum] &gt;gi|1315704935|gb|PKU69353.1| DNA-directed RNA polymerase III subunit RPC2 [Dendrobium catenatum]	1272.97	1225.82	1320.12	1.07693	0.106919	0.715815	1		denphalae00177	22.4215	39.4528	20.1014	67.0518	14.3292	14.9477
denphalae00178	1503	500	CSC1-like protein ERD4 [Dendrobium catenatum] &gt;gi|1315704935|gb|PKU69353.1| DNA-directed RNA polymerase III subunit RPC2 [Dendrobium catenatum]	1152.29	1208.58	1096.01	0.906861	-0.141046	0.951172	1		denphalae00178	24.7238	47.5973	22.3617	64.3444	15.0784	14.817
denphalae00179	1545	514	CSC1-like protein ERD4 [Dendrobium catenatum] &gt;gi|1315704935|gb|PKU69353.1| DNA-directed RNA polymerase III subunit RPC2 [Dendrobium catenatum]	869.46	367.76	1371.16	3.72841	1.89856	0.002815	0.0965248		denphalae00179	17.9069	0.93933	12.8285	83.7198	11.1999	19.7733
denphalae00180	1005	334	uncharacterized protein LOC110103286 [Dendrobium catenatum] &gt;gi|1315720597|gb|PKU84041.1| hypothetical protein MA16_Dca026088 [Dendrobium catenatum]	339.369	329.664	349.074	1.05888	0.0825341	0.881088	1		denphalae00180	14.4738	12.8265	13.1609	15.5593	14.857	15.7671
denphalae00181	2619	872	pentatricopeptide repeat-containing protein At5g16860-like [Dendrobium catenatum] &gt;gi|1315697265|gb|PKU62484.1| Pentatricopeptide repeat-containing protein [Dendrobium catenatum]	246.666	315.407	177.925	0.564112	-0.825946	0.250823	1		denphalae00181	6.33197	5.59019	2.67098	2.32702	2.68656	4.14259
denphalae00182	417	138	glucan endo-1,3-beta-glucosidase 11-like [Dendrobium catenatum]	42.531	54.8455	30.2165	0.550938	-0.860038	0.368544	1		denphalae00182	4.20157	7.88174	3.37434	2.88455	3.04109	3.76574
denphalae00183	651	216	transcription factor bHLH137 isoform X3 [Cymbidium goeringii]	12.8756	9.3165	16.4348	1.76405	0.818892	0.476511	1		denphalae00183	0.938836	0.524538	0.308778	0.18477	1.57095	1.6812
denphalae00184	3333	1110	probable LRR receptor-like serine/threonine-protein kinase At1g74360 [Dendrobium catenatum] &gt;gi|1315710865|gb|PKU74905.1| putative LRR receptor-like serine/threonine-protein kinase [Dendrobium catenatum]	288.269	203.62	372.917	1.83143	0.872973	0.235308	1		denphalae00184	3.54521	1.07575	3.28088	4.02997	3.78023	7.30983
denphalae00185	441	146	hypothetical protein MA16_Dca003722 [Dendrobium catenatum]	62.8426	38.3219	87.3634	2.27973	1.18886	0.163661	0.956238		denphalae00185	7.76105	0.967897	2.64372	12.1831	3.33939	10.8982
denphalae00186	426	141		37.6675	21.1466	54.1884	2.56251	1.35756	0.14119	0.922232		denphalae00186	4.3041	0.801582	1.32122	7.05901	2.59273	7.37236
denphalae00187	297	99		47.0631	47.4929	46.6333	0.981902	-0.0263494	1	1		denphalae00187	7.95703	6.32359	5.41452	8.50504	4.54528	7.85077
denphalae00188	1167	389	probable pectinesterase/pectinesterase inhibitor 51 [Dendrobium catenatum] &gt;gi|1315694899|gb|PKU60890.1| putative pectinesterase/pectinesterase inhibitor 51 [Dendrobium catenatum]	21.8695	12.5865	31.1525	2.47507	1.30747	0.212778	1		denphalae00188	0.628465	0.18288	0.585645	1.99273	0.420643	1.10094
denphalae00189	1560	519	Leucine-rich repeat-containing protein ODA7 [Dendrobium catenatum]	509.172	564.011	454.334	0.805541	-0.31197	0.666611	1		denphalae00189	13.2684	16.7454	13.8648	13.8534	10.6989	14.2451
denphalae00190	1263	420	Leucine-rich repeat-containing protein ODA7 [Dendrobium catenatum]	399.52	496.601	302.44	0.60902	-0.715438	0.31144	1		denphalae00190	12.3237	20.0072	14.897	11.3651	9.29569	11.1899
denphalae00191	969	322	Leucine-rich repeat-containing protein ODA7 [Dendrobium catenatum]	319.637	432.056	207.218	0.47961	-1.06007	0.14666	0.931213		denphalae00191	11.8158	26.1656	14.6041	8.35833	9.41422	10.8037
denphalae00192	1296	431	uncharacterized protein LOC110106788 [Dendrobium catenatum] &gt;gi|1315698733|gb|PKU63587.1| hypothetical protein MA16_Dca016728 [Dendrobium catenatum]	1099.08	949.953	1248.21	1.31397	0.39393	0.527565	1		denphalae00192	37.8216	19.1684	36.0771	37.0014	42.7698	48.9805
denphalae00193	297	99		311.384	250.187	372.58	1.48921	0.574544	0.369737	1		denphalae00193	40.6083	34.2049	28.697	33.3451	68.8679	66.1707
denphalae00194	2334	777	DNA replication ATP-dependent helicase/nuclease DNA2 isoform X1 [Dendrobium catenatum]	79.3705	88.7176	70.0234	0.789284	-0.341384	0.60659	1		denphalae00194	1.69336	0.877825	2.29091	1.1338	1.36709	1.5087
denphalae00195	1752	583	DNA replication ATP-dependent helicase/nuclease DNA2 isoform X1 [Dendrobium catenatum]	21.315	22.2987	20.3313	0.911773	-0.133254	0.825077	1		denphalae00195	0.651184	0.146179	0.871979	0.457707	0.373585	0.733334
denphalae00196	1572	523	DNA replication ATP-dependent helicase/nuclease DNA2 isoform X1 [Dendrobium catenatum]	11.2855	10.2205	12.3505	1.20841	0.273107	0.944621	1		denphalae00196	0.336954	0	0.537061	0.255058	0.156136	0.665951
denphalae00197	1161	386	endoplasmic reticulum-Golgi intermediate compartment protein 3 isoform X2 [Dendrobium catenatum] &gt;gi|1315723227|gb|PKU86546.1| Protein disulfide-isomerase 5-4 [Dendrobium catenatum]	1692.95	1358.54	2027.36	1.49231	0.577543	0.333047	1		denphalae00197	53.3447	28.4562	67.4549	76.3224	67.0869	89.8423
denphalae00198	639	212	peroxiredoxin Q, chloroplastic [Dendrobium catenatum]	2303.34	2967.53	1639.16	0.552365	-0.856307	0.177473	0.970159		denphalae00198	133.076	299.591	107.208	122.356	115.296	101.798
denphalae00199	1590	529	BTB/POZ domain-containing protein At3g22104 [Dendrobium catenatum] &gt;gi|1315708255|gb|PKU72466.1| BTB/POZ domain-containing protein [Dendrobium catenatum]	110.921	91.5734	130.268	1.42256	0.508485	0.517904	1		denphalae00199	3.79266	1.61073	1.87108	3.20257	1.80096	6.13521
denphalae00200	1233	410	BTB/POZ domain-containing protein At3g22104 [Dendrobium catenatum] &gt;gi|1315708255|gb|PKU72466.1| BTB/POZ domain-containing protein [Dendrobium catenatum]	28.5376	17.2488	39.8264	2.30894	1.20723	0.248804	1		denphalae00200	1.25574	0	0.619508	1.72347	0.398127	2.2384
denphalae00201	516	171	uncharacterized protein LOC110094655 isoform X1 [Dendrobium catenatum]	1864.21	2083.35	1645.07	0.789629	-0.340753	0.603399	1		denphalae00201	156.665	193.982	137.282	124.404	174.808	123.205
denphalae00202	1416	471	uncharacterized protein LOC110107269 [Dendrobium catenatum]	22.168	18.7869	25.5491	1.35994	0.443547	0.668751	1		denphalae00202	0.719377	0.452164	0.482661	0.87779	0.346674	1.20979
denphalae00203	321	106		149.973	171.712	128.233	0.746791	-0.421224	0.642493	1		denphalae00203	28.0522	30.3178	4.88446	9.86766	21.9193	21.9396
denphalae00204	537	178	hypothetical protein MA16_Dca002753 [Dendrobium catenatum]	13.2156	10.2558	16.1754	1.57719	0.657359	0.659112	1		denphalae00204	1.36577	0	1.19785	1.11998	0.837957	2.12672
denphalae00205	537	178	hypothetical protein MA16_Dca002753 [Dendrobium catenatum]	12.514	11.1636	13.8643	1.24192	0.312569	0.899431	1		denphalae00205	1.51752	0	1.27272	1.26931	0.685601	1.50642
denphalae00206	588	195	dehydrogenase/reductase SDR family member on chromosome X-like [Dendrobium catenatum] &gt;gi|1315716235|gb|PKU80007.1| Short-chain dehydrogenase TIC 32, chloroplastic [Dendrobium catenatum]	97.5216	98.086	96.9573	0.988492	-0.016699	0.940547	1		denphalae00206	6.92951	4.35554	9.91396	9.27371	3.82638	8.902
denphalae00207	2754	917	chaperone protein ClpB1 [Dendrobium catenatum] &gt;gi|1315716234|gb|PKU80006.1| Chaperone protein ClpB1 [Dendrobium catenatum]	1736.33	1965.64	1507.02	0.766679	-0.383305	0.541479	1		denphalae00207	29.3533	33.6638	23.4006	29.2634	18.2851	25.0885
denphalae00208	300	99	dehydrogenase/reductase SDR family member on chromosome X-like [Dendrobium catenatum] &gt;gi|1315716235|gb|PKU80007.1| Short-chain dehydrogenase TIC 32, chloroplastic [Dendrobium catenatum]	15.9346	20.8858	10.9834	0.525877	-0.927202	0.414103	1		denphalae00208	2.03728	3.41474	2.94821	1.60381	0.954509	2.37926
denphalae00209	2754	917	chaperone protein ClpB1 [Dendrobium catenatum] &gt;gi|1315716234|gb|PKU80006.1| Chaperone protein ClpB1 [Dendrobium catenatum]	1783.37	1994.61	1572.14	0.788192	-0.343381	0.595766	1		denphalae00209	29.3385	34.7798	23.4006	32.0878	18.7604	24.7429
denphalae00210	738	245	deSI-like protein At4g17486 isoform X2 [Dendrobium catenatum] &gt;gi|1622032704|ref|XP_028551919.1| deSI-like protein At4g17486 isoform X2 [Dendrobium catenatum] &gt;gi|1315712705|gb|PKU76619.1| DeSI-like protein [Dendrobium catenatum]	134.097	147.168	121.026	0.822365	-0.282148	0.813262	1		denphalae00210	4.96896	12.6665	5.61096	7.28015	5.70932	8.96253
denphalae00211	783	260	COBW domain-containing protein 1 isoform X3 [Dendrobium catenatum]	74.7941	53.7744	95.8138	1.78177	0.833314	0.330399	1		denphalae00211	4.47524	0.817706	3.69681	6.14485	4.02283	6.13807
denphalae00212	1149	382	COBW domain-containing protein 1 isoform X1 [Dendrobium catenatum]	542.065	716.547	367.583	0.512992	-0.962991	0.16832	0.961767		denphalae00212	16.2769	38.3378	18.4394	14.1328	13.351	15.1163
denphalae00213	486	162	COBW domain-containing protein 1 isoform X3 [Dendrobium catenatum]	30.4666	25.152	35.7812	1.4226	0.508529	0.643051	1		denphalae00213	3.10202	0.614794	3.06071	3.30001	3.95608	2.4478
denphalae00214	828	275	COBW domain-containing protein 1 isoform X3 [Dendrobium catenatum]	106.201	96.3905	116.011	1.20355	0.267301	0.803823	1		denphalae00214	6.00356	1.64963	7.52589	6.00459	5.63219	7.06882
denphalae00215	573	190	calcium-binding protein KIC [Dendrobium catenatum] &gt;gi|1315694125|gb|PKU60408.1| Calcium-binding protein KIC [Dendrobium catenatum]	76.7994	49.9528	103.646	2.07488	1.05303	0.138841	0.921128		denphalae00215	3.19991	4.61854	2.59599	17.4935	2.85567	2.9066
denphalae00216	603	200	uncharacterized protein LOC110107407 isoform X2 [Dendrobium catenatum]	354.224	380.174	328.274	0.863482	-0.211762	0.870056	1		denphalae00216	19.2578	37.7292	17.1345	27.794	22.9978	21.149
denphalae00217	705	234	uncharacterized protein LOC110107407 isoform X1 [Dendrobium catenatum]	677.984	702.525	653.443	0.930135	-0.104488	0.955248	1		denphalae00217	33.2321	52.5531	33.3598	48.228	32.2038	42.658
denphalae00218	1470	489	LOW QUALITY PROTEIN: protein STRUBBELIG-RECEPTOR FAMILY 5-like [Dendrobium catenatum]	46.7656	42.9613	50.5699	1.1771	0.235242	0.784936	1		denphalae00218	1.6908	1.01629	0.929861	1.82747	0.890504	1.87751
denphalae00219	777	258	LOW QUALITY PROTEIN: protein STRUBBELIG-RECEPTOR FAMILY 5-like [Dendrobium catenatum]	3.91417	2.7023	5.12603	1.89691	0.923654	0.675996	1		denphalae00219	0.157319	0	0.310447	0.41282	0.210592	0.244969
denphalae00220	1521	506	glutamate decarboxylase-like [Dendrobium catenatum] &gt;gi|1315721822|gb|PKU85187.1| Glutamate decarboxylase 1 [Dendrobium catenatum]	1000.81	640.561	1361.06	2.12479	1.08732	0.0439796	0.574664		denphalae00220	15.4838	22.5067	12.2644	64.7164	27.2179	24.7781
denphalae00221	1035	344	glutamate decarboxylase-like [Dendrobium catenatum] &gt;gi|1315721822|gb|PKU85187.1| Glutamate decarboxylase 1 [Dendrobium catenatum]	298.911	109.752	488.071	4.44704	2.15285	0.00290601	0.0989168		denphalae00221	8.34594	0.948539	4.6612	36.105	11.6992	13.7009
denphalae00222	1269	422	probable inactive purple acid phosphatase 29 [Dendrobium catenatum] &gt;gi|1315722325|gb|PKU85679.1| putative inactive purple acid phosphatase 29 [Dendrobium catenatum]	2909.48	2897.84	2921.12	1.00803	0.0115447	0.943876	1		denphalae00222	85.2477	95.493	99.3191	58.7052	134.456	115.307
denphalae00223	981	327	AAA-ATPase At3g50940 [Dendrobium catenatum] &gt;gi|1315701763|gb|PKU66410.1| hypothetical protein MA16_Dca009653 [Dendrobium catenatum]	11.1762	3.62426	18.7282	5.16744	2.36945	0.0722524	0.723968		denphalae00223	0.290743	0	0.204907	1.06267	0.333599	1.16417
denphalae00224	1272	424	AAA-ATPase At3g50940 [Dendrobium catenatum] &gt;gi|1315701763|gb|PKU66410.1| hypothetical protein MA16_Dca009653 [Dendrobium catenatum]	29.3531	9.63846	49.0677	5.09083	2.3479	0.0159625	0.319077		denphalae00224	0.224228	0.201341	0.537302	0.378256	2.79792	2.02013
denphalae00225	489	162	hypothetical protein MA16_Dca013235 [Dendrobium catenatum]	644.728	755.556	533.9	0.706632	-0.500969	0.489487	1		denphalae00225	52.3276	85.2812	46.0401	38.2913	56.9694	50.31
denphalae00226	2793	930	protein ARABIDILLO 1 [Dendrobium catenatum] &gt;gi|1315709037|gb|PKU73183.1| Protein ARABIDILLO 1 [Dendrobium catenatum]	1290.44	1013.94	1566.94	1.5454	0.627979	0.324398	1		denphalae00226	19.7965	5.88379	21.4329	28.6107	16.7555	29.5086
denphalae00227	2649	882	uncharacterized protein LOC110102604 [Dendrobium catenatum] &gt;gi|1179523368|ref|XP_020686679.1| uncharacterized protein LOC110102604 [Dendrobium catenatum] &gt;gi|1179523370|ref|XP_020686688.1| uncharacterized protein LOC110102604 [Dendrobium catenatum] &gt;gi|1622067624|ref|XP_028554444.1| uncharacterized protein LOC110102604 [Dendrobium catenatum] &gt;gi|1622067635|ref|XP_028554445.1| unchara…	69.6092	55.6354	83.5829	1.50233	0.587204	0.533133	1		denphalae00227	1.36895	0.161133	1.24448	2.22499	0.525049	1.41911
denphalae00228	2649	882	uncharacterized protein LOC110102604 [Dendrobium catenatum] &gt;gi|1179523368|ref|XP_020686679.1| uncharacterized protein LOC110102604 [Dendrobium catenatum] &gt;gi|1179523370|ref|XP_020686688.1| uncharacterized protein LOC110102604 [Dendrobium catenatum] &gt;gi|1622067624|ref|XP_028554444.1| uncharacterized protein LOC110102604 [Dendrobium catenatum] &gt;gi|1622067635|ref|XP_028554445.1| unchara…	62.5406	44.2547	80.8266	1.8264	0.869	0.335696	1		denphalae00228	1.12285	0.0805667	1.01683	2.02822	0.787574	1.20355
denphalae00229	2649	882	uncharacterized protein LOC110102604 [Dendrobium catenatum] &gt;gi|1179523368|ref|XP_020686679.1| uncharacterized protein LOC110102604 [Dendrobium catenatum] &gt;gi|1179523370|ref|XP_020686688.1| uncharacterized protein LOC110102604 [Dendrobium catenatum] &gt;gi|1622067624|ref|XP_028554444.1| uncharacterized protein LOC110102604 [Dendrobium catenatum] &gt;gi|1622067635|ref|XP_028554445.1| unchara…	66.2625	56.1295	76.3955	1.36106	0.44473	0.658056	1		denphalae00229	1.32281	0.19336	1.27483	1.90713	0.694918	1.20355
denphalae00230	2649	882	uncharacterized protein LOC110102604 [Dendrobium catenatum] &gt;gi|1179523368|ref|XP_020686679.1| uncharacterized protein LOC110102604 [Dendrobium catenatum] &gt;gi|1179523370|ref|XP_020686688.1| uncharacterized protein LOC110102604 [Dendrobium catenatum] &gt;gi|1622067624|ref|XP_028554444.1| uncharacterized protein LOC110102604 [Dendrobium catenatum] &gt;gi|1622067635|ref|XP_028554445.1| unchara…	66.5483	50.4203	82.6763	1.63974	0.71347	0.441569	1		denphalae00230	1.33819	0.0966801	1.09272	1.86172	0.741246	1.54486
denphalae00231	2649	882	uncharacterized protein LOC110102604 [Dendrobium catenatum] &gt;gi|1179523368|ref|XP_020686679.1| uncharacterized protein LOC110102604 [Dendrobium catenatum] &gt;gi|1179523370|ref|XP_020686688.1| uncharacterized protein LOC110102604 [Dendrobium catenatum] &gt;gi|1622067624|ref|XP_028554444.1| uncharacterized protein LOC110102604 [Dendrobium catenatum] &gt;gi|1622067635|ref|XP_028554445.1| unchara…	67.7509	51.0823	84.4194	1.65261	0.72475	0.428169	1		denphalae00231	1.2459	0.112793	1.19895	1.95254	0.895672	1.36522
denphalae00232	1047	348	uncharacterized protein LOC110101245 isoform X1 [Dendrobium catenatum]	676.512	754.567	598.456	0.793112	-0.334404	0.603522	1		denphalae00232	29.7711	29.1492	29.7201	20.3731	29.3034	26.5423
denphalae00233	651	216	Dihydroflavonol-4-reductase [Dendrobium catenatum]	113.027	81.4285	144.625	1.7761	0.828709	0.320142	1		denphalae00233	7.57328	0.983508	7.96646	9.54647	8.86015	11.2567
denphalae00234	393	130	uncharacterized protein LOC110101245 isoform X1 [Dendrobium catenatum]	315.554	399.597	231.512	0.579362	-0.787463	0.285378	1		denphalae00234	30.1703	54.6315	36.5201	21.0168	32.5803	24.7007
denphalae00235	579	192	Dihydroflavonol-4-reductase [Dendrobium catenatum]	106.026	71.3241	140.728	1.97308	0.980449	0.237311	1		denphalae00235	8.23355	0.737206	7.3601	10.6643	8.26629	13.6427
denphalae00236	2448	815	V-type proton ATPase subunit a1 isoform X1 [Dendrobium catenatum] &gt;gi|1315723263|gb|PKU86579.1| Vacuolar proton ATPase a1 [Dendrobium catenatum]	736.217	677.879	794.555	1.17212	0.229121	0.781227	1		denphalae00236	14.2143	5.50989	15.93	15.3469	10.0264	18.0777
denphalae00237	537	178	uncharacterized protein LOC110104397 [Dendrobium catenatum]	114.891	124.965	104.817	0.838771	-0.25365	0.79562	1		denphalae00237	6.82886	11.8435	9.28334	9.55714	8.15103	8.15241
denphalae00238	537	178	uncharacterized protein LOC110104397 [Dendrobium catenatum]	112.896	121.098	104.694	0.864533	-0.210008	0.82136	1		denphalae00238	6.3736	10.5717	10.4063	8.28783	8.22721	9.4816
denphalae00239	537	178	uncharacterized protein LOC110104397 [Dendrobium catenatum]	116.659	132.535	100.783	0.760427	-0.395119	0.631362	1		denphalae00239	7.28411	11.6845	10.9304	7.83984	8.30339	8.86131
denphalae00240	870	289	exosome complex component RRP42 [Dendrobium catenatum] &gt;gi|1315698311|gb|PKU63196.1| hypothetical protein MA16_Dca024800 [Dendrobium catenatum]	416.155	432.676	399.635	0.923637	-0.114603	0.884122	1		denphalae00240	21.4499	20.1156	19.5931	17.6972	20.5008	23.191
denphalae00241	522	173	uncharacterized protein LOC110115977 isoform X2 [Dendrobium catenatum]	57.4964	78.1877	36.8051	0.470728	-1.08703	0.2077	1		denphalae00241	3.82477	8.58591	5.31417	2.30432	2.58611	4.64913
denphalae00242	357	118	uncharacterized protein LOC110107129 isoform X2 [Dendrobium catenatum]	57.6357	57.6112	57.6602	1.00085	0.00122527	0.990861	1		denphalae00242	6.84798	6.21731	6.86939	5.27864	9.16695	7.06448
denphalae00243	714	237	uncharacterized protein LOC110107129 isoform X2 [Dendrobium catenatum]	508.357	500.225	516.489	1.03251	0.0461614	0.957907	1		denphalae00243	29.7887	22.4182	35.642	29.8187	33.2875	33.1897
denphalae00244	453	150	uncharacterized protein LOC110107129 isoform X2 [Dendrobium catenatum]	214.685	249.819	179.552	0.718729	-0.476479	0.521098	1		denphalae00244	19.7881	24.1218	23.4295	13.8076	20.8601	18.1727
denphalae00245	1440	479	cyanidin 3-O-rutinoside 5-O-glucosyltransferase-like [Dendrobium catenatum] &gt;gi|1315695317|gb|PKU61145.1| Cyanidin 3-O-rutinoside 5-O-glucosyltransferase [Dendrobium catenatum]	291.193	204.641	377.745	1.84589	0.884313	0.183426	0.977698		denphalae00245	6.08353	5.51338	5.94667	12.0007	9.09056	13.9782
denphalae00246	1434	477	cyanidin 3-O-rutinoside 5-O-glucosyltransferase [Dendrobium catenatum] &gt;gi|1315701007|gb|PKU65702.1| Cyanidin 3-O-rutinoside 5-O-glucosyltransferase [Dendrobium catenatum]	792.425	391.448	1193.4	3.04869	1.60819	0.00950102	0.22841		denphalae00246	17.4745	6.72708	10.5413	41.3254	16.9735	53.7574
denphalae00247	1527	508	protein LAZ1 homolog 1 isoform X1 [Phalaenopsis equestris] &gt;gi|1175869049|ref|XP_020588242.1| protein LAZ1 homolog 1 isoform X1 [Phalaenopsis equestris]	414.803	580.694	248.911	0.428645	-1.22215	0.0729605	0.728375		denphalae00247	13.3684	19.036	13.3483	6.87946	7.42068	7.38553
denphalae00248	444	147	mitochondrial intermembrane space import and assembly protein 40 homolog [Phalaenopsis equestris]	252.967	232.109	273.824	1.17972	0.238447	0.777504	1		denphalae00248	23.5847	12.4015	30.786	26.7301	26.2582	29.1513
denphalae00249	765	254	uncharacterized protein LOC110104394 [Dendrobium catenatum]	223.27	253.913	192.627	0.758631	-0.398529	0.633107	1		denphalae00249	11.8242	17.2969	10.6156	8.59557	13.6358	11.3209
denphalae00250	2748	915	WD repeat-containing protein 44 isoform X1 [Dendrobium catenatum]	392.694	222.574	562.814	2.52866	1.33838	0.0461076	0.587938		denphalae00250	4.99681	2.05033	3.24783	17.3045	3.54294	5.80097
denphalae00251	2196	731	U-box domain-containing protein 35 [Dendrobium catenatum]	327.315	442.152	212.478	0.480553	-1.05723	0.158183	0.948265		denphalae00251	5.84464	13.0424	4.5036	4.30895	3.68838	4.91888
denphalae00252	1134	377	serine/threonine-protein kinase STY13 [Dendrobium catenatum]	1612.83	1331.05	1894.6	1.42339	0.509335	0.376445	1		denphalae00252	57.2737	33.8764	57.0072	72.5178	77.6305	71.6716
denphalae00253	351	116	hypothetical protein MA16_Dca003207 [Dendrobium catenatum]	45.9636	55.8694	36.0578	0.645395	-0.631746	0.516481	1		denphalae00253	6.26854	8.75574	3.89429	1.48501	8.39129	3.79597
denphalae00254	768	255	succinate dehydrogenase subunit 5, mitochondrial isoform X1 [Dendrobium catenatum]	1552.84	1513.39	1592.28	1.05213	0.0733095	0.888412	1		denphalae00254	85.3639	69.0284	90.9798	82.8007	112.123	79.6805
denphalae00255	2037	678	L-type lectin-domain containing receptor kinase IX.1 [Dendrobium catenatum]	553.406	183.499	923.312	5.0317	2.33105	0.000345375	0.0193577		denphalae00255	3.92053	2.66122	4.77618	47.6733	4.73941	5.58315
denphalae00256	471	156	gamma-glutamyl peptidase 5-like [Dendrobium catenatum] &gt;gi|1315711473|gb|PKU75447.1| GMP synthase (glutamine-hydrolysing) [Dendrobium catenatum]	209.263	170.206	248.32	1.45894	0.54492	0.464887	1		denphalae00256	23.7898	8.15622	14.2545	28.3475	22.2342	18.8927
denphalae00257	732	243	gamma-glutamyl peptidase 5-like [Dendrobium catenatum] &gt;gi|1315711473|gb|PKU75447.1| GMP synthase (glutamine-hydrolysing) [Dendrobium catenatum]	962.914	1060.49	865.338	0.815979	-0.293397	0.676288	1		denphalae00257	66.8516	67.5251	41.1914	65.7846	48.9549	40.8245
denphalae00258	1146	381	chaperone protein dnaJ 10 isoform X1 [Dendrobium catenatum] &gt;gi|1315702055|gb|PKU66681.1| Chaperone protein dnaJ 10 [Dendrobium catenatum]	62.5811	41.6565	83.5056	2.00463	1.00333	0.200098	0.995635		denphalae00258	1.45774	1.41536	1.61373	4.51333	1.17797	4.02772
denphalae00259	825	274	chaperone protein dnaJ 10 isoform X1 [Dendrobium catenatum] &gt;gi|1315702055|gb|PKU66681.1| Chaperone protein dnaJ 10 [Dendrobium catenatum]	37.742	32.3087	43.1754	1.33634	0.418286	0.602027	1		denphalae00259	1.43227	1.81085	1.51065	3.11041	1.04128	2.82628
denphalae00260	339	113		39.7332	37.7066	41.7597	1.10749	0.147298	0.881763	1		denphalae00260	5.04812	3.65145	5.21807	6.03202	4.46483	5.89552
denphalae00261	354	117		205.211	313.617	96.8059	0.308676	-1.69584	0.0249159	0.420059		denphalae00261	21.4087	56.3094	25.5526	7.13558	16.5248	12.9045
denphalae00262	414	137		267.65	425.285	110.015	0.258684	-1.95074	0.00924395	0.224718		denphalae00262	19.5854	72.8931	25.151	7.94156	14.8216	12.7584
denphalae00263	447	149		66.5573	66.0396	67.075	1.01568	0.0224442	0.975394	1		denphalae00263	4.46651	5.63394	8.18447	8.61104	4.75882	6.49374
denphalae00264	1245	414	protein phosphatase 1 regulatory inhibitor subunit PPP1R8 homolog [Dendrobium catenatum] &gt;gi|1315698501|gb|PKU63375.1| FHA domain-containing protein DDL [Dendrobium catenatum]	648.08	627.274	668.885	1.06634	0.0926637	0.925551	1		denphalae00264	24.8728	13.4053	25.6394	17.6805	25.0374	29.392
denphalae00265	339	112	uncharacterized protein LOC110105961 [Dendrobium catenatum]	12.4783	12.4259	12.5308	1.00844	0.0121299	0.94355	1		denphalae00265	3.6058	0	1.30452	0.473099	2.41342	2.10554
denphalae00266	549	182	pectinesterase inhibitor 3-like [Dendrobium catenatum] &gt;gi|1315702973|gb|PKU67536.1| 21 kDa protein [Dendrobium catenatum]	37.4121	44.8447	29.9794	0.668517	-0.580965	0.507069	1		denphalae00266	6.38272	2.87672	0.87875	3.94379	0.447077	2.86032
denphalae00267	4401	1466	uncharacterized protein LOC110096990 isoform X1 [Dendrobium catenatum]	2329.82	1559.02	3100.62	1.98882	0.991914	0.0869055	0.784664		denphalae00267	19.146	7.40015	18.955	33.8363	22.0757	38.2974
denphalae00268	546	181	THO complex subunit 4A [Dendrobium catenatum] &gt;gi|1315702649|gb|PKU67238.1| 29 kDa ribonucleoprotein B, chloroplastic [Dendrobium catenatum]	408.896	547.877	269.915	0.492657	-1.02135	0.146224	0.93032		denphalae00268	33.3576	55.1924	30.778	14.1728	28.7701	23.0954
denphalae00269	747	248	THO complex subunit 4A [Dendrobium catenatum] &gt;gi|1315702649|gb|PKU67238.1| 29 kDa ribonucleoprotein B, chloroplastic [Dendrobium catenatum]	686.989	787.79	586.187	0.744091	-0.42645	0.509168	1		denphalae00269	42.3273	44.9699	41.7636	25.6029	41.3456	37.9026
denphalae00270	1308	435	poly(U)-specific endoribonuclease-B-like [Phalaenopsis equestris]	1423.7	1240.49	1606.91	1.29538	0.373378	0.494018	1		denphalae00270	37.5993	34.7544	45.3358	45.2144	61.5802	56.9713
denphalae00271	1791	596	recQ-mediated genome instability protein 1 isoform X1 [Dendrobium catenatum] &gt;gi|1179579213|ref|XP_020674716.1| recQ-mediated genome instability protein 1 isoform X1 [Dendrobium catenatum] &gt;gi|1621981945|ref|XP_028548854.1| recQ-mediated genome instability protein 1 isoform X1 [Dendrobium catenatum]	43.1033	37.2521	48.9546	1.31414	0.394124	0.758198	1		denphalae00271	1.61526	0.0238326	1.1448	1.2089	0.913624	1.54101
denphalae00272	1791	596	recQ-mediated genome instability protein 1 isoform X1 [Dendrobium catenatum] &gt;gi|1179579213|ref|XP_020674716.1| recQ-mediated genome instability protein 1 isoform X1 [Dendrobium catenatum] &gt;gi|1621981945|ref|XP_028548854.1| recQ-mediated genome instability protein 1 isoform X1 [Dendrobium catenatum]	37.7292	30.4342	45.0242	1.4794	0.56501	0.622277	1		denphalae00272	1.11476	0	1.16725	1.27606	0.799421	1.27532
denphalae00273	984	327	beta-galactosidase 3 [Dendrobium catenatum]	10.4818	8.08251	12.881	1.59369	0.672372	0.577535	1		denphalae00273	0.372672	0.347026	0.285996	0.611207	0.415727	0.725385
denphalae00274	1698	565	beta-galactosidase 3 isoform X1 [Phalaenopsis equestris]	24.6649	21.247	28.0828	1.32173	0.402429	0.610231	1		denphalae00274	0.383939	0.754139	0.331472	0.732009	0.45774	1.0369
denphalae00275	2256	751	beta-galactosidase 3 isoform X2 [Phalaenopsis equestris]	78.1789	95.1432	61.2147	0.643395	-0.636223	0.3971	1		denphalae00275	2.09507	1.38118	1.79986	1.52845	0.979169	1.07573
denphalae00276	597	198	biotin--protein ligase 2 [Dendrobium catenatum] &gt;gi|1315705155|gb|PKU69553.1| hypothetical protein MA16_Dca024320 [Dendrobium catenatum]	346.897	430.906	262.887	0.61008	-0.71293	0.322655	1		denphalae00276	21.1576	36.6784	28.8895	17.932	21.1732	19.4486
denphalae00277	666	221	biotin--protein ligase 2 [Dendrobium catenatum] &gt;gi|1315705155|gb|PKU69553.1| hypothetical protein MA16_Dca024320 [Dendrobium catenatum]	172.135	136.524	207.747	1.52169	0.605677	0.483881	1		denphalae00277	12.1747	1.15363	13.8839	15.5324	10.1962	15.8618
denphalae00278	798	265	14-3-3-like protein C [Dendrobium catenatum]	1627.05	1393.38	1860.73	1.3354	0.417273	0.502797	1		denphalae00278	107.838	37.8702	78.0378	90.5407	110.573	109.72
denphalae00279	786	261	14-3-3-like protein D [Dendrobium catenatum]	4158.2	5273.4	3043	0.577047	-0.79324	0.174895	0.969033		denphalae00279	234.986	341.583	228.992	163.084	186.166	164.793
denphalae00280	4800	1599	lysine-specific demethylase JMJ705-like [Phalaenopsis equestris]	522.814	487.541	558.087	1.1447	0.194966	0.813353	1		denphalae00280	5.79775	2.37431	4.79921	5.63003	3.6902	6.21582
denphalae00281	1359	452	pentatricopeptide repeat-containing protein At5g56310 isoform X1 [Dendrobium catenatum] &gt;gi|1315705758|gb|PKU70088.1| Pentatricopeptide repeat-containing protein [Dendrobium catenatum]	58.6293	41.2617	75.9968	1.84182	0.881136	0.338536	1		denphalae00281	2.24865	0.0628171	1.74538	2.95034	2.10708	2.346
denphalae00282	708	235	pentatricopeptide repeat-containing protein At5g56310 isoform X1 [Dendrobium catenatum] &gt;gi|1315705758|gb|PKU70088.1| Pentatricopeptide repeat-containing protein [Dendrobium catenatum]	24.5965	20.904	28.289	1.35328	0.43646	0.754118	1		denphalae00282	1.9567	0.0602885	1.93064	1.86884	1.44447	2.01632
denphalae00283	1005	334	uncharacterized protein LOC110103528 [Dendrobium catenatum] &gt;gi|1315692668|gb|PKU59464.1| Syntaxin-61 [Dendrobium catenatum]	3364.69	3615.7	3113.69	0.861157	-0.215652	0.610113	1		denphalae00283	182.686	73.5188	206.495	153.279	115.07	143.419
denphalae00284	732	243	uncharacterized protein LOC110109233 [Dendrobium catenatum]	538.129	431.34	644.919	1.49515	0.580293	0.388357	1		denphalae00284	31.4497	13.3534	30.5915	31.2764	47.6696	38.2892
denphalae00285	996	331	uncharacterized protein LOC110109233 [Dendrobium catenatum]	2228.53	2780.74	1676.32	0.602832	-0.730173	0.248461	1		denphalae00285	79.2819	167.009	82.0202	51.3267	100.174	72.6678
denphalae00286	1179	392	GDSL esterase/lipase At1g29670 [Dendrobium catenatum] &gt;gi|1315702470|gb|PKU67068.1| GDSL esterase/lipase [Dendrobium catenatum]	122.157	126.266	118.048	0.934912	-0.0970983	0.862277	1		denphalae00286	6.8082	2.8963	3.8532	3.70685	4.26771	5.44869
denphalae00287	303	100	GDSL esterase/lipase At1g29670 [Dendrobium catenatum] &gt;gi|1315702470|gb|PKU67068.1| GDSL esterase/lipase [Dendrobium catenatum]	16.0658	20.9943	11.1373	0.530491	-0.914599	0.449548	1		denphalae00287	1.47921	3.94442	2.78633	1.05862	2.83517	0.942282
denphalae00288	303	100	GDSL esterase/lipase At1g29670 [Dendrobium catenatum] &gt;gi|1315702470|gb|PKU67068.1| GDSL esterase/lipase [Dendrobium catenatum]	13.3697	13.9075	12.832	0.92267	-0.116113	0.969801	1		denphalae00288	1.21026	2.11308	2.2556	1.32327	2.29514	2.04161
denphalae00289	627	208	22.0 kDa class IV heat shock protein [Dendrobium catenatum] &gt;gi|1315722639|gb|PKU85970.1| 22.0 kDa heat shock protein [Dendrobium catenatum]	66.3288	124.091	8.56683	0.0690368	-3.85649	4.04753e-05	0.00322368		denphalae00289	1.62462	19.4019	0.128239	1.40685	0.326216	0
denphalae00290	2511	836	putative leucine-rich repeat receptor-like serine/threonine-protein kinase At2g24130 isoform X2 [Dendrobium catenatum]	75.763	67.3885	84.1375	1.24854	0.320246	0.749678	1		denphalae00290	1.86608	0.441971	1.16878	1.26146	1.22185	2.02773
denphalae00291	2469	822	putative leucine-rich repeat receptor-like serine/threonine-protein kinase At2g24130 isoform X2 [Dendrobium catenatum]	70.4742	57.8451	83.1034	1.43666	0.522714	0.583405	1		denphalae00291	1.94733	0.207457	0.928133	1.73762	0.911265	1.85022
denphalae00292	1551	516	putative leucine-rich repeat receptor-like serine/threonine-protein kinase At2g24130 isoform X1 [Phalaenopsis equestris]	33.6191	25.4714	41.7668	1.63975	0.713476	0.517153	1		denphalae00292	1.26098	0.0275205	0.907221	1.39596	0.369249	1.8715
denphalae00293	1551	516	putative leucine-rich repeat receptor-like serine/threonine-protein kinase At2g24130 isoform X1 [Phalaenopsis equestris]	30.1618	23.4242	36.8994	1.57527	0.655602	0.567175	1		denphalae00293	0.998278	0.0550409	0.959062	1.26671	0.316499	1.62606
denphalae00294	1962	653	U-box domain-containing protein 11 [Dendrobium catenatum]	412.717	400.555	424.878	1.06072	0.0850474	0.89506	1		denphalae00294	8.86765	7.24457	9.28231	11.4237	7.31832	10.0167
denphalae00295	1191	396	probable UDP-arabinose 4-epimerase 2 isoform X1 [Dendrobium catenatum] &gt;gi|1315698549|gb|PKU63423.1| putative UDP-arabinose 4-epimerase 1 [Dendrobium catenatum]	462.55	446.898	478.203	1.07005	0.0976762	0.955164	1		denphalae00295	18.1319	7.13196	23.1563	9.93121	24.833	18.9382
denphalae00296	1674	557	K(+) efflux antiporter 5 isoform X1 [Dendrobium catenatum]	652.596	716.08	589.113	0.822691	-0.281577	0.627568	1		denphalae00296	15.5047	14.5851	23.3196	12.9818	13.8069	20.5236
denphalae00297	2259	752	oligopeptide transporter 3-like [Phalaenopsis equestris]	1845.37	2378.65	1312.08	0.551609	-0.858282	0.133262	0.905451		denphalae00297	33.3503	46.1987	49.03	28.0258	24.1027	24.8985
denphalae00298	501	166	transcription factor LHW isoform X1 [Dendrobium catenatum] &gt;gi|1315714049|gb|PKU77911.1| Transcription factor LHW [Dendrobium catenatum]	19.823	9.40448	30.2416	3.21566	1.68511	0.128515	0.896757		denphalae00298	1.95188	0	0.561716	4.24161	0.898169	2.84942
denphalae00299	2745	914	transcription factor LHW isoform X1 [Dendrobium catenatum] &gt;gi|1315705983|gb|PKU70298.1| Transcription factor LHW [Dendrobium catenatum]	1751.35	1894.63	1608.07	0.848747	-0.236593	0.616721	1		denphalae00299	35.6839	17.9445	34.0369	27.1975	20.6549	30.3714
denphalae00300	1878	625	zinc finger CCCH domain-containing protein 53 isoform X1 [Dendrobium catenatum] &gt;gi|1179540293|ref|XP_020691090.1| zinc finger CCCH domain-containing protein 53 isoform X1 [Dendrobium catenatum]	1813.56	1303.89	2323.23	1.78177	0.83331	0.184656	0.979141		denphalae00300	52.2011	4.72754	34.8938	68.4052	37.4005	58.506
denphalae00301	501	166	transcription factor LHW isoform X1 [Dendrobium catenatum] &gt;gi|1315714049|gb|PKU77911.1| Transcription factor LHW [Dendrobium catenatum]	19.252	6.95769	31.5462	4.53401	2.18079	0.0514172	0.62108		denphalae00301	1.21993	0	0.641961	4.16158	1.06147	3.13436
denphalae00302	951	316	Aspartic proteinase Asp1 [Dendrobium catenatum]	171.465	100.52	242.411	2.41157	1.26997	0.103725	0.837949		denphalae00302	6.34105	0.359068	7.398	16.9066	6.79641	9.8573
denphalae00303	1467	488	Aspartic proteinase Asp1 [Dendrobium catenatum]	912.671	919.607	905.735	0.984915	-0.0219295	0.981869	1		denphalae00303	22.442	27.5833	26.473	36.1321	20.0215	25.4307
denphalae00304	951	316	Aspartic proteinase Asp1 [Dendrobium catenatum]	170.914	102.894	238.934	2.32214	1.21546	0.122577	0.884707		denphalae00304	7.11225	0.179534	7.18663	16.485	6.71038	9.90734
denphalae00305	1395	464	aspartic proteinase Asp1 [Dendrobium catenatum]	492.331	359.066	625.597	1.74229	0.800982	0.243254	1		denphalae00305	14.0784	4.43671	14.8131	29.7193	12.5508	16.7145
denphalae00306	951	316	Aspartic proteinase Asp1 [Dendrobium catenatum]	171.45	101.667	241.233	2.37279	1.24658	0.110658	0.856776		denphalae00306	6.72665	0.314185	7.2289	17.286	6.96847	9.05671
denphalae00307	1011	336	transcription factor MYB80 [Dendrobium catenatum]	17.567	10.5603	24.5737	2.327	1.21847	0.244387	1		denphalae00307	0.282115	0.379978	0.636247	2.2209	0.445087	0.470675
denphalae00308	372	123		8.90907	9.11297	8.70517	0.955251	-0.0660484	1	1		denphalae00308	0.985778	1.37691	0.540361	1.50896	0.329899	1.27917
denphalae00309	405	134	histone-lysine N-methyltransferase SUVR4 isoform X3 [Dendrobium catenatum]	51.3827	68.0731	34.6923	0.509633	-0.972469	0.261955	1		denphalae00309	5.63395	8.43146	6.15451	6.13803	1.51509	3.64233
denphalae00310	555	184	ADP-ribosylation factor-like protein 8a [Dendrobium catenatum] &gt;gi|1315706337|gb|PKU70640.1| ADP-ribosylation factor 1 [Dendrobium catenatum]	1694.64	1917.77	1471.51	0.767301	-0.382135	0.476904	1		denphalae00310	147.638	112.363	172.764	102.514	136.506	113.347
denphalae00311	1425	474	plant intracellular Ras-group-related LRR protein 4 [Dendrobium catenatum] &gt;gi|1315713785|gb|PKU77652.1| Receptor-like protein kinase 2 [Dendrobium catenatum]	35.8171	49.7228	21.9113	0.440669	-1.18223	0.168928	0.963379		denphalae00311	2.25887	0.988477	1.15671	0.478328	0.660262	0.935008
denphalae00312	1050	349	UDP-xylose transporter 3 [Dendrobium catenatum] &gt;gi|1315715342|gb|PKU79161.1| putative membrane protein [Dendrobium catenatum]	580.553	688.994	472.111	0.685218	-0.545365	0.42501	1		denphalae00312	21.1489	32.6433	25.2321	16.84	19.9862	23.3394
denphalae00313	393	130	uncharacterized protein LOC110105458 [Dendrobium catenatum]	1775.31	1646.63	1904	1.15631	0.209523	0.752133	1		denphalae00313	222.493	104.375	206.538	240.673	199.541	201.481
denphalae00314	1572	523	probable zinc metalloprotease EGY1, chloroplastic isoform X1 [Dendrobium catenatum]	786.742	665.878	907.606	1.36302	0.446808	0.556874	1		denphalae00314	26.6194	3.63848	25.5999	28.6175	20.9482	27.2132
denphalae00315	567	188	probable zinc metalloprotease EGY1, chloroplastic isoform X1 [Dendrobium catenatum]	528.808	723.726	333.89	0.461348	-1.11607	0.112699	0.859957		denphalae00315	32.7689	82.8842	32.6161	23.9015	29.1475	25.1774
denphalae00316	1665	554	probable zinc metalloprotease EGY1, chloroplastic isoform X1 [Dendrobium catenatum]	1264.77	1323.68	1205.85	0.910985	-0.1345	0.840922	1		denphalae00316	32.474	32.5323	32.6693	33.1839	28.1807	35.1245
denphalae00317	693	230	probable zinc metalloprotease EGY1, chloroplastic isoform X1 [Dendrobium catenatum]	575.187	758.901	391.473	0.515842	-0.955	0.166945	0.96069		denphalae00317	29.1039	66.1513	33.3573	21.8701	26.7994	26.6422
denphalae00318	1128	375	salt tolerance receptor-like cytoplasmic kinase 1 [Dendrobium catenatum] &gt;gi|1315722791|gb|PKU86122.1| putative receptor-like protein kinase [Dendrobium catenatum]	14.7099	20.3997	9.02007	0.442167	-1.17734	0.254357	1		denphalae00318	1.40875	0.264884	0.677175	0.319908	0.290124	0.464041
denphalae00319	582	193	FCS-Like Zinc finger 17-like [Dendrobium catenatum]	25.8753	36.7913	14.9592	0.406596	-1.29833	0.235872	1		denphalae00319	1.54021	4.62046	1.03616	0.482244	2.17892	0.735854
denphalae00320	348	115	60S acidic ribosomal protein P2B-like [Dendrobium catenatum] &gt;gi|1315715461|gb|PKU79280.1| 60S acidic ribosomal protein P2B [Dendrobium catenatum]	77.8379	79.8572	75.8185	0.949426	-0.0748726	0.990521	1		denphalae00320	8.78136	11.5297	7.2781	7.60426	10.3444	11.2126
denphalae00321	366	121		88.9893	70.9695	107.009	1.50782	0.592462	0.460427	1		denphalae00321	10.6873	4.78157	9.22688	9.31172	14.4182	15.4717
denphalae00322	408	135	hypothetical protein MA16_Dca000489 [Dendrobium catenatum]	243.597	265.85	221.343	0.832587	-0.264327	0.747212	1		denphalae00322	22.5698	30.1301	26.4077	16.3132	29.9788	26.2419
denphalae00323	396	131	hypothetical protein MA16_Dca000489 [Dendrobium catenatum]	246.129	286.817	205.442	0.716285	-0.481395	0.521117	1		denphalae00323	24.7971	33.4144	29.746	17.1113	28.6146	23.4321
denphalae00324	390	129	hypothetical protein MA16_Dca000489 [Dendrobium catenatum]	545.187	780.813	309.561	0.39646	-1.33475	0.0566515	0.649797		denphalae00324	39.1784	138.669	52.3668	28.2722	44.4738	32.6996
denphalae00325	384	127	putative HVA22-like protein g [Dendrobium catenatum]	210.244	252.671	167.818	0.664174	-0.590366	0.478337	1		denphalae00325	18.8872	39.9053	18.4263	18.1681	17.5775	22.6773
denphalae00326	5904	1967	histone-lysine N-methyltransferase ASHH2 [Dendrobium catenatum]	1359.07	1172.55	1545.59	1.31815	0.398511	0.480251	1		denphalae00326	9.54455	6.80316	8.41645	13.7522	7.81566	13.3148
denphalae00327	324	107		12.5977	14.3566	10.8388	0.754973	-0.405504	0.755825	1		denphalae00327	2.3894	1.71264	1.36491	1.60876	1.89387	0.881208
denphalae00328	1332	443	transcription termination factor MTERF15, mitochondrial [Dendrobium catenatum]	107.218	114.833	99.603	0.867377	-0.20527	0.843507	1		denphalae00328	2.87543	4.32611	3.16914	3.43157	2.85616	3.67964
denphalae00329	1548	515	sugar transport protein 14 [Dendrobium catenatum]	294.109	254.524	333.695	1.31105	0.390728	0.542813	1		denphalae00329	6.79092	6.67286	6.75241	4.55862	11.2311	13.3718
denphalae00330	3051	1016	Protein argonaute 1A [Apostasia shenzhenica]	8922.47	6353.37	11491.6	1.80874	0.854983	0.141315	0.922232		denphalae00330	112.474	45.5802	108.828	169.606	133.583	200.401
denphalae00331	1854	617	putative pentatricopeptide repeat-containing protein At3g23330 [Dendrobium catenatum] &gt;gi|1315722119|gb|PKU85473.1| Putative pentatricopeptide repeat-containing protein [Dendrobium catenatum]	59.115	52.4145	65.8155	1.25567	0.32846	0.758006	1		denphalae00331	1.86805	0.437433	1.36612	1.3192	1.23561	2.23296
denphalae00332	1062	353	photosystemIIQ(b)proteinD1 (chloroplast) [Dendrobium moniliforme] &gt;gi|1201913597|dbj|BAX84154.1| photosystemIIQ(b)proteinD1 (chloroplast) [Dendrobium moniliforme] &gt;gi|1354070644|dbj|BBD13591.1| photosystem II Q(b) protein D1, partial (chloroplast) [Dendrobium huoshanense] &gt;gi|1354070756|dbj|BBD13647.1| photosystem II Q(b) protein D1, partial (chloroplast) [Dendrobium loddigesii]	2996.59	3745.45	2247.72	0.600121	-0.736674	0.200194	0.995635		denphalae00332	107.657	161.453	159.676	88.7984	118.177	72.3636
denphalae00333	1356	451	maturase K, partial (chloroplast) [Dendrobium rosellum]	62.7176	76.005	49.4301	0.650354	-0.620704	0.45524	1		denphalae00333	2.13343	2.45529	2.25326	1.24189	1.84024	1.78971
denphalae00334	852	283	LOW QUALITY PROTEIN: uncharacterized protein LOC110038964 [Phalaenopsis equestris]	21.5767	21.6885	21.4648	0.989683	-0.0149621	0.900225	1		denphalae00334	0.621704	1.85366	0.424678	1.27062	1.0563	1.00532
denphalae00335	867	288	homeobox-leucine zipper protein HOX16 [Dendrobium catenatum] &gt;gi|1315699415|gb|PKU64221.1| Homeobox-leucine zipper protein HOX16 [Dendrobium catenatum]	3048.29	2770.85	3325.74	1.20026	0.263344	0.678322	1		denphalae00335	206.923	76.5067	123.947	92.168	214.399	209.276
denphalae00336	381	126	homeobox-leucine zipper protein HOX16 [Dendrobium catenatum] &gt;gi|1315699415|gb|PKU64221.1| Homeobox-leucine zipper protein HOX16 [Dendrobium catenatum]	975.725	1133.19	818.261	0.722087	-0.469756	0.472101	1		denphalae00336	132.503	143.289	83.3602	46.0937	138.613	102.914
denphalae00337	1011	336	serine/threonine-protein kinase-like protein At1g28390 [Dendrobium catenatum] &gt;gi|1315693113|gb|PKU59758.1| Serine/threonine-protein kinase-like protein [Dendrobium catenatum]	72.7533	86.8745	58.6321	0.674906	-0.567241	0.483763	1		denphalae00337	3.6675	3.75756	3.06194	1.03113	3.15607	3.67127
denphalae00338	1011	336	serine/threonine-protein kinase-like protein At1g28390 [Dendrobium catenatum] &gt;gi|1315693113|gb|PKU59758.1| Serine/threonine-protein kinase-like protein [Dendrobium catenatum]	74.8804	89.366	60.3949	0.675815	-0.5653	0.448961	1		denphalae00338	3.7078	2.87095	4.49349	1.30874	3.47977	3.24766
denphalae00339	2076	691	protein MODIFIED TRANSPORT TO THE VACUOLE 1 [Dendrobium catenatum] &gt;gi|1315718539|gb|PKU82127.1| VHS domain-containing protein [Dendrobium catenatum]	1141.86	1019.07	1264.65	1.24099	0.311489	0.638609	1		denphalae00339	26.359	11.329	25.059	27.2902	24.9859	28.8354
denphalae00340	1278	425	2-succinylbenzoate--CoA ligase, chloroplastic/peroxisomal isoform X1 [Dendrobium catenatum]	256.8	303.576	210.024	0.691831	-0.531508	0.485578	1		denphalae00340	9.30961	11.8233	7.45545	8.62768	5.60158	7.59577
denphalae00341	864	287	2-succinylbenzoate--CoA ligase, chloroplastic/peroxisomal isoform X2 [Dendrobium catenatum]	38.6411	25.6536	51.6286	2.01253	1.00901	0.312432	1		denphalae00341	2.21648	0	1.76818	3.34126	1.13632	3.52483
denphalae00342	735	244	2-succinylbenzoate--CoA ligase, chloroplastic/peroxisomal isoform X2 [Dendrobium catenatum]	249.434	324.673	174.195	0.536526	-0.898281	0.22426	1		denphalae00342	17.3515	22.9972	12.5258	13.0923	8.1815	10.0997
denphalae00343	864	287	2-succinylbenzoate--CoA ligase, chloroplastic/peroxisomal isoform X2 [Dendrobium catenatum]	40.6657	24.3081	57.0232	2.34585	1.23011	0.196838	0.992348		denphalae00343	2.45228	0.0494031	1.25634	3.75892	1.46775	3.57991
denphalae00344	1230	409	2-succinylbenzoate--CoA ligase, chloroplastic/peroxisomal isoform X1 [Dendrobium catenatum]	246.207	304.855	187.559	0.615241	-0.700775	0.349052	1		denphalae00344	9.17602	12.6318	7.94251	7.85605	5.28805	7.11844
denphalae00345	975	324	2-succinylbenzoate--CoA ligase, chloroplastic/peroxisomal [Dendrobium catenatum]	78.9006	63.4069	94.3942	1.48871	0.574058	0.562307	1		denphalae00345	5.01483	0	3.71103	5.42827	2.22369	5.27098
denphalae00346	753	250	2-succinylbenzoate--CoA ligase, chloroplastic/peroxisomal isoform X2 [Dendrobium catenatum]	35.8181	22.7523	48.8839	2.14853	1.10335	0.265328	1		denphalae00346	3.13843	0	0.907634	4.68576	0.923543	2.97013
denphalae00347	735	244	2-succinylbenzoate--CoA ligase, chloroplastic/peroxisomal isoform X2 [Dendrobium catenatum]	189.799	245.064	134.535	0.54898	-0.865176	0.272113	1		denphalae00347	11.4198	19.8612	7.93117	9.16461	6.67878	8.48118
denphalae00348	549	182	ferredoxin C 2, chloroplastic [Dendrobium catenatum] &gt;gi|1622060593|ref|XP_028554026.1| ferredoxin C 2, chloroplastic [Dendrobium catenatum]	2485.34	2788	2182.68	0.782887	-0.353124	0.595601	1		denphalae00348	168.251	259.837	181.389	171.482	190.455	165.465
denphalae00349	1365	454	glucan endo-1,3-beta-glucosidase-like [Dendrobium catenatum]	82.9748	53.4477	112.502	2.1049	1.07375	0.144298	0.927226		denphalae00349	1.82086	1.62607	1.35482	7.93091	0.869097	1.84763
denphalae00350	1104	367	Glucan endo-1,3-beta-glucosidase [Dendrobium catenatum]	41.3957	13.3998	69.3917	5.17856	2.37255	0.00967951	0.231166		denphalae00350	0.811957	0.154653	0.619065	6.0288	0.592863	1.50859
denphalae00351	2247	748	DEAD-box ATP-dependent RNA helicase 3, chloroplastic [Dendrobium catenatum] &gt;gi|1315713922|gb|PKU77785.1| DEAD-box ATP-dependent RNA helicase 3, chloroplastic [Dendrobium catenatum]	11750.3	10532.6	12968	1.23123	0.300101	0.614103	1		denphalae00351	220.7	136.145	234.651	264.321	235.177	268.294
denphalae00352	2025	674	DEAD-box ATP-dependent RNA helicase 3, chloroplastic [Dendrobium catenatum] &gt;gi|1315713922|gb|PKU77785.1| DEAD-box ATP-dependent RNA helicase 3, chloroplastic [Dendrobium catenatum]	5117.54	3370.34	6864.74	2.03681	1.02631	0.0926765	0.803746		denphalae00352	107.407	5.83878	108.617	170.261	111.127	170.367
denphalae00353	2553	850	protein FAR1-RELATED SEQUENCE 5 [Dendrobium catenatum] &gt;gi|1315706954|gb|PKU71213.1| Protein FAR1-RELATED SEQUENCE 5 [Dendrobium catenatum]	395.614	440.703	350.525	0.795376	-0.330291	0.623354	1		denphalae00353	6.84678	6.83817	7.59019	4.14615	6.37728	7.95883
denphalae00354	408	135		55.6365	54.3658	56.9073	1.04675	0.0659149	0.856125	1		denphalae00354	5.19305	7.53251	3.05463	9.92552	2.2058	6.29805
denphalae00355	1056	352	6-phosphofructo-2-kinase/fructose-2,6-bisphosphatase [Apostasia shenzhenica]	23.3614	18.391	28.3318	1.54053	0.623424	0.619802	1		denphalae00355	1.19613	0	1.14213	1.17704	0.929716	1.48704
denphalae00356	1077	359	6-phosphofructo-2-kinase/fructose-2,6-bisphosphatase [Apostasia shenzhenica]	20.5015	16.5753	24.4278	1.47375	0.559488	0.678341	1		denphalae00356	1.02147	0	1.0452	1.19131	0.721674	1.10458
denphalae00357	1428	475	putative DnaJ protein P58IPK B isoform X1 [Cymbidium ensifolium]	548.198	560.374	536.022	0.956544	-0.064097	0.956647	1		denphalae00357	15.5221	16.6492	15.8784	18.2787	15.0395	16.4949
denphalae00358	2496	831	ATP-dependent DNA helicase At3g02060, chloroplastic isoform X1 [Dendrobium catenatum] &gt;gi|1315715738|gb|PKU79557.1| DEAD-box ATP-dependent RNA helicase 3, chloroplastic [Dendrobium catenatum]	659.576	643.473	675.679	1.05005	0.0704568	0.995636	1		denphalae00358	13.1901	4.8225	15.2693	12.5137	9.62048	14.0125
denphalae00359	579	192	ATP-dependent DNA helicase At3g02060, chloroplastic isoform X1 [Dendrobium catenatum] &gt;gi|1315715738|gb|PKU79557.1| DEAD-box ATP-dependent RNA helicase 3, chloroplastic [Dendrobium catenatum]	156.622	198.498	114.746	0.578073	-0.790675	0.260326	1		denphalae00359	11.4707	12.0165	19.2335	8.10213	8.19563	10.191
denphalae00360	1260	419	ATP-dependent DNA helicase At3g02060, chloroplastic isoform X1 [Dendrobium catenatum] &gt;gi|1315715738|gb|PKU79557.1| DEAD-box ATP-dependent RNA helicase 3, chloroplastic [Dendrobium catenatum]	142.204	104.959	179.448	1.7097	0.773742	0.326111	1		denphalae00360	5.59442	1.32118	3.89266	7.06439	4.67515	7.25109
denphalae00361	984	327	ATP-dependent DNA helicase At3g02060, chloroplastic isoform X2 [Dendrobium catenatum]	317.982	357.36	278.605	0.779619	-0.359158	0.545904	1		denphalae00361	16.8117	9.15282	20.2648	14.0985	9.81115	13.7823
denphalae00362	363	120	ATP-dependent DNA helicase At3g02060, chloroplastic isoform X1 [Dendrobium catenatum] &gt;gi|1315715738|gb|PKU79557.1| DEAD-box ATP-dependent RNA helicase 3, chloroplastic [Dendrobium catenatum]	20.1407	14.5985	25.6829	1.75929	0.814991	0.47378	1		denphalae00362	2.58167	0.47035	2.21503	3.97638	2.25386	3.14613
denphalae00363	1260	419	ATP-dependent DNA helicase At3g02060, chloroplastic isoform X1 [Dendrobium catenatum] &gt;gi|1315715738|gb|PKU79557.1| DEAD-box ATP-dependent RNA helicase 3, chloroplastic [Dendrobium catenatum]	143.091	107.507	178.675	1.66198	0.732902	0.350556	1		denphalae00363	5.72377	1.45668	3.86075	6.9371	4.99981	6.94896
denphalae00364	630	209	ATP-dependent DNA helicase At3g02060, chloroplastic isoform X2 [Dendrobium catenatum]	94.8219	90.4405	99.2033	1.09689	0.133419	0.86632	1		denphalae00364	8.34313	4.74269	4.84987	6.87346	6.62312	7.47768
denphalae00365	2682	893	lon protease homolog 2, peroxisomal isoform X1 [Dendrobium catenatum]	3703.23	2994.19	4412.27	1.47361	0.559352	0.353064	1		denphalae00365	65.0682	21.1352	57.771	85.8563	55.4128	77.3571
denphalae00366	924	307	actin-related protein 2 isoform X2 [Dendrobium catenatum] &gt;gi|1622018269|ref|XP_028550659.1| actin-related protein 2 isoform X1 [Dendrobium catenatum] &gt;gi|1315716250|gb|PKU80022.1| Actin-related protein 2 [Dendrobium catenatum]	765.927	823.462	708.393	0.860262	-0.217152	0.729076	1		denphalae00366	35.1893	34.2305	40.7249	24.1265	40.332	38.1094
denphalae00367	1029	342	transcription factor bHLH112 isoform X1 [Dendrobium catenatum]	27.6644	39.7015	15.6273	0.39362	-1.34512	0.193129	0.990075		denphalae00367	1.86107	2.40591	0.234419	0.740339	0.834847	0.416198
denphalae00368	735	244	protein STRICTOSIDINE SYNTHASE-LIKE 7-like [Dendrobium catenatum]	392.862	488.655	297.069	0.607932	-0.718019	0.284631	1		denphalae00368	26.0549	28.0496	27.3489	15.3289	17.4205	21.3648
denphalae00369	564	187	protein STRICTOSIDINE SYNTHASE-LIKE 7-like [Dendrobium catenatum]	262.043	359.652	164.433	0.457201	-1.1291	0.122259	0.884638		denphalae00369	19.7948	34.8134	21.3132	9.31289	14.7963	14.9337
denphalae00370	555	184	hypothetical protein MA16_Dca028661 [Dendrobium catenatum]	123.942	109.068	138.815	1.27273	0.347928	0.74194	1		denphalae00370	11.0123	1.38435	13.6183	4.26237	15.4048	14.0612
denphalae00371	846	281	protein STRICTOSIDINE SYNTHASE-LIKE 7-like [Dendrobium catenatum]	397.712	501.208	294.217	0.587015	-0.768531	0.244102	1		denphalae00371	22.2029	23.8648	26.8494	11.3745	15.3766	20.0241
denphalae00372	564	187	protein STRICTOSIDINE SYNTHASE-LIKE 7-like [Dendrobium catenatum]	248.46	349.222	147.697	0.422932	-1.2415	0.089526	0.793924		denphalae00372	20.0838	33.7539	19.8876	9.02852	12.9105	13.0775
denphalae00373	387	129	ABC transporter G family member 11 [Dendrobium catenatum]	36.5778	51.9358	21.2198	0.408577	-1.29132	0.173359	0.967304		denphalae00373	3.15857	8.05155	4.57086	1.34687	2.95972	3.07398
denphalae00374	339	112	protein PELPK1 [Dendrobium catenatum] &gt;gi|1315704134|gb|PKU68588.1| hypothetical protein MA16_Dca021312 [Dendrobium catenatum]	54.5945	70.9538	38.2353	0.538875	-0.891977	0.326181	1		denphalae00374	5.88947	12.0876	6.75977	6.62339	5.55087	2.52665
denphalae00375	1941	646	pentatricopeptide repeat-containing protein At5g44230 [Dendrobium catenatum] &gt;gi|1315705198|gb|PKU69595.1| Pentatricopeptide repeat-containing protein [Dendrobium catenatum]	59.3232	69.8684	48.7779	0.69814	-0.518411	0.529611	1		denphalae00375	1.61639	1.42941	1.38773	0.826279	1.30668	1.22579
denphalae00376	1104	367	isocitrate dehydrogenase [NAD] catalytic subunit 5, mitochondrial [Dendrobium catenatum] &gt;gi|1179577307|ref|XP_020673692.1| isocitrate dehydrogenase [NAD] catalytic subunit 5, mitochondrial [Dendrobium catenatum] &gt;gi|1315706568|gb|PKU70855.1| Isocitrate dehydrogenase [NAD] catalytic subunit 5, mitochondrial [Dendrobium catenatum]	1045.91	1109.59	982.241	0.885232	-0.175873	0.750932	1		denphalae00376	41.6682	34.333	49.416	30.6888	43.7236	44.5681
denphalae00377	495	164	isocitrate dehydrogenase [NAD] catalytic subunit 5, mitochondrial [Dendrobium catenatum] &gt;gi|1179577307|ref|XP_020673692.1| isocitrate dehydrogenase [NAD] catalytic subunit 5, mitochondrial [Dendrobium catenatum] &gt;gi|1315706568|gb|PKU70855.1| Isocitrate dehydrogenase [NAD] catalytic subunit 5, mitochondrial [Dendrobium catenatum]	320.39	408.06	232.719	0.570306	-0.810192	0.287073	1		denphalae00377	20.6609	49.8414	26.3146	15.0661	26.1147	21.5335
denphalae00378	1935	644	uncharacterized protein At2g33490-like [Dendrobium catenatum]	825.479	868.476	782.482	0.900983	-0.150429	0.817704	1		denphalae00378	19.0146	17.7134	18.5951	13.22	19.2382	21.7884
denphalae00379	1896	631	uncharacterized protein At2g33490-like [Dendrobium catenatum] &gt;gi|1179574577|ref|XP_020672228.1| uncharacterized protein At2g33490-like [Dendrobium catenatum]	300.36	341.917	258.803	0.756918	-0.401791	0.582822	1		denphalae00379	7.24221	7.94701	6.80649	4.63125	6.77477	6.85167
denphalae00380	1848	615	pentatricopeptide repeat-containing protein ELI1, chloroplastic [Dendrobium catenatum]	165.528	219.194	111.861	0.510329	-0.970502	0.254231	1		denphalae00380	2.53557	8.86945	2.04495	1.17161	4.00663	2.93545
denphalae00381	1155	384	ribonucleoside-diphosphate reductase small chain [Dendrobium catenatum]	27.4873	7.44432	47.5302	6.38476	2.67463	0.00677451	0.181201		denphalae00381	0.105832	0.295648	0.382884	1.56215	0.460431	3.62554
denphalae00382	300	99		15.3827	24.3347	6.43068	0.26426	-1.91997	0.0960989	0.814239		denphalae00382	2.17309	4.41071	3.08222	0.935554	0.81815	1.11032
denphalae00383	2925	974	exportin-T isoform X2 [Dendrobium catenatum] &gt;gi|1315722557|gb|PKU85889.1| Exportin-T [Dendrobium catenatum]	494.621	411.011	578.231	1.40685	0.492469	0.518386	1		denphalae00383	7.89836	1.97004	8.4529	10.3631	4.61521	11.5018
denphalae00384	555	184	photosystem I assembly protein ycf4 (chloroplast) [Dendrobium salaccense] &gt;gi|1203188913|dbj|BAX89014.1| photosystem I assembly protein ycf4 (chloroplast) [Dendrobium salaccense]	51.6581	74.539	28.7772	0.386069	-1.37307	0.150823	0.937744		denphalae00384	2.42271	10.8441	1.7385	2.16731	2.80088	1.88626
denphalae00385	816	271	acetyl-CoA carboxylase carboxyl transferase beta (chloroplast) [Cattleya liliputana] &gt;gi|814936870|gb|AKE36712.1| acetyl-CoA carboxylase carboxyl transferase beta (chloroplast) [Cattleya liliputana]	43.1462	58.3014	27.991	0.480109	-1.05857	0.258625	1		denphalae00385	2.24699	4.39397	1.72439	1.37581	1.35356	1.86609
denphalae00386	1323	440	protein NAR1 [Dendrobium catenatum] &gt;gi|1179579874|ref|XP_020675049.1| protein NAR1 [Dendrobium catenatum] &gt;gi|1179579876|ref|XP_020675050.1| protein NAR1 [Dendrobium catenatum] &gt;gi|1315695427|gb|PKU61222.1| hypothetical protein MA16_Dca023263 [Dendrobium catenatum]	226.643	289.356	163.93	0.566535	-0.819764	0.222034	1		denphalae00386	9.7937	6.61396	11.1219	4.66716	6.06037	5.7908
denphalae00387	1449	482	protein NAR1 [Dendrobium catenatum] &gt;gi|1179579874|ref|XP_020675049.1| protein NAR1 [Dendrobium catenatum] &gt;gi|1179579876|ref|XP_020675050.1| protein NAR1 [Dendrobium catenatum] &gt;gi|1315695427|gb|PKU61222.1| hypothetical protein MA16_Dca023263 [Dendrobium catenatum]	283.058	341.323	224.792	0.658592	-0.602543	0.353223	1		denphalae00387	11.3604	7.0404	11.2646	6.19829	6.8885	7.61889
denphalae00388	444	147	Putative 4-hydroxy-tetrahydrodipicolinate reductase 3, chloroplastic [Dendrobium catenatum]	3.0132	1.80153	4.22487	2.34515	1.22968	0.609409	1		denphalae00388	0.183538	0	0.362188	0.541827	0	0.750218
denphalae00389	444	147	Putative 4-hydroxy-tetrahydrodipicolinate reductase 3, chloroplastic [Dendrobium catenatum]	3.48684	1.50363	5.47005	3.63788	1.8631	0.365997	1		denphalae00389	0.183538	0	0.271641	1.08365	0	0.53587
denphalae00390	702	233	Retrovirus-related Pol polyprotein from transposon TNT 1-94 [Dendrobium catenatum]	10.7126	7.46568	13.9596	1.86983	0.90291	0.48282	1		denphalae00390	0.58042	0.304019	0.458152	0.91385	0.233091	1.55906
denphalae00391	633	210	hypothetical protein MA16_Dca008831 [Dendrobium catenatum]	6.63812	1.51759	11.7587	7.74822	2.95387	0.0443115	0.576226		denphalae00391	0	0.202295	0.0635116	2.28029	0.0646248	0
denphalae00392	897	298	uncharacterized protein LOC110098386 [Dendrobium catenatum]	21.0084	0.893703	41.1231	46.0143	5.52401	3.22292e-05	0.00265118		denphalae00392	0	0	0.134458	5.3192	0.0456048	0.477444
denphalae00393	681	226	hypothetical protein MA16_Dca008831 [Dendrobium catenatum]	8.74012	0.595802	16.8844	28.339	4.82472	0.00374471	0.119241		denphalae00393	0	0	0.11807	2.88497	0.0600698	0.209627
denphalae00394	339	113	hypothetical protein PANDA_004337, partial [Ailuropoda melanoleuca]	10.3645	0.297901	20.4312	68.5838	6.0998	0.000625562	0.0306104		denphalae00394	0	0	0.118592	0.709649	0.120671	7.72032
denphalae00395	399	132	putative WRKY transcription factor 28 [Dendrobium catenatum]	187.853	152.829	222.877	1.45834	0.544331	0.356423	1		denphalae00395	10.0077	22.7863	12.2926	4.22054	41.6252	29.4575
denphalae00396	1062	353	WRKY transcription factor 28-like, partial [Cymbidium sinense]	496.155	369.273	623.037	1.6872	0.754631	0.209719	1		denphalae00396	14.0806	15.1927	13.1738	4.68155	42.872	31.5891
denphalae00397	612	203	WRKY transcription factor 28-like, partial [Cymbidium sinense]	121.044	75.0915	166.997	2.22391	1.1531	0.138167	0.919404		denphalae00397	7.25696	1.81338	6.89754	3.47229	19.518	13.6846
denphalae00398	891	296	probable xyloglucan endotransglucosylase/hydrolase protein 6 [Dendrobium catenatum] &gt;gi|1315714552|gb|PKU78386.1| putative xyloglucan endotransglucosylase/hydrolase protein 6 [Dendrobium catenatum]	19.6987	29.0496	10.3479	0.356214	-1.48919	0.134332	0.908234		denphalae00398	1.8292	0.862308	1.44387	0.225001	0.505031	0.854505
denphalae00399	723	240	dihydrolipoyl dehydrogenase 1, mitochondrial-like [Dendrobium catenatum] &gt;gi|1315712643|gb|PKU76557.1| Dihydrolipoyl dehydrogenase, mitochondrial [Dendrobium catenatum]	1587.33	1752.99	1421.66	0.810988	-0.302247	0.597695	1		denphalae00399	103.752	91.0951	105.317	70.4854	103.033	88.3914
denphalae00400	312	103	uncharacterized protein LOC110093207 [Dendrobium catenatum] &gt;gi|1315701619|gb|PKU66281.1| hypothetical protein MA16_Dca022224 [Dendrobium catenatum]	4762.75	5050.27	4475.22	0.886135	-0.174401	0.788774	1		denphalae00400	637.563	672.14	676.49	396.068	957	552.263
denphalae00401	1602	533	calmodulin-binding receptor-like cytoplasmic kinase 3 [Dendrobium catenatum] &gt;gi|1315714524|gb|PKU78358.1| Calmodulin-binding receptor-like cytoplasmic kinase 3 [Dendrobium catenatum]	4539.3	4883.26	4195.34	0.859127	-0.219057	0.703506	1		denphalae00401	115.98	120.166	139.756	84.5953	134.648	131.142
denphalae00402	1041	346	protein S-acyltransferase 10 isoform X1 [Dendrobium catenatum] &gt;gi|1315699710|gb|PKU64503.1| putative S-acyltransferase [Dendrobium catenatum]	1437.77	1654.91	1220.64	0.737588	-0.439113	0.505452	1		denphalae00402	46.5383	83.9744	59.5898	54.7698	47.1163	54.0305
denphalae00403	1383	460	uncharacterized protein LOC110110389 [Dendrobium catenatum] &gt;gi|1315710305|gb|PKU74356.1| hypothetical protein MA16_Dca003559 [Dendrobium catenatum]	435.794	54.4638	817.125	15.0031	3.90719	3.84757e-08	6.96304e-06		denphalae00403	1.62039	1.82095	1.33719	71.9278	0.650734	2.23647
denphalae00404	1515	504	AAA-ATPase At2g46620 [Dendrobium catenatum] &gt;gi|1315698950|gb|PKU63787.1| 26S protease regulatory subunit 6B like [Dendrobium catenatum]	644.264	738.427	550.102	0.744964	-0.424757	0.546468	1		denphalae00404	16.863	24.709	16.9834	9.02472	19.5222	20.3219
denphalae00405	1146	381	senescence/dehydration-associated protein At4g35985, chloroplastic [Dendrobium catenatum] &gt;gi|1315709827|gb|PKU73920.1| hypothetical protein MA16_Dca024547 [Dendrobium catenatum]	513.028	536.675	489.382	0.911878	-0.133088	0.867991	1		denphalae00405	26.6304	19.0701	11.7872	11.2308	25.9509	19.8895
denphalae00406	318	105	senescence/dehydration-associated protein At4g35985, chloroplastic [Dendrobium catenatum] &gt;gi|1315709827|gb|PKU73920.1| hypothetical protein MA16_Dca024547 [Dendrobium catenatum]	35.9094	34.3847	37.4341	1.08868	0.122586	0.904516	1		denphalae00406	7.04718	3.35568	3.1606	3.02605	7.7184	4.93809
denphalae00407	747	248	1-aminocyclopropane-1-carboxylate oxidase-like isoform X1 [Dendrobium catenatum]	36.117	2.22223	70.0117	31.5052	4.97752	4.75256e-06	0.000507589		denphalae00407	0.218182	0.0571409	0.107638	11.1644	0.273812	0.445913
denphalae00408	333	110	1-aminocyclopropane-1-carboxylate oxidase [Dendrobium catenatum]	11.444	0	22.888	Inf	Inf	6.54676e-05	0.00474968		denphalae00408	0	0	0	8.66923	0	0
denphalae00409	1305	434	C2 domain-containing protein At1g53590 [Dendrobium catenatum] &gt;gi|1315715700|gb|PKU79519.1| C2 domain-containing protein [Dendrobium catenatum]	163.484	104.428	222.54	2.13105	1.09156	0.165027	0.958746		denphalae00409	4.52728	0.457915	5.63764	12.2897	4.3572	5.68835
denphalae00410	1467	488	C2 domain-containing protein At1g53590 [Dendrobium catenatum] &gt;gi|1315715700|gb|PKU79519.1| C2 domain-containing protein [Dendrobium catenatum]	813.405	831.694	795.115	0.956019	-0.0648885	0.981342	1		denphalae00410	18.7479	26.3903	23.6503	35.2848	19.659	15.9591
denphalae00411	1116	371	C2 domain-containing protein At1g53590 [Dendrobium catenatum] &gt;gi|1315715700|gb|PKU79519.1| C2 domain-containing protein [Dendrobium catenatum]	108.587	68.5441	148.629	2.16837	1.11661	0.169721	0.964311		denphalae00411	3.76056	0.382475	3.99867	8.62262	3.33565	5.62836
denphalae00412	1923	640	C2 domain-containing protein At1g53590 [Dendrobium catenatum] &gt;gi|1315715700|gb|PKU79519.1| C2 domain-containing protein [Dendrobium catenatum]	865.583	875.2	855.967	0.978024	-0.0320577	0.974831	1		denphalae00412	15.9126	21.2422	18.0421	27.4599	16.7842	14.1296
denphalae00413	1158	385	C2 domain-containing protein At1g53590 [Dendrobium catenatum] &gt;gi|1315715700|gb|PKU79519.1| C2 domain-containing protein [Dendrobium catenatum]	106.234	61.8804	150.587	2.43352	1.28304	0.116667	0.87067		denphalae00413	2.95563	0.0737206	4.13138	9.21012	3.24999	4.60237
denphalae00414	561	186	protein HEADING DATE 3A [Dendrobium catenatum]	17.8231	23.1542	12.4921	0.539517	-0.890259	0.451984	1		denphalae00414	1.81575	2.7391	0.214988	0.214413	0.218757	2.71431
denphalae00415	3003	1000	U-box domain-containing protein 44-like isoform X2 [Dendrobium catenatum] &gt;gi|1315722357|gb|PKU85711.1| U-box domain-containing protein 44 [Dendrobium catenatum]	437.41	361.312	513.508	1.42123	0.507142	0.487208	1		denphalae00415	6.21427	2.26	7.05524	8.79877	5.96653	7.95464
denphalae00416	1527	508	U-box domain-containing protein 44-like isoform X2 [Dendrobium catenatum] &gt;gi|1315722357|gb|PKU85711.1| U-box domain-containing protein 44 [Dendrobium catenatum]	100.306	52.7513	147.861	2.80298	1.48696	0.0665976	0.69835		denphalae00416	2.53492	0.139765	1.92194	5.75039	1.98242	5.17299
denphalae00417	447	148	uncharacterized protein LOC110109415 [Dendrobium catenatum]	40.587	52.6754	28.4986	0.541023	-0.886237	0.365751	1		denphalae00417	2.82575	7.35277	3.59757	2.78065	3.11153	2.55491
denphalae00418	447	148	disease resistance protein RGA2-like [Phalaenopsis equestris]	17.2804	23.2593	11.3015	0.485893	-1.04129	0.33379	1		denphalae00418	2.64344	2.19628	1.52897	0.717587	1.00667	1.70328
denphalae00419	534	178	auxin efflux carrier component 5 [Dendrobium catenatum]	14.2877	23.177	5.39839	0.23292	-2.10209	0.0579457	0.653532		denphalae00419	5.18857	0.479598	0	0	1.07248	0.267333
denphalae00420	393	130	transmembrane protein 230-like [Dendrobium catenatum] &gt;gi|1315716026|gb|PKU79817.1| hypothetical protein MA16_Dca024390 [Dendrobium catenatum]	32.0348	29.1472	34.9224	1.19814	0.260795	0.686151	1		denphalae00420	2.28092	4.56167	1.84135	4.69307	3.53907	3.51138
denphalae00421	339	112		56.5564	32.9328	80.18	2.43466	1.28372	0.143165	0.926603		denphalae00421	5.04812	0.881386	6.87836	11.7092	6.99893	12.914
denphalae00422	1107	368	probable beta-1,3-galactosyltransferase 12 isoform X1 [Dendrobium catenatum] &gt;gi|1315701119|gb|PKU65800.1| putative beta-1,3-galactosyltransferase 12 [Dendrobium catenatum]	400.323	428.333	372.313	0.869213	-0.202218	0.808943	1		denphalae00422	11.4838	18.1225	17.3232	14.1981	15.5205	15.002
denphalae00423	597	198	probable beta-1,3-galactosyltransferase 12 isoform X2 [Dendrobium catenatum]	13.7255	11.4402	16.0109	1.39953	0.484946	0.738192	1		denphalae00423	0.887255	0.214494	1.41417	1.34322	1.16487	1.03619
denphalae00424	678	225	probable beta-1,3-galactosyltransferase 12 isoform X2 [Dendrobium catenatum]	16.3643	11.5488	21.1797	1.83393	0.874937	0.459802	1		denphalae00424	0.781256	0.251824	1.18592	1.53757	1.20671	1.40369
denphalae00425	678	225	probable beta-1,3-galactosyltransferase 12 isoform X2 [Dendrobium catenatum]	17.6089	14.5983	20.6196	1.41246	0.498214	0.685538	1		denphalae00425	1.14184	0.440693	1.18592	1.30102	1.0257	1.75462
denphalae00426	975	324	probable beta-1,3-galactosyltransferase 12 isoform X2 [Dendrobium catenatum]	55.6572	47.8888	63.4256	1.32443	0.405375	0.644827	1		denphalae00426	2.54921	1.35714	2.30909	2.63189	2.43347	3.6604
denphalae00427	597	198	probable beta-1,3-galactosyltransferase 12 isoform X2 [Dendrobium catenatum]	18.2041	14.8681	21.5402	1.44875	0.534806	0.67877	1		denphalae00427	1.29676	0.285992	1.68354	2.01483	1.02783	1.75356
denphalae00428	891	296	probable beta-1,3-galactosyltransferase 12 isoform X2 [Dendrobium catenatum]	58.2796	50.6364	65.9229	1.30189	0.380605	0.675893	1		denphalae00428	2.69807	1.38927	3.15847	3.06001	2.93836	3.89868
denphalae00429	1014	337	CAX-interacting protein 4 [Phalaenopsis equestris]	840.083	1016.3	663.864	0.653217	-0.614367	0.363039	1		denphalae00429	34.3162	54.8497	30.0927	30.2493	29.5712	26.9368
denphalae00430	1920	639	transmembrane 9 superfamily member 8 [Dendrobium catenatum] &gt;gi|1315698393|gb|PKU63275.1| hypothetical protein MA16_Dca014741 [Dendrobium catenatum]	1571.35	1481.44	1661.26	1.12138	0.16528	0.764396	1		denphalae00430	32.6176	27.4558	35.8894	34.8745	36.8168	43.9172
denphalae00431	351	116	hypothetical protein MA16_Dca019058 [Dendrobium catenatum]	8.14556	11.132	5.15913	0.46345	-1.10951	0.418314	1		denphalae00431	1.74126	1.33768	0.801766	0.342694	0.699274	0.948994
denphalae00432	474	157	hypothetical protein MA16_Dca019058 [Dendrobium catenatum]	9.4308	13.1224	5.73917	0.437356	-1.19312	0.380101	1		denphalae00432	0.773649	1.44082	1.10261	0.253767	0.949331	0.401563
denphalae00433	1014	337	receptor homology region, transmembrane domain- and RING domain-containing protein 1-like [Dendrobium catenatum] &gt;gi|1622030098|ref|XP_020705409.2| receptor homology region, transmembrane domain- and RING domain-containing protein 1-like [Dendrobium catenatum] &gt;gi|1622030102|ref|XP_020705410.2| receptor homology region, transmembrane domain- and RING domain-containing protein 1-like [Dendro…	340.623	304.071	377.175	1.24042	0.310824	0.705058	1		denphalae00433	14.9481	6.10376	17.5243	14.3536	14.8865	20.6484
denphalae00434	402	133	uncharacterized protein LOC110104613 isoform X1 [Dendrobium catenatum] &gt;gi|1315702664|gb|PKU67253.1| hypothetical protein MA16_Dca015982 [Dendrobium catenatum]	510.486	615.984	404.989	0.657467	-0.60501	0.385436	1		denphalae00434	50.9826	77.0865	56.204	38.2001	52.3046	43.4423
denphalae00435	540	179	uncharacterized protein LOC110104613 isoform X1 [Dendrobium catenatum] &gt;gi|1315702664|gb|PKU67253.1| hypothetical protein MA16_Dca015982 [Dendrobium catenatum]	555.281	632.368	478.193	0.756193	-0.403173	0.582292	1		denphalae00435	37.5764	59.3627	43.7764	36.3827	42.9529	38.3326
denphalae00436	1365	454	CBL-interacting protein kinase 18-like [Dendrobium catenatum] &gt;gi|1622013055|ref|XP_020705241.2| CBL-interacting protein kinase 18-like [Dendrobium catenatum] &gt;gi|1315717539|gb|PKU81193.1| CBL-interacting protein kinase 2 [Dendrobium catenatum]	14866.8	15880.2	13853.4	0.872369	-0.19699	0.766005	1		denphalae00436	432.141	500.891	489.679	481.465	418.425	447.476
denphalae00437	1128	375	uncharacterized protein At4g06598 [Dendrobium catenatum] &gt;gi|1179539240|ref|XP_020690529.1| uncharacterized protein At4g06598 [Dendrobium catenatum] &gt;gi|1622126613|ref|XP_028548106.1| uncharacterized protein At4g06598 [Dendrobium catenatum]	815.726	932.806	698.645	0.748971	-0.417019	0.479013	1		denphalae00437	38.4337	28.5318	36.1041	29.0406	28.686	24.2145
denphalae00438	555	184	myb-related protein 308 [Dendrobium catenatum]	128.762	106.164	151.361	1.42573	0.5117	0.373868	1		denphalae00438	3.96443	12.4592	5.795	22.6845	6.41253	6.25896
denphalae00439	789	262	myb-related protein 308 [Dendrobium catenatum]	303.173	198.124	408.223	2.06044	1.04295	0.1032	0.835912		denphalae00439	8.31435	11.9018	10.1908	42.1279	11.4583	13.6906
denphalae00440	1014	337	uncharacterized protein LOC110113006 isoform X1 [Dendrobium catenatum] &gt;gi|1315707395|gb|PKU71649.1| hypothetical protein MA16_Dca004491 [Dendrobium catenatum]	199.573	192.602	206.543	1.07238	0.100819	0.877171	1		denphalae00440	8.43842	6.98776	8.12779	10.004	8.18957	8.82251
denphalae00441	321	106		18.6624	13.2769	24.0479	1.81127	0.857	0.441929	1		denphalae00441	2.03093	0.797836	2.50485	2.74796	3.82313	3.40954
denphalae00442	570	189	uncharacterized protein LOC110098925 [Dendrobium catenatum] &gt;gi|1315700172|gb|PKU64927.1| hypothetical protein MA16_Dca004542 [Dendrobium catenatum]	55.9874	93.2823	18.6926	0.200387	-2.31914	0.0063629	0.174324		denphalae00442	7.7202	7.71312	4.37294	1.05514	1.36358	2.00359
denphalae00443	426	141	hypothetical protein MA16_Dca009281 [Dendrobium catenatum]	52.7262	63.4565	41.9958	0.661804	-0.595524	0.507702	1		denphalae00443	4.11281	7.41463	6.41735	4.42365	4.41724	4.24469
denphalae00444	861	286	ribonuclease H2 subunit B isoform X1 [Dendrobium catenatum]	139.893	144.352	135.433	0.938214	-0.0920112	0.879933	1		denphalae00444	7.24049	5.15582	8.68493	7.63718	6.129	7.1295
denphalae00445	714	237	ribonuclease H2 subunit B isoform X1 [Dendrobium catenatum]	89.7074	100.935	78.4796	0.777523	-0.363042	0.671009	1		denphalae00445	4.73652	6.69557	5.68696	4.49246	4.3543	5.86485
denphalae00446	378	125		20.2976	7.87965	32.7155	4.1519	2.05377	0.0614981	0.672926		denphalae00446	2.04805	0	0.744497	6.89467	1.29865	3.14717
denphalae00447	870	289	pentatricopeptide repeat-containing protein At2g32630-like [Dendrobium catenatum] &gt;gi|1315710604|gb|PKU74649.1| Pentatricopeptide repeat-containing protein [Dendrobium catenatum]	29.666	38.7614	20.5706	0.530697	-0.914038	0.371203	1		denphalae00447	1.54552	2.6003	1.10904	0.783469	1.12848	1.258
denphalae00448	1740	579	pentatricopeptide repeat-containing protein At2g32630-like [Dendrobium catenatum] &gt;gi|1315710604|gb|PKU74649.1| Pentatricopeptide repeat-containing protein [Dendrobium catenatum]	56.5205	63.8961	49.1448	0.769137	-0.378687	0.676281	1		denphalae00448	1.6626	1.66812	1.13215	1.05999	1.29305	1.42209
denphalae00449	2442	813	protein FAR1-RELATED SEQUENCE 5-like [Dendrobium catenatum] &gt;gi|1179515161|ref|XP_020679603.1| protein FAR1-RELATED SEQUENCE 5-like [Dendrobium catenatum] &gt;gi|1622009591|ref|XP_028549854.1| protein FAR1-RELATED SEQUENCE 5-like [Dendrobium catenatum] &gt;gi|1622009595|ref|XP_028549855.1| protein FAR1-RELATED SEQUENCE 5-like [Dendrobium catenatum]	109.369	89.7455	128.992	1.43731	0.523375	0.563126	1		denphalae00449	2.08566	0.349584	2.40361	2.79123	1.5579	2.68909
denphalae00450	2466	821	protein FAR1-RELATED SEQUENCE 5 [Dendrobium catenatum] &gt;gi|1622065059|ref|XP_028554301.1| protein FAR1-RELATED SEQUENCE 5 [Dendrobium catenatum] &gt;gi|1622065064|ref|XP_028554302.1| protein FAR1-RELATED SEQUENCE 5 [Dendrobium catenatum] &gt;gi|1622065070|ref|XP_028554303.1| protein FAR1-RELATED SEQUENCE 5 [Dendrobium catenatum] &gt;gi|1315706553|gb|PKU70840.1| Protein FAR1-RELATED SEQUENCE 5 …	172.145	135.742	208.547	1.53635	0.619505	0.464722	1		denphalae00450	3.35415	0.467346	3.4399	4.24365	2.23946	4.84343
denphalae00451	423	140	Short-chain dehydrogenase TIC 32, chloroplastic [Dendrobium catenatum]	71.8266	60.9763	82.677	1.35589	0.439237	0.589205	1		denphalae00451	7.03173	4.13724	7.03312	9.1944	8.60702	8.09962
denphalae00452	966	321	short-chain dehydrogenase TIC 32, chloroplastic isoform X1 [Dendrobium catenatum]	1128.84	1245.76	1011.92	0.81229	-0.299932	0.68393	1		denphalae00452	49.308	66.6334	38.5797	41.2574	52.0449	46.0089
denphalae00453	624	207	Short-chain dehydrogenase TIC 32, chloroplastic [Dendrobium catenatum]	216.163	174.141	258.186	1.48262	0.568152	0.436349	1		denphalae00453	17.2385	7.18244	11.0171	18.8267	17.8315	18.302
denphalae00454	732	243	Short-chain dehydrogenase TIC 32, chloroplastic [Dendrobium catenatum]	229.913	171.536	288.29	1.68064	0.749011	0.310735	1		denphalae00454	13.8602	4.78157	11.4787	18.0209	17.0448	17.2269
denphalae00455	918	305	5&apos;-adenylylsulfate reductase-like 3 [Dendrobium catenatum] &gt;gi|1315708219|gb|PKU72433.1| 5&apos;-adenylylsulfate reductase-like 3 [Dendrobium catenatum]	2326.65	2737.36	1915.94	0.699923	-0.514731	0.45163	1		denphalae00455	72.2589	181.292	96.3904	106.658	92.287	76.4059
denphalae00456	810	269	5&apos;-adenylylsulfate reductase-like 3 [Dendrobium catenatum] &gt;gi|1315710315|gb|PKU74366.1| 5&apos;-adenylylsulfate reductase-like 3 [Dendrobium catenatum]	1020.22	1373.88	666.554	0.485162	-1.04346	0.0641909	0.686475		denphalae00456	80.3843	49.6929	83.8303	35.3927	34.8471	39.4194
denphalae00457	375	124	5&apos;-adenylylsulfate reductase-like 3 [Dendrobium catenatum] &gt;gi|1315710315|gb|PKU74366.1| 5&apos;-adenylylsulfate reductase-like 3 [Dendrobium catenatum]	347.34	546.131	148.548	0.272	-1.87832	0.00747113	0.194231		denphalae00457	49.7638	77.5146	46.6353	15.2896	21.1628	16.1155
denphalae00458	810	269	5&apos;-adenylylsulfate reductase-like 3 [Dendrobium catenatum] &gt;gi|1315710315|gb|PKU74366.1| 5&apos;-adenylylsulfate reductase-like 3 [Dendrobium catenatum]	629.287	810.215	448.358	0.553382	-0.853651	0.173667	0.967901		denphalae00458	40.2425	40.4183	42.3867	26.2351	26.1101	20.7965
denphalae00459	1422	473	dihydroorotate dehydrogenase (quinone), mitochondrial isoform X1 [Dendrobium catenatum] &gt;gi|1315710111|gb|PKU74173.1| Dihydroorotate dehydrogenase (quinone), mitochondrial [Dendrobium catenatum]	541.943	524.324	559.563	1.06721	0.093842	0.942387	1		denphalae00459	19.5704	8.46481	19.1119	17.9611	14.7865	19.7435
denphalae00460	1053	350	probable trehalose-phosphate phosphatase 6 isoform X2 [Dendrobium catenatum]	43.6865	34.6441	52.7289	1.52201	0.605982	0.548795	1		denphalae00460	2.39907	0.202679	1.75625	2.77963	2.21437	1.58166
denphalae00461	1056	351	probable trehalose-phosphate phosphatase 6 isoform X2 [Dendrobium catenatum]	40.5386	37.6896	43.3877	1.15118	0.203119	0.922382	1		denphalae00461	2.31509	0.121262	2.32232	2.35407	1.93691	1.08148
denphalae00462	3843	1280	uncharacterized protein LOC110115204 [Dendrobium catenatum] &gt;gi|1315725095|gb|PKU88080.1| hypothetical protein MA16_Dca020051 [Dendrobium catenatum]	1897.76	1942.33	1853.19	0.954106	-0.0677779	0.922296	1		denphalae00462	23.7391	19.4262	19.2593	20.4701	20.8955	22.8825
denphalae00463	1593	530	uncharacterized protein LOC110115204 [Dendrobium catenatum] &gt;gi|1315725095|gb|PKU88080.1| hypothetical protein MA16_Dca020051 [Dendrobium catenatum]	154.838	79.6532	230.023	2.88781	1.52997	0.0509757	0.617758		denphalae00463	3.93899	0.0535898	2.70038	8.35631	3.10723	7.79645
denphalae00464	342	113		21.9573	29.834	14.0807	0.471968	-1.08324	0.373805	1		denphalae00464	1.78708	7.11404	0.822865	1.40685	2.39225	1.66966
denphalae00465	441	146		23.1359	21.647	24.6248	1.13756	0.185942	0.827519	1		denphalae00465	2.49462	2.12937	1.36744	1.90929	3.33939	2.15806
denphalae00466	678	225	uncharacterized protein LOC110103499 [Dendrobium catenatum]	30.2763	22.0993	38.4532	1.74002	0.799103	0.406674	1		denphalae00466	2.04328	0.755473	1.36381	1.8924	3.13745	2.52665
denphalae00467	1089	362	BTB/POZ and TAZ domain-containing protein 4 [Apostasia shenzhenica]	82.0272	74.5682	89.4862	1.20006	0.263105	0.709566	1		denphalae00467	2.80616	2.74371	2.87954	5.11775	2.40412	3.32092
denphalae00468	720	239	BTB/POZ and TAZ domain-containing protein 4-like [Phoenix dactylifera] &gt;gi|1492099334|ref|XP_026664874.1| BTB/POZ and TAZ domain-containing protein 4-like [Phoenix dactylifera]	52.333	53.7064	50.9596	0.948856	-0.075739	0.993506	1		denphalae00468	2.43341	4.26842	2.12182	3.56402	2.89762	2.90799
denphalae00469	957	318	homeobox protein BEL1 homolog [Dendrobium catenatum]	152.446	132.073	172.819	1.30851	0.38792	0.56181	1		denphalae00469	4.93885	5.57527	6.46942	6.78727	9.95972	7.20989
denphalae00470	447	148	Homeobox protein BEL1 like [Dendrobium catenatum]	49.9084	49.7247	50.092	1.00739	0.0106194	0.973787	1		denphalae00470	4.01074	4.67903	4.94666	4.21582	5.2164	5.53564
denphalae00471	555	184	iron-sulfur assembly protein IscA, chloroplastic isoform X1 [Dendrobium catenatum] &gt;gi|1315718557|gb|PKU82145.1| Iron-sulfur assembly protein IscA, chloroplastic [Dendrobium catenatum]	12822.9	12793	12852.9	1.00468	0.00673878	0.908895	1		denphalae00471	723.435	1108.64	954.944	833.98	1371.1	862.365
denphalae00472	2394	797	uncharacterized protein LOC110103393 isoform X11 [Dendrobium catenatum]	104.037	50.3819	157.693	3.12995	1.64614	0.0377807	0.528196		denphalae00472	1.51477	0.196126	1.05797	4.82348	1.11069	2.74301
denphalae00473	333	110		80.4638	75.396	85.5316	1.13443	0.181969	0.941275	1		denphalae00473	13.0924	0.897266	16.1777	13.8467	7.61642	12.718
denphalae00474	1272	423	phosphoinositide phospholipase C 6-like isoform X1 [Phalaenopsis equestris]	46.8048	40.8267	52.7829	1.29285	0.370559	0.664551	1		denphalae00474	1.85789	1.07382	1.0746	1.73368	1.54368	2.282
denphalae00475	6792	2263	acetyl-CoA carboxylase 1 [Dendrobium catenatum] &gt;gi|1315706616|gb|PKU70902.1| Acetyl-CoA carboxylase 1 [Dendrobium catenatum]	3419.51	2412.48	4426.54	1.83485	0.87566	0.131915	0.903139		denphalae00475	21.1706	6.78096	17.8344	32.9109	18.9179	35.2546
denphalae00476	537	178	zinc finger protein HD1 [Dendrobium catenatum]	20.3003	26.844	13.7566	0.512463	-0.964481	0.334892	1		denphalae00476	1.44165	1.66922	3.14436	0.298661	1.98062	1.15197
denphalae00477	327	109	uncharacterized protein LOC110022648 [Phalaenopsis equestris]	9.56965	5.22226	13.917	2.66495	1.41411	0.275552	1		denphalae00477	0.373812	0.522131	1.1065	1.594	1.1259	3.05593
denphalae00478	399	132	uncharacterized protein A4U43_C08F2320 [Asparagus officinalis]	27.902	27.2896	28.5143	1.04488	0.063334	0.899254	1		denphalae00478	2.45086	3.53028	2.2167	4.6225	2.15303	2.62375
denphalae00479	399	132	uncharacterized protein A4U43_C08F2320 [Asparagus officinalis]	25.6627	30.8609	20.4646	0.663123	-0.592651	0.628846	1		denphalae00479	1.94026	5.02797	2.01518	3.51712	1.6404	1.5504
denphalae00480	378	125	protein CDI [Dendrobium catenatum] &gt;gi|1315717092|gb|PKU80780.1| hypothetical protein MA16_Dca014618 [Dendrobium catenatum]	53.2576	12.208	94.3071	7.725	2.94953	0.000789203	0.0365694		denphalae00480	1.94026	0.790449	1.38264	27.5787	1.73154	2.51774
denphalae00481	279	92	putative 3,4-dihydroxy-2-butanone kinase [Dendrobium catenatum] &gt;gi|1315707621|gb|PKU71854.1| Putative 3,4-dihydroxy-2-butanone kinase [Dendrobium catenatum]	7.51053	2.12063	12.9004	6.0833	2.60485	0.0849303	0.778087		denphalae00481	0.730206	0	0.288192	3.01792	0.586488	2.55835
denphalae00482	978	325	putative 3,4-dihydroxy-2-butanone kinase [Dendrobium catenatum] &gt;gi|1315707621|gb|PKU71854.1| Putative 3,4-dihydroxy-2-butanone kinase [Dendrobium catenatum]	358.56	391.843	325.278	0.830125	-0.2686	0.676305	1		denphalae00482	18.0397	13.5298	18.4571	15.1279	14.1796	14.8886
denphalae00483	1785	594	putative 3,4-dihydroxy-2-butanone kinase [Dendrobium catenatum] &gt;gi|1315707621|gb|PKU71854.1| Putative 3,4-dihydroxy-2-butanone kinase [Dendrobium catenatum]	534.065	496.964	571.166	1.14931	0.200767	0.79213	1		denphalae00483	13.4449	7.29339	14.6172	15.8808	10.9316	15.8084
denphalae00484	1719	572	putative 3,4-dihydroxy-2-butanone kinase [Dendrobium catenatum] &gt;gi|1315707621|gb|PKU71854.1| Putative 3,4-dihydroxy-2-butanone kinase [Dendrobium catenatum]	488.763	459.169	518.356	1.1289	0.174917	0.806639	1		denphalae00484	12.1597	8.0452	13.4243	13.6916	11.97	14.5053
denphalae00485	450	149	putative 3,4-dihydroxy-2-butanone kinase [Dendrobium catenatum] &gt;gi|1315707621|gb|PKU71854.1| Putative 3,4-dihydroxy-2-butanone kinase [Dendrobium catenatum]	168.788	199.056	138.521	0.695888	-0.523072	0.517506	1		denphalae00485	13.5818	23.0495	16.3492	14.3452	13.1813	13.3239
denphalae00486	1110	369	putative 3,4-dihydroxy-2-butanone kinase [Dendrobium catenatum] &gt;gi|1315707621|gb|PKU71854.1| Putative 3,4-dihydroxy-2-butanone kinase [Dendrobium catenatum]	192.326	124.553	260.098	2.08826	1.0623	0.176582	0.969165		denphalae00486	8.44276	0.384543	6.12097	12.5704	7.0759	11.5319
denphalae00487	432	144		19.8297	16.9156	22.7439	1.34455	0.427126	0.792233	1		denphalae00487	3.1125	0	2.14043	2.22751	0.662853	4.29589
denphalae00488	1002	333	BOI-related E3 ubiquitin-protein ligase 1 [Dendrobium catenatum] &gt;gi|1179577335|ref|XP_020673707.1| BOI-related E3 ubiquitin-protein ligase 1 [Dendrobium catenatum] &gt;gi|1315722435|gb|PKU85779.1| hypothetical protein MA16_Dca010493 [Dendrobium catenatum]	1557.37	1707.9	1406.84	0.823726	-0.279764	0.620271	1		denphalae00488	74.3748	62.9188	74.0262	55.461	62.9535	69.0034
denphalae00489	663	220	vesicle-associated membrane protein 714 [Dendrobium catenatum] &gt;gi|1315699932|gb|PKU64709.1| Vesicle-associated membrane protein 714 [Dendrobium catenatum]	451.947	388.897	514.997	1.32425	0.405176	0.602079	1		denphalae00489	28.0855	9.46393	38.6262	33.0196	34.4907	35.8863
denphalae00490	321	107		155.529	129.372	181.687	1.40438	0.489932	0.603964	1		denphalae00490	28.6869	1.06378	24.0466	27.8543	18.8608	28.7587
denphalae00491	411	136	protein cornichon homolog 4-like isoform X1 [Dendrobium catenatum] &gt;gi|1179573385|ref|XP_020706039.1| protein cornichon homolog 4-like isoform X2 [Dendrobium catenatum] &gt;gi|1315711337|gb|PKU75328.1| Protein cornichon like 4 [Dendrobium catenatum]	211.967	182.902	241.032	1.31782	0.398155	0.625371	1		denphalae00491	18.4396	9.55462	29.1495	21.9499	22.096	34.8495
denphalae00492	1389	462	cyclin-dependent kinase F-4 [Dendrobium catenatum] &gt;gi|1622085068|ref|XP_028555349.1| cyclin-dependent kinase F-4 [Dendrobium catenatum] &gt;gi|1315703509|gb|PKU68036.1| Cyclin-dependent kinase F-4 [Dendrobium catenatum]	3841.56	4832.8	2850.32	0.589786	-0.761737	0.214931	1		denphalae00492	96.6862	206.968	105.847	63.8809	103.079	108.189
denphalae00493	1224	407	cyclin-dependent kinase F-4 [Dendrobium catenatum] &gt;gi|1622085068|ref|XP_028555349.1| cyclin-dependent kinase F-4 [Dendrobium catenatum] &gt;gi|1315703509|gb|PKU68036.1| Cyclin-dependent kinase F-4 [Dendrobium catenatum]	1113.36	1041.18	1185.54	1.13865	0.187324	0.800273	1		denphalae00493	43.5418	21.1329	43.6516	31.6437	42.2109	56.488
denphalae00494	348	115	hypothetical protein C5167_049430 [Papaver somniferum]	341.945	206.861	477.029	2.30604	1.20541	0.102607	0.833946		denphalae00494	41.3309	2.69843	35.0042	57.9537	38.2039	88.7438
denphalae00495	3390	1129	protein transport protein SEC31 homolog B [Dendrobium catenatum] &gt;gi|1315713283|gb|PKU77187.1| WD-40 repeat-containing protein MSI2 [Dendrobium catenatum]	3903.09	3249.64	4556.54	1.40217	0.487661	0.405879	1		denphalae00495	50.4932	23.4323	48.2434	51.3668	57.7049	70.8585
denphalae00496	1344	447	protein HOMOLOG OF MAMMALIAN LYST-INTERACTING PROTEIN 5 [Dendrobium catenatum] &gt;gi|1315704094|gb|PKU68555.1| Callose synthase 2 [Dendrobium catenatum]	1389.17	1475.61	1302.73	0.882846	-0.179766	0.774716	1		denphalae00496	41.079	44.3357	49.6852	29.7731	53.0215	46.7709
denphalae00497	1566	521	regulator of nonsense transcripts UPF3 isoform X3 [Dendrobium catenatum]	644.876	652.546	637.206	0.976493	-0.0343182	0.803236	1		denphalae00497	30.4681	1.7717	23.1821	17.0264	15.7256	21.696
denphalae00498	300	99	uncharacterized protein LOC110111673 [Dendrobium catenatum] &gt;gi|1179558692|ref|XP_020699310.1| uncharacterized protein LOC110111673 [Dendrobium catenatum]	1940.71	2347.52	1533.9	0.653412	-0.613936	0.362225	1		denphalae00498	203.32	490.584	220.043	165.727	309.397	203.982
denphalae00499	3711	1236	LRR receptor-like serine/threonine-protein kinase EFR [Dendrobium catenatum]	167.979	244.259	91.6994	0.375419	-1.41343	0.0353026	0.510914		denphalae00499	0.592901	1.0927	6.87922	0.0648265	1.73066	1.56438
denphalae00500	3156	1051	calcium-transporting ATPase, endoplasmic reticulum-type [Dendrobium catenatum] &gt;gi|1179516183|ref|XP_020679996.1| calcium-transporting ATPase, endoplasmic reticulum-type [Dendrobium catenatum] &gt;gi|1179516186|ref|XP_020679997.1| calcium-transporting ATPase, endoplasmic reticulum-type [Dendrobium catenatum] &gt;gi|1315701996|gb|PKU66628.1| Calcium-transporting ATPase, endoplasmic reticulum-ty…	171.976	169.425	174.528	1.03012	0.0428125	0.941641	1		denphalae00500	3.47292	2.01519	1.14647	1.33396	2.78679	3.34725
denphalae00501	2991	996	tRNA (cytosine(34)-C(5))-methyltransferase [Dendrobium catenatum]	208.881	189.989	227.773	1.19888	0.261684	0.745242	1		denphalae00501	3.33756	1.64115	3.09149	3.61942	2.83111	3.691
denphalae00502	2136	711	tRNA (cytosine(34)-C(5))-methyltransferase [Dendrobium catenatum]	167.5	186.16	148.84	0.799524	-0.322786	0.621166	1		denphalae00502	4.19663	2.55786	4.23485	3.0597	2.6812	3.56444
denphalae00503	2973	990	tRNA (cytosine(34)-C(5))-methyltransferase [Dendrobium catenatum]	220.379	236.017	204.741	0.867484	-0.205091	0.753383	1		denphalae00503	3.39888	2.61303	3.92157	3.37161	2.39418	3.40924
denphalae00504	2118	705	multisite-specific tRNA:(cytosine-C5)-methyltransferase [Dendrobium catenatum]	173.17	217.521	128.82	0.592216	-0.755804	0.303994	1		denphalae00504	3.84755	4.5546	4.11899	2.78281	2.35633	2.96565
denphalae00505	2112	703	multisite-specific tRNA:(cytosine-C5)-methyltransferase [Apostasia shenzhenica]	185.779	205.57	165.988	0.80745	-0.308556	0.653086	1		denphalae00505	4.26362	3.3145	4.5685	3.53111	3.21527	3.7176
denphalae00506	3087	1028	tRNA (cytosine(34)-C(5))-methyltransferase [Dendrobium catenatum]	240.032	255.086	224.978	0.881971	-0.181196	0.795677	1		denphalae00506	3.70894	3.05579	3.47721	3.4679	2.35878	3.91534
denphalae00507	1515	504	glucan endo-1,3-beta-glucosidase 3 [Dendrobium catenatum]	259.521	66.9834	452.058	6.7488	2.75463	0.000213696	0.0128198		denphalae00507	2.17847	0.535314	3.07824	26.1214	2.32214	10.5536
denphalae00508	708	235	protein NDL1 isoform X1 [Dendrobium catenatum]	45.4636	43.1954	47.7317	1.10502	0.14407	0.858001	1		denphalae00508	2.76241	2.29096	2.49848	2.77495	3.35118	2.82285
denphalae00509	708	235	protein NDL1 isoform X1 [Dendrobium catenatum]	48.3611	47.7548	48.9675	1.0254	0.0361807	0.921984	1		denphalae00509	2.12936	3.37615	2.61205	3.28463	2.08004	3.89823
denphalae00510	1716	571	purple acid phosphatase 15 [Dendrobium catenatum] &gt;gi|1315717387|gb|PKU81051.1| Purple acid phosphatase 15 [Dendrobium catenatum]	144.354	42.478	246.231	5.79667	2.53522	0.000984695	0.0436414		denphalae00510	1.75709	0.397988	1.05427	12.9912	1.50185	4.15955
denphalae00511	774	257	purple acid phosphatase 15 [Dendrobium catenatum] &gt;gi|1315717387|gb|PKU81051.1| Purple acid phosphatase 15 [Dendrobium catenatum]	43.7364	19.0042	68.4686	3.60281	1.84912	0.0302719	0.471146		denphalae00511	1.31607	0.937509	0.779125	7.35596	1.63841	2.52067
denphalae00512	774	257	purple acid phosphatase 15 [Dendrobium catenatum] &gt;gi|1315717387|gb|PKU81051.1| Purple acid phosphatase 15 [Dendrobium catenatum]	42.2681	17.6967	66.8394	3.77693	1.91721	0.024067	0.412189		denphalae00512	1.05286	1.0478	0.675241	7.51137	1.42701	2.27475
denphalae00513	2421	806	peptidyl serine alpha-galactosyltransferase [Dendrobium catenatum] &gt;gi|1622041834|ref|XP_028552690.1| peptidyl serine alpha-galactosyltransferase [Dendrobium catenatum] &gt;gi|1315710760|gb|PKU74805.1| hypothetical protein MA16_Dca004996 [Dendrobium catenatum]	195.791	153.926	237.656	1.54396	0.626639	0.406426	1		denphalae00513	3.39967	1.44573	3.28796	4.6372	3.41318	5.05139
denphalae00514	1581	526	uncharacterized protein LOC110105781 isoform X1 [Dendrobium catenatum] &gt;gi|1315698719|gb|PKU63573.1| E3 ubiquitin-protein ligase RING1-like [Dendrobium catenatum]	263.791	219.592	307.991	1.40256	0.488066	0.520792	1		denphalae00514	7.31924	2.91581	7.60319	7.81108	9.10781	9.02946
denphalae00515	861	286	CBS domain-containing protein CBSX5 [Dendrobium catenatum] &gt;gi|1315723345|gb|PKU86656.1| CBS domain-containing protein CBSX5 [Dendrobium catenatum]	183.274	183.719	182.828	0.995154	-0.00700852	0.971445	1		denphalae00515	14.5756	5.89945	6.49035	2.00243	16.344	10.1692
denphalae00516	1179	392	CBS domain-containing protein CBSX5 [Dendrobium catenatum] &gt;gi|1315723345|gb|PKU86656.1| CBS domain-containing protein CBSX5 [Dendrobium catenatum]	345.697	327.335	364.058	1.11219	0.153401	0.877953	1		denphalae00516	21.1849	5.68399	8.76347	1.90444	21.7896	18.1219
denphalae00517	354	117	E3 ubiquitin-protein ligase BRE1 [Dendrobium catenatum] &gt;gi|1315693529|gb|PKU60017.1| putative E3 ubiquitin-protein ligase LUL4 [Dendrobium catenatum]	27.7768	29.3433	26.2102	0.893227	-0.162902	0.980275	1		denphalae00517	2.18691	5.30539	2.15778	4.53053	2.88895	2.28517
denphalae00518	1317	438	NADP-dependent glyceraldehyde-3-phosphate dehydrogenase [Phalaenopsis equestris]	4726.84	4849.07	4604.61	0.949586	-0.0746291	0.886847	1		denphalae00518	177.43	125.233	156.69	150.182	162.512	151.716
denphalae00519	1098	365	serine/threonine-protein kinase STY13 [Dendrobium catenatum]	2026.84	2038.86	2014.81	0.988203	-0.0171209	0.993657	1		denphalae00519	76.7782	76.3107	74.9501	65.182	82.821	97.9008
denphalae00520	426	141	photosystem II 10 kDa polypeptide, chloroplastic [Dendrobium catenatum]	145416	176680	114152	0.646095	-0.630182	0.399306	1		denphalae00520	17700.1	15482.7	18190.6	9884.87	16209.8	9329.17
denphalae00521	324	108	uncharacterized protein LOC110092304 [Dendrobium catenatum]	45.1465	56.4973	33.7956	0.598181	-0.741347	0.384108	1		denphalae00521	8.9288	6.85056	5.70781	4.45502	3.78773	5.72785
denphalae00522	396	131	uncharacterized protein LOC110033100 [Phalaenopsis equestris]	213.326	176.677	249.975	1.41487	0.500669	0.552839	1		denphalae00522	26.5463	4.41933	27.7156	27.0339	31.9203	24.6338
denphalae00523	309	102		441.243	679.225	203.261	0.299254	-1.74056	0.011903	0.265758		denphalae00523	54.8548	132.611	70.7778	25.3028	35.4797	26.4876
denphalae00524	396	131	uncharacterized protein LOC110033100 [Phalaenopsis equestris]	224.45	200.503	248.396	1.23886	0.309016	0.756043	1		denphalae00524	28.3984	5.17385	32.9947	28.0464	26.4453	28.9597
denphalae00525	468	155	nitrilase-like protein 2 [Dendrobium catenatum]	631.79	760.546	503.035	0.661414	-0.596375	0.336927	1		denphalae00525	66.342	61.7462	72.9321	41.2089	55.4175	46.2634
denphalae00526	546	181	nitrilase-like protein 2 [Dendrobium catenatum]	409.124	476.582	341.665	0.716908	-0.48014	0.435702	1		denphalae00526	39.7007	25.3291	45.1361	23.1318	33.9398	26.0586
denphalae00527	546	181	nitrilase-like protein 2 [Dendrobium catenatum]	378.353	450.071	306.635	0.681302	-0.553634	0.372436	1		denphalae00527	39.5515	22.9838	41.7491	20.7085	29.5943	24.4027
denphalae00528	3141	1046	valine--tRNA ligase, mitochondrial 1 [Dendrobium catenatum] &gt;gi|1622030169|ref|XP_028551696.1| valine--tRNA ligase, mitochondrial 1 [Dendrobium catenatum]	1697.84	1410.95	1984.72	1.40665	0.492263	0.426314	1		denphalae00528	24.3487	9.71641	23.538	27.8917	22.1143	34.5868
denphalae00529	474	157	probable xyloglucan endotransglucosylase/hydrolase protein 32 [Dendrobium catenatum] &gt;gi|1315709446|gb|PKU73561.1| putative xyloglucan endotransglucosylase/hydrolase protein 32 [Dendrobium catenatum]	429.775	588.756	270.794	0.459943	-1.12047	0.103924	0.837956		denphalae00529	33.1809	66.4577	48.6844	9.47397	39.3541	27.8083
denphalae00530	876	291	probable xyloglucan endotransglucosylase/hydrolase protein 32 [Dendrobium catenatum] &gt;gi|1315709446|gb|PKU73561.1| putative xyloglucan endotransglucosylase/hydrolase protein 32 [Dendrobium catenatum]	1125.92	1357.24	894.599	0.659132	-0.601362	0.280721	1		denphalae00530	60.6531	50.7728	82.5627	19.7272	65.6575	51.7137
denphalae00531	3609	1202	ribosome biogenesis protein BMS1 homolog isoform X1 [Dendrobium catenatum]	2098.68	1974.89	2222.47	1.12536	0.170391	0.780408	1		denphalae00531	27.762	16.5699	24.5071	28.4966	23.5312	30.0226
denphalae00532	384	127	uncharacterized protein LOC110102797 isoform X1 [Dendrobium catenatum] &gt;gi|1315722178|gb|PKU85532.1| hypothetical protein MA16_Dca003272 [Dendrobium catenatum]	1013.61	1223.1	804.129	0.657453	-0.605041	0.322323	1		denphalae00532	136.031	139.057	113.699	80.2948	110.685	87.1157
denphalae00533	2013	670	tyrosyl-DNA phosphodiesterase 1 isoform X1 [Dendrobium catenatum] &gt;gi|1622026082|ref|XP_028551332.1| tyrosyl-DNA phosphodiesterase 1 isoform X1 [Dendrobium catenatum] &gt;gi|1622026086|ref|XP_028551333.1| tyrosyl-DNA phosphodiesterase 1 isoform X1 [Dendrobium catenatum] &gt;gi|1315714290|gb|PKU78139.1| tyrosyl-DNA phosphodiesterase 1 [Dendrobium catenatum]	136.385	119.281	153.488	1.28677	0.36376	0.64384	1		denphalae00533	2.7528	1.69634	3.03568	3.34624	2.33699	4.56232
denphalae00534	300	99	tyrosyl-DNA phosphodiesterase 1 isoform X4 [Dendrobium catenatum]	7.00922	7.22733	6.79112	0.939644	-0.0898145	0.895303	1		denphalae00534	1.494	0	1.74212	1.47016	0.136358	1.42756
denphalae00535	1263	420	tyrosyl-DNA phosphodiesterase 1 isoform X1 [Dendrobium catenatum] &gt;gi|1622026082|ref|XP_028551332.1| tyrosyl-DNA phosphodiesterase 1 isoform X1 [Dendrobium catenatum] &gt;gi|1622026086|ref|XP_028551333.1| tyrosyl-DNA phosphodiesterase 1 isoform X1 [Dendrobium catenatum] &gt;gi|1315714290|gb|PKU78139.1| tyrosyl-DNA phosphodiesterase 1 [Dendrobium catenatum]	51.2097	43.6229	58.7965	1.34784	0.430645	0.664454	1		denphalae00535	1.67757	0.574531	2.22819	2.41269	1.55468	2.22291
denphalae00536	1083	360	tyrosyl-DNA phosphodiesterase 1 isoform X1 [Dendrobium catenatum] &gt;gi|1622026082|ref|XP_028551332.1| tyrosyl-DNA phosphodiesterase 1 isoform X1 [Dendrobium catenatum] &gt;gi|1622026086|ref|XP_028551333.1| tyrosyl-DNA phosphodiesterase 1 isoform X1 [Dendrobium catenatum] &gt;gi|1315714290|gb|PKU78139.1| tyrosyl-DNA phosphodiesterase 1 [Dendrobium catenatum]	79.031	81.4764	76.5857	0.939973	-0.0893084	0.912973	1		denphalae00536	3.12269	2.75891	3.45232	2.51752	3.02179	3.95445
denphalae00537	312	103	tyrosyl-DNA phosphodiesterase 1 isoform X2 [Dendrobium catenatum]	5.44264	5.11377	5.77151	1.12862	0.174563	1	1		denphalae00537	0.914162	0	1.28855	1.67063	0.131114	0.610067
denphalae00538	1263	420	tyrosyl-DNA phosphodiesterase 1 isoform X1 [Dendrobium catenatum] &gt;gi|1622026082|ref|XP_028551332.1| tyrosyl-DNA phosphodiesterase 1 isoform X1 [Dendrobium catenatum] &gt;gi|1622026086|ref|XP_028551333.1| tyrosyl-DNA phosphodiesterase 1 isoform X1 [Dendrobium catenatum] &gt;gi|1315714290|gb|PKU78139.1| tyrosyl-DNA phosphodiesterase 1 [Dendrobium catenatum]	81.1612	85.9273	76.3952	0.889067	-0.169635	0.787438	1		denphalae00538	2.74218	1.89257	3.9789	2.57142	1.97574	3.57925
denphalae00539	1914	637	tyrosyl-DNA phosphodiesterase 1 isoform X1 [Dendrobium catenatum] &gt;gi|1622026082|ref|XP_028551332.1| tyrosyl-DNA phosphodiesterase 1 isoform X1 [Dendrobium catenatum] &gt;gi|1622026086|ref|XP_028551333.1| tyrosyl-DNA phosphodiesterase 1 isoform X1 [Dendrobium catenatum] &gt;gi|1315714290|gb|PKU78139.1| tyrosyl-DNA phosphodiesterase 1 [Dendrobium catenatum]	86.5055	70.4647	102.546	1.45529	0.541302	0.535012	1		denphalae00539	2.08624	0.62443	2.05845	2.80708	1.26099	3.10771
denphalae00540	1362	453	tyrosyl-DNA phosphodiesterase 1 isoform X1 [Dendrobium catenatum] &gt;gi|1622026082|ref|XP_028551332.1| tyrosyl-DNA phosphodiesterase 1 isoform X1 [Dendrobium catenatum] &gt;gi|1622026086|ref|XP_028551333.1| tyrosyl-DNA phosphodiesterase 1 isoform X1 [Dendrobium catenatum] &gt;gi|1315714290|gb|PKU78139.1| tyrosyl-DNA phosphodiesterase 1 [Dendrobium catenatum]	98.2955	103.873	92.7175	0.8926	-0.163914	0.82157	1		denphalae00540	3.3805	2.66385	3.45355	2.94385	2.40279	3.77328
denphalae00541	1164	387	tyrosyl-DNA phosphodiesterase 1 isoform X1 [Dendrobium catenatum] &gt;gi|1622026082|ref|XP_028551332.1| tyrosyl-DNA phosphodiesterase 1 isoform X1 [Dendrobium catenatum] &gt;gi|1622026086|ref|XP_028551333.1| tyrosyl-DNA phosphodiesterase 1 isoform X1 [Dendrobium catenatum] &gt;gi|1315714290|gb|PKU78139.1| tyrosyl-DNA phosphodiesterase 1 [Dendrobium catenatum]	39.2291	40.7495	37.7088	0.925381	-0.111881	0.861203	1		denphalae00541	2.06528	0.843417	1.55423	1.65341	0.843454	1.83964
denphalae00542	1797	598	AT-rich interactive domain-containing protein 2 [Dendrobium catenatum] &gt;gi|1315703373|gb|PKU67909.1| AT-rich interactive domain-containing protein 2 [Dendrobium catenatum]	121.912	89.5564	154.267	1.72257	0.784562	0.315029	1		denphalae00542	2.7209	1.09264	2.5728	2.96753	3.09595	5.5344
denphalae00543	315	104		191.856	184.769	198.942	1.07671	0.106624	0.986408	1		denphalae00543	23.8005	6.63977	46.5842	22.4024	34.2844	27.3426
denphalae00544	315	104		191.496	188.011	194.981	1.03707	0.0525173	0.956119	1		denphalae00544	22.6364	7.04629	48.6263	19.7294	33.7649	29.1554
denphalae00545	369	123	hypothetical protein EZV62_003481 [Acer yangbiense]	12.7737	3.9151	21.6322	5.52533	2.46606	0.052196	0.624416		denphalae00545	0.662528	0	0.762655	3.04245	1.21947	3.6108
denphalae00546	1152	383	uncharacterized protein LOC110108544 isoform X1 [Dendrobium catenatum] &gt;gi|1315721097|gb|PKU84526.1| hypothetical protein MA16_Dca003039 [Dendrobium catenatum]	128.394	132.603	124.186	0.93652	-0.0946188	0.943027	1		denphalae00546	4.42117	5.29848	4.25759	4.80307	3.87059	5.74162
denphalae00547	621	207	sphinganine C4-monooxygenase 1 [Dendrobium catenatum] &gt;gi|1315707180|gb|PKU71434.1| Sphinganine C(4)-monooxygenase 2 [Dendrobium catenatum]	57.0929	46.2792	67.9066	1.46732	0.553188	0.503935	1		denphalae00547	2.88696	2.13078	4.40224	10.4596	1.91034	1.68579
denphalae00548	909	302	nuclear transcription factor Y subunit A-1 isoform X2 [Dendrobium catenatum] &gt;gi|1179556764|ref|XP_020698338.1| nuclear transcription factor Y subunit A-1 isoform X2 [Dendrobium catenatum] &gt;gi|1622070235|ref|XP_028554580.1| nuclear transcription factor Y subunit A-1 isoform X2 [Dendrobium catenatum]	585.645	383.962	787.328	2.05054	1.036	0.126728	0.893542		denphalae00548	29.4945	4.41399	21.5388	50.5049	22.0514	42.5597
denphalae00549	360	119	nuclear transcription factor Y subunit A-9 isoform X3 [Dendrobium catenatum]	194.501	156.324	232.679	1.48844	0.573806	0.457281	1		denphalae00549	24.4473	8.65542	22.7816	38.6473	19.2038	27.6259
denphalae00550	525	174	nuclear transcription factor Y subunit A-1 isoform X2 [Dendrobium catenatum] &gt;gi|1179556764|ref|XP_020698338.1| nuclear transcription factor Y subunit A-1 isoform X2 [Dendrobium catenatum] &gt;gi|1622070235|ref|XP_028554580.1| nuclear transcription factor Y subunit A-1 isoform X2 [Dendrobium catenatum]	253.75	141.823	365.678	2.57841	1.36648	0.0685349	0.70739		denphalae00550	20.722	1.05694	14.1667	43.3792	17.0643	31.8141
denphalae00551	711	236	nuclear transcription factor Y subunit A-9 isoform X3 [Dendrobium catenatum]	373.699	263.239	484.16	1.83924	0.87911	0.21981	1		denphalae00551	23.7252	5.40307	19.0554	39.644	19.2743	31.3889
denphalae00552	627	208	pentatricopeptide repeat-containing protein At3g53360, mitochondrial-like [Dendrobium catenatum]	8.09674	7.55349	8.63998	1.14384	0.193885	0.991556	1		denphalae00552	0.974773	0	0.641193	0.255791	0.978649	0.607148
denphalae00553	744	247	expansin-A8 [Dendrobium catenatum] &gt;gi|1315710797|gb|PKU74842.1| Expansin-A8 [Dendrobium catenatum]	58.822	79.6883	37.9556	0.476301	-1.07006	0.138117	0.919324		denphalae00553	11.8293	0.688456	1.62108	2.04787	0.934715	3.96544
denphalae00554	483	160	expansin-A8 [Dendrobium catenatum] &gt;gi|1315710797|gb|PKU74842.1| Expansin-A8 [Dendrobium catenatum]	19.3683	19.903	18.8337	0.946273	-0.0796711	0.871145	1		denphalae00554	4.80848	0.353493	0.249707	1.49423	0.677557	3.15265
denphalae00555	2016	671	condensin complex subunit 2 isoform X2 [Phalaenopsis equestris]	550.611	601.12	500.102	0.831951	-0.26543	0.759259	1		denphalae00555	8.5897	16.2395	10.6888	14.1606	7.40637	11.3298
denphalae00556	471	156	chaperone protein DnaJ 11 isoform X2 [Cymbidium ensifolium]	9.92474	13.1435	6.70603	0.510218	-0.970815	0.497226	1		denphalae00556	0.692068	1.72187	0.853563	0.425639	0.955377	0.505151
denphalae00557	2025	674	uncharacterized protein LOC110097918 [Dendrobium catenatum] &gt;gi|1315698123|gb|PKU63041.1| hypothetical protein MA16_Dca012351 [Dendrobium catenatum]	516.23	469.418	563.042	1.19945	0.262371	0.809971	1		denphalae00557	15.9964	1.49658	13.2024	9.08824	11.4339	16.9662
denphalae00558	2094	697	HIPL1 protein [Dendrobium catenatum] &gt;gi|1315702890|gb|PKU67461.1| HIPL1 protein [Dendrobium catenatum]	579.417	656.709	502.126	0.764609	-0.387206	0.515814	1		denphalae00558	13.7764	10.3755	15.0713	8.82707	10.2366	13.0894
denphalae00559	957	318	GTP-binding protein ERG [Dendrobium catenatum]	330.736	277.719	383.753	1.3818	0.466551	0.582775	1		denphalae00559	17.1582	2.40852	18.7361	14.3706	18.2951	21.033
denphalae00560	969	322	GTP-binding protein ERG [Dendrobium catenatum]	287.635	244.92	330.35	1.34881	0.431688	0.628278	1		denphalae00560	15.1797	1.76199	16.5126	14.5236	14.649	16.2546
denphalae00561	1032	343	GTP-binding protein ERG [Dendrobium catenatum]	303.016	251.224	354.808	1.41231	0.49806	0.552749	1		denphalae00561	13.8977	2.15076	16.05	15.4631	13.1602	17.245
denphalae00562	423	140	GTPase ERA-like, chloroplastic [Dendrobium catenatum]	960.962	1120.93	800.994	0.714579	-0.484835	0.402429	1		denphalae00562	106.247	95.0557	128.117	75.451	89.5517	87.1834
denphalae00563	459	152	cytochrome c oxidase subunit 6a, mitochondrial [Dendrobium catenatum]	1984.98	1999.51	1970.46	0.985469	-0.021117	0.988293	1		denphalae00563	188.548	179.385	166.855	172.173	229.67	166.911
denphalae00564	873	290	calmodulin-binding transcription activator 3 isoform X1 [Dendrobium catenatum]	110.45	108.873	112.027	1.02897	0.041203	0.941649	1		denphalae00564	7.84106	1.27124	7.27611	4.17945	5.66989	7.41305
denphalae00565	732	243	calmodulin-binding transcription activator 3 isoform X2 [Dendrobium catenatum] &gt;gi|1315706609|gb|PKU70895.1| Calmodulin-binding transcription activator 2 [Dendrobium catenatum]	25.7277	21.4645	29.9909	1.39723	0.482572	0.719598	1		denphalae00565	1.61423	0.0583118	2.2518	1.20505	1.73242	2.60029
denphalae00566	732	243	calmodulin-binding transcription activator 3 isoform X2 [Dendrobium catenatum] &gt;gi|1315706609|gb|PKU70895.1| Calmodulin-binding transcription activator 2 [Dendrobium catenatum]	22.1931	18.1028	26.2834	1.45189	0.537936	0.683347	1		denphalae00566	0.946275	0.0583118	2.30672	1.20505	1.95596	1.62518
denphalae00567	870	289	diacylglycerol kinase 5-like [Dendrobium catenatum] &gt;gi|1179539419|ref|XP_020690623.1| diacylglycerol kinase 5-like [Dendrobium catenatum] &gt;gi|1179539421|ref|XP_020690624.1| diacylglycerol kinase 5-like [Dendrobium catenatum] &gt;gi|1315715422|gb|PKU79241.1| Diacylglycerol kinase 5 [Dendrobium catenatum]	13.3632	8.44719	18.2792	2.16393	1.11366	0.386723	1		denphalae00567	0.702509	0	0.600732	0.921728	0.940403	0.929827
denphalae00568	1476	491	diacylglycerol kinase 5-like [Dendrobium catenatum] &gt;gi|1179539419|ref|XP_020690623.1| diacylglycerol kinase 5-like [Dendrobium catenatum] &gt;gi|1179539421|ref|XP_020690624.1| diacylglycerol kinase 5-like [Dendrobium catenatum] &gt;gi|1315715422|gb|PKU79241.1| Diacylglycerol kinase 5 [Dendrobium catenatum]	97.8581	84.8162	110.9	1.30753	0.386846	0.58568	1		denphalae00568	2.09801	2.37135	2.58758	2.60782	2.91009	4.61022
denphalae00569	1650	549	diacylglycerol kinase 5 [Dendrobium catenatum] &gt;gi|1315712986|gb|PKU76900.1| Diacylglycerol kinase 5 [Dendrobium catenatum]	611.351	532.414	690.288	1.29653	0.374651	0.54578	1		denphalae00569	14.7919	10.7099	14.8385	15.5278	20.7761	19.4667
denphalae00570	561	186	trafficking protein particle complex subunit 3 isoform X1 [Dendrobium catenatum] &gt;gi|1315712894|gb|PKU76808.1| hypothetical protein MA16_Dca001414 [Dendrobium catenatum]	641.851	606.118	677.585	1.11791	0.160802	0.798861	1		denphalae00570	47.0643	36.1408	51.8122	48.8861	56.0747	55.8978
denphalae00571	627	208	putative methylesterase 11, chloroplastic isoform X1 [Dendrobium catenatum]	23.7236	3.73293	43.7143	11.7105	3.54973	0.00132306	0.0552546		denphalae00571	0.454894	0.0680769	0.256477	6.20292	0.130487	2.80806
denphalae00572	627	208	putative methylesterase 11, chloroplastic isoform X1 [Dendrobium catenatum]	28.2284	4.85102	51.6058	10.6381	3.41117	0.000982578	0.0436196		denphalae00572	0.519879	0.204231	0.256477	7.67372	0.456703	2.58038
denphalae00573	1140	379	putative methylesterase 11, chloroplastic isoform X1 [Dendrobium catenatum]	272.331	83.3341	461.328	5.53588	2.46881	0.00036353	0.0201034		denphalae00573	2.71637	3.894	2.11594	37.2111	1.04063	14.6095
denphalae00574	327	108	putative methylesterase 11, chloroplastic isoform X2 [Dendrobium catenatum]	17.4374	3.3193	31.5554	9.50666	3.24894	0.00652566	0.177144		denphalae00574	0.747624	0	0.614722	7.96999	0.250199	4.51114
denphalae00575	1179	392	putative methylesterase 11, chloroplastic [Dendrobium catenatum] &gt;gi|1315707866|gb|PKU72087.1| Putative methylesterase 11, chloroplastic [Dendrobium catenatum]	471.199	440.813	501.584	1.13786	0.186327	0.747802	1		denphalae00575	15.5172	14.3005	16.4017	27.7504	14.3298	13.6823
denphalae00576	1281	426	uncharacterized protein LOC110108870 [Dendrobium catenatum]	24.8811	17.5672	32.195	1.83267	0.873948	0.37611	1		denphalae00576	0.795189	0.399852	0.533527	1.81539	0.287406	1.22585
denphalae00577	360	119	peptidyl-prolyl cis-trans isomerase Pin1 isoform X1 [Dendrobium catenatum] &gt;gi|1315695301|gb|PKU61135.1| Peptidyl-prolyl cis-trans isomerase Pin1 [Dendrobium catenatum]	2405.25	2463.2	2347.3	0.952948	-0.0695305	0.963792	1		denphalae00577	264.28	311.121	256.516	201.59	384.872	281.943
denphalae00578	483	160	protein ABHD17C-like isoform X3 [Phalaenopsis equestris]	67.2147	60.5527	73.8766	1.22004	0.286925	0.810384	1		denphalae00578	7.67669	1.23722	7.57445	7.88621	5.25107	7.19197
denphalae00579	996	331	protein ABHD17B-like isoform X1 [Phalaenopsis equestris]	445.309	512.521	378.096	0.737719	-0.438858	0.465419	1		denphalae00579	20.4955	14.3995	30.2329	18.3971	18.0305	13.664
denphalae00580	1032	343	protein ABHD17B-like isoform X1 [Phalaenopsis equestris]	479.494	584.027	374.961	0.642027	-0.639294	0.337276	1		denphalae00580	18.754	24.4028	26.0617	16.5121	17.9961	13.5102
denphalae00581	729	242	uncharacterized protein LOC110109369 [Dendrobium catenatum] &gt;gi|1315702439|gb|PKU67039.1| hypothetical protein MA16_Dca023169 [Dendrobium catenatum]	251.774	297.84	205.709	0.690669	-0.533934	0.430234	1		denphalae00581	18.7798	14.5794	17.4267	14.1901	8.36107	15.1437
denphalae00582	1470	489	DELLA protein SLR1-like [Dendrobium catenatum] &gt;gi|1315706891|gb|PKU71152.1| DELLA protein GAI [Dendrobium catenatum]	76.8218	68.9161	84.7274	1.22943	0.297986	0.705489	1		denphalae00582	2.7718	1.50992	1.58623	1.80019	3.06111	2.84864
denphalae00583	369	123	cytochrome P450 71A1-like [Dendrobium catenatum] &gt;gi|1315700926|gb|PKU65628.1| Flavonoid 3&apos;-monooxygenase [Dendrobium catenatum]	24.7457	22.2364	27.2549	1.22569	0.293594	0.812281	1		denphalae00583	4.6377	1.15675	1.96111	6.6282	0.554302	2.45019
denphalae00584	1044	347	uncharacterized protein LOC110111354 [Dendrobium catenatum] &gt;gi|1315721755|gb|PKU85129.1| hypothetical protein MA16_Dca021874 [Dendrobium catenatum]	1551.29	1669.35	1433.23	0.858553	-0.220022	0.686835	1		denphalae00584	70.7973	55.1134	73.4356	57.1087	61.4396	64.313
denphalae00585	789	262	GATA transcription factor 20 [Dendrobium catenatum] &gt;gi|1315708061|gb|PKU72280.1| GATA transcription factor 24 [Dendrobium catenatum]	717.531	906.187	528.876	0.583628	-0.77688	0.265508	1		denphalae00585	31.6049	71.2486	31.4897	23.0712	36.0339	30.2157
denphalae00586	429	142		706.37	979.763	432.976	0.441919	-1.17815	0.0829121	0.769211		denphalae00586	54.8972	152.529	56.6963	31.0294	61.5043	41.7064
denphalae00587	342	113		172.401	194.99	149.811	0.768303	-0.380253	0.56381	1		denphalae00587	28.4742	16.7242	26.6843	15.9443	19.4969	23.2361
denphalae00588	2586	861	nuclear pore complex protein NUP93A [Dendrobium catenatum]	1579.45	1648.28	1510.62	0.916483	-0.12582	0.795754	1		denphalae00588	34.38	19.5595	26.1489	25.1176	23.5068	29.3498
denphalae00589	2406	801	probable methionine--tRNA ligase isoform X1 [Dendrobium catenatum] &gt;gi|1622026278|ref|XP_028551345.1| probable methionine--tRNA ligase isoform X1 [Dendrobium catenatum] &gt;gi|1315714351|gb|PKU78200.1| putative methionine--tRNA ligase [Dendrobium catenatum]	2722.87	2717.76	2727.98	1.00376	0.00541588	0.974034	1		denphalae00589	55.6991	33.5123	53.1025	42.0116	49.3067	60.5792
denphalae00590	375	124	nuclear transport factor 2-like [Phalaenopsis equestris]	1365.44	1418.82	1312.07	0.924764	-0.112843	0.874633	1		denphalae00590	153.746	153.891	157.488	113.229	199.629	153.161
denphalae00591	372	123	nuclear transport factor 2-like [Phalaenopsis equestris]	4283.69	5150.7	3416.68	0.663342	-0.592175	0.351734	1		denphalae00591	384.892	797.002	455.308	297.696	543.344	380.17
denphalae00592	372	123	nuclear transport factor 2-like [Phalaenopsis equestris]	969.529	1070.98	868.077	0.810545	-0.303036	0.643221	1		denphalae00592	97.9206	127.364	125.904	96.25	111.836	102.078
denphalae00593	462	153	glutathione S-transferase U24-like [Dendrobium catenatum] &gt;gi|1315707308|gb|PKU71562.1| Glutathione S-transferase U24 [Dendrobium catenatum]	198.375	86.5306	310.22	3.58509	1.84201	0.00934047	0.226557		denphalae00593	7.84924	6.92926	8.44085	61.9653	9.91697	14.9348
denphalae00594	669	222	glutathione S-transferase U24-like [Dendrobium catenatum] &gt;gi|1315707308|gb|PKU71562.1| Glutathione S-transferase U24 [Dendrobium catenatum]	374.335	187.833	560.836	2.98582	1.57813	0.0127031	0.277162		denphalae00594	8.58762	15.2489	9.61503	75.096	13.697	19.7738
denphalae00595	1860	619	uncharacterized protein LOC110097424 [Dendrobium catenatum]	1756.82	2006.78	1506.86	0.750885	-0.413336	0.477016	1		denphalae00595	46.6602	43.9694	41.9536	28.5193	41.1934	38.4008
denphalae00596	1866	621	uncharacterized protein LOC110092251 isoform X1 [Dendrobium catenatum]	410.812	456.764	364.861	0.798795	-0.324103	0.590353	1		denphalae00596	12.0533	7.41141	11.3326	7.49904	7.97982	10.736
denphalae00597	1896	631	uncharacterized protein LOC110097982 [Dendrobium catenatum] &gt;gi|1179517116|ref|XP_020680328.1| uncharacterized protein LOC110097982 [Dendrobium catenatum]	204.577	108.271	300.883	2.77897	1.47455	0.0405687	0.551092		denphalae00597	3.71781	1.44082	2.0992	11.5464	2.80484	6.5505
denphalae00598	1896	631	uncharacterized protein LOC110097982 [Dendrobium catenatum] &gt;gi|1179517116|ref|XP_020680328.1| uncharacterized protein LOC110097982 [Dendrobium catenatum]	205.764	77.7852	333.743	4.29058	2.10117	0.00346955	0.113712		denphalae00598	2.92267	1.35077	0.848161	12.8998	2.89114	7.40382
denphalae00599	1233	410	uncharacterized protein LOC110026778 isoform X1 [Phalaenopsis equestris]	50.0366	36.8522	63.221	1.71553	0.778653	0.409758	1		denphalae00599	2.11493	0.207709	1.63029	2.66651	1.85792	2.27699
denphalae00600	873	290	uncharacterized protein LOC110026778 isoform X2 [Phalaenopsis equestris] &gt;gi|1175859736|ref|XP_020583553.1| uncharacterized protein LOC110026778 isoform X2 [Phalaenopsis equestris] &gt;gi|1175859738|ref|XP_020583554.1| uncharacterized protein LOC110026778 isoform X2 [Phalaenopsis equestris]	32.9966	31.6083	34.3849	1.08784	0.121471	0.973749	1		denphalae00600	2.14696	0.537831	2.02626	2.25047	1.12461	1.85326
denphalae00601	2814	937	pentatricopeptide repeat-containing protein At3g63370, chloroplastic [Dendrobium catenatum]	140.244	120.708	159.781	1.3237	0.404578	0.637535	1		denphalae00601	3.02623	0.758426	1.75727	2.46498	1.90437	3.24675
denphalae00602	1959	652	pentatricopeptide repeat-containing protein At2g41080 [Dendrobium catenatum]	147.774	167.972	127.576	0.75951	-0.39686	0.63834	1		denphalae00602	3.09907	4.37955	2.81153	2.16952	3.13228	3.42497
denphalae00603	690	229	cyclin-A2-1 [Dendrobium catenatum] &gt;gi|1315715719|gb|PKU79538.1| Cyclin-A2-1 [Dendrobium catenatum]	13.6292	11.0898	16.1686	1.45798	0.543968	0.656653	1		denphalae00603	0.767669	0.49489	0.757445	1.04596	0.533576	1.58618
denphalae00604	1494	497	glucan endo-1,3-beta-glucosidase 13 [Dendrobium catenatum] &gt;gi|1622092376|ref|XP_028555739.1| glucan endo-1,3-beta-glucosidase 13 [Dendrobium catenatum]	365.933	482.692	249.175	0.516218	-0.953947	0.176401	0.969165		denphalae00604	11.4	17.028	10.1987	8.82953	5.12029	8.24938
denphalae00605	663	220	uncharacterized protein LOC110107487 [Dendrobium catenatum] &gt;gi|1179544754|ref|XP_020693421.1| uncharacterized protein LOC110107487 [Dendrobium catenatum] &gt;gi|1315706237|gb|PKU70540.1| hypothetical protein MA16_Dca008657 [Dendrobium catenatum]	23.3879	12.0536	34.7221	2.88064	1.52639	0.0993825	0.821551		denphalae00605	0.676019	1.09447	0.363827	3.38662	1.11061	2.44027
denphalae00606	2052	683	low affinity sulfate transporter 3 [Dendrobium catenatum]	211.059	220.956	201.162	0.910416	-0.135402	0.903946	1		denphalae00606	2.64091	5.22112	5.1527	4.65042	3.98709	4.38285
denphalae00607	1470	489	fatty acyl-CoA reductase 3 [Dendrobium catenatum]	79.7643	102.523	57.0052	0.556022	-0.846787	0.269866	1		denphalae00607	2.71637	2.61332	3.30921	2.72756	1.02965	1.32721
denphalae00608	318	105		84.6168	71.3379	97.8957	1.37228	0.456576	0.632418	1		denphalae00608	14.2225	2.14763	13.1481	12.9868	13.5072	14.515
denphalae00609	2025	674	acyl-CoA-binding domain-containing protein 6 isoform X3 [Dendrobium catenatum] &gt;gi|1315717713|gb|PKU81348.1| Acyl-CoA-binding domain-containing protein 4 [Dendrobium catenatum]	1468.36	1329.02	1607.71	1.2097	0.274648	0.638598	1		denphalae00609	31.0672	20.7835	30.4747	33.5413	32.3826	40.0891
denphalae00610	1014	337	bZIP transcription factor 50 [Dendrobium catenatum] &gt;gi|1315697897|gb|PKU62870.1| bZIP transcription factor 60 [Dendrobium catenatum]	1485.53	1157.52	1813.53	1.56673	0.647758	0.239687	1		denphalae00610	53.8853	39.906	48.3306	85.5285	83.9129	66.8258
denphalae00611	1059	352	uncharacterized protein LOC110115781 [Dendrobium catenatum] &gt;gi|1315701329|gb|PKU66009.1| hypothetical protein MA16_Dca009084 [Dendrobium catenatum]	13.7606	3.30517	24.216	7.32672	2.87317	0.0217613	0.386728		denphalae00611	0.153902	0	0.265741	2.38527	0.270399	0.269605
denphalae00612	1371	456	uncharacterized protein LOC110115781 [Dendrobium catenatum] &gt;gi|1315701329|gb|PKU66009.1| hypothetical protein MA16_Dca009084 [Dendrobium catenatum]	67.8285	65.794	69.863	1.06184	0.0865732	0.749569	1		denphalae00612	0.802428	3.5181	1.14363	5.05942	0.65643	0.833002
denphalae00613	795	264	uncharacterized protein LOC110115781 [Dendrobium catenatum] &gt;gi|1315701329|gb|PKU66009.1| hypothetical protein MA16_Dca009084 [Dendrobium catenatum]	8.84951	3.95715	13.7419	3.47267	1.79605	0.146027	0.930002		denphalae00613	0.205009	0.322145	0.0505696	1.7652	0.102912	0.359134
denphalae00614	657	218	probable protein arginine N-methyltransferase 6.2 [Dendrobium catenatum] &gt;gi|1622125635|ref|XP_028548043.1| probable protein arginine N-methyltransferase 6.2 [Dendrobium catenatum]	46.9779	29.5968	64.3591	2.17453	1.1207	0.226826	1		denphalae00614	3.28693	0.194905	2.50885	4.6381	3.23773	5.21482
denphalae00615	498	165	probable protein arginine N-methyltransferase 6.2 [Dendrobium catenatum] &gt;gi|1622125635|ref|XP_028548043.1| probable protein arginine N-methyltransferase 6.2 [Dendrobium catenatum]	27.1752	21.2231	33.1272	1.5609	0.642381	0.583899	1		denphalae00615	3.02728	0.0857113	2.58331	2.33486	2.95717	3.631
denphalae00616	372	123	putative protein arginine N-methyltransferase 6 [Dendrobium catenatum]	57.3476	53.0771	61.6182	1.16092	0.215265	0.888189	1		denphalae00616	9.96731	1.26217	7.56505	8.94597	5.71826	7.29129
denphalae00617	657	218	probable protein arginine N-methyltransferase 6.2 [Dendrobium catenatum] &gt;gi|1622125635|ref|XP_028548043.1| probable protein arginine N-methyltransferase 6.2 [Dendrobium catenatum]	47.4068	32.4148	62.3987	1.92501	0.944863	0.314881	1		denphalae00617	3.535	0.259874	2.75362	4.82119	2.98868	4.85268
denphalae00618	657	218	probable protein arginine N-methyltransferase 6.2 [Dendrobium catenatum] &gt;gi|1622125635|ref|XP_028548043.1| probable protein arginine N-methyltransferase 6.2 [Dendrobium catenatum]	48.6846	30.8476	66.5216	2.15646	1.10866	0.227569	1		denphalae00618	2.85281	0.259874	3.12077	5.43146	3.17547	4.85268
denphalae00619	384	127	putative protein arginine N-methyltransferase 6 [Dendrobium catenatum]	35.9433	38.1792	33.7073	0.88287	-0.179728	0.853169	1		denphalae00619	3.39546	3.77933	5.13005	3.02802	4.36773	4.3372
denphalae00620	498	165	probable protein arginine N-methyltransferase 6.2 [Dendrobium catenatum] &gt;gi|1622125635|ref|XP_028548043.1| probable protein arginine N-methyltransferase 6.2 [Dendrobium catenatum]	27.7784	21.4926	34.0642	1.58493	0.664418	0.551199	1		denphalae00620	2.37273	0.342845	2.98696	2.97896	2.71074	3.4399
denphalae00621	1116	371	probable protein arginine N-methyltransferase 6.2 [Dendrobium catenatum] &gt;gi|1622125635|ref|XP_028548043.1| probable protein arginine N-methyltransferase 6.2 [Dendrobium catenatum]	223.847	256.119	191.576	0.747995	-0.4189	0.563287	1		denphalae00621	9.52919	9.60013	9.00601	6.2514	6.96454	9.84964
denphalae00622	624	207	7-methyl-GTP pyrophosphatase isoform X2 [Dendrobium catenatum]	608.359	703.543	513.175	0.729415	-0.455189	0.571195	1		denphalae00622	27.686	70.2511	33.8889	35.7258	35.4663	38.2817
denphalae00623	432	143	7-methyl-GTP pyrophosphatase isoform X2 [Dendrobium catenatum]	146.704	121.038	172.369	1.42409	0.51004	0.504707	1		denphalae00623	14.6193	7.21285	13.7732	17.4488	16.9501	18.7257
denphalae00624	738	245	protein N-lysine methyltransferase METTL21A isoform X1 [Dendrobium catenatum]	455.118	593.048	317.188	0.534844	-0.90281	0.179196	0.973134		denphalae00624	24.3479	38.5778	34.265	18.309	17.3497	21.7293
denphalae00625	354	117	hypothetical protein MA16_Dca025219 [Dendrobium catenatum]	34.2587	33.7814	34.7361	1.02826	0.040207	0.950066	1		denphalae00625	5.87011	0.723462	6.01907	4.53053	3.46674	5.10802
denphalae00626	363	120	hypothetical protein MA16_Dca025219 [Dendrobium catenatum]	41.8969	32.8594	50.9343	1.55007	0.632332	0.53961	1		denphalae00626	5.27559	0.705525	5.98059	6.29594	4.28233	8.2586
denphalae00627	1917	638	protein MALE DISCOVERER 2 [Dendrobium catenatum] &gt;gi|1315700476|gb|PKU65227.1| putative LRR receptor-like serine/threonine-protein kinase MRH1 [Dendrobium catenatum]	647.963	689.918	606.007	0.878376	-0.18709	0.821896	1		denphalae00627	15.2822	17.3899	10.7795	16.0213	9.49601	16.6809
denphalae00628	1215	404	protein MALE DISCOVERER 2 [Dendrobium catenatum] &gt;gi|1315700476|gb|PKU65227.1| putative LRR receptor-like serine/threonine-protein kinase MRH1 [Dendrobium catenatum]	397.111	500.398	293.825	0.587182	-0.768119	0.298018	1		denphalae00628	12.6764	24.3458	11.4818	10.791	9.1579	12.3369
denphalae00629	318	105		14.9617	7.72489	22.1986	2.87364	1.52288	0.118869	0.876652		denphalae00629	0.512522	2.14763	0	4.91733	1.02912	3.29206
denphalae00630	1149	382	probable E3 ubiquitin-protein ligase LUL4 [Dendrobium catenatum] &gt;gi|1315709503|gb|PKU73614.1| putative E3 ubiquitin-protein ligase LUL3 [Dendrobium catenatum]	664.584	935.485	393.683	0.420833	-1.24868	0.0528938	0.628608		denphalae00630	27.2701	42.5728	27.6066	9.87549	19.8307	16.0688
denphalae00631	4710	1569	uncharacterized protein LOC110116484 isoform X2 [Dendrobium catenatum] &gt;gi|1315718286|gb|PKU81874.1| Methyl-CpG-binding domain-containing protein 9 [Dendrobium catenatum]	1057.32	939.478	1175.17	1.25088	0.322939	0.600194	1		denphalae00631	10.4243	5.79092	8.94534	11.0581	9.57983	12.6692
denphalae00632	4794	1597	uncharacterized protein LOC110116484 isoform X2 [Dendrobium catenatum] &gt;gi|1315718286|gb|PKU81874.1| Methyl-CpG-binding domain-containing protein 9 [Dendrobium catenatum]	1054.31	942.365	1166.26	1.23758	0.307528	0.614859	1		denphalae00632	10.0546	5.93875	8.73829	10.8225	8.91705	12.7748
denphalae00633	933	310	uncharacterized protein LOC110116484 isoform X2 [Dendrobium catenatum] &gt;gi|1315718286|gb|PKU81874.1| Methyl-CpG-binding domain-containing protein 9 [Dendrobium catenatum]	490.374	570.732	410.016	0.718404	-0.477133	0.494966	1		denphalae00633	24.5434	28.4104	21.2433	14.1816	25.1233	19.2279
denphalae00634	4458	1485	uncharacterized protein LOC110099129 isoform X7 [Dendrobium catenatum]	1370.2	1121.94	1618.47	1.44256	0.528633	0.41367	1		denphalae00634	15.9216	4.01182	12.7246	17.88	12.2686	18.2421
denphalae00635	948	315	group 5C late embryogenesis abundant protein [Phalaenopsis aphrodite x Phalaenopsis amabilis]	2751.8	2556.22	2947.39	1.15303	0.205429	0.760399	1		denphalae00635	133.97	66.1426	143.551	122.062	141.45	151.389
denphalae00636	666	221	uncharacterized protein LOC110107484, partial [Dendrobium catenatum]	56.8906	74.1014	39.6798	0.53548	-0.901095	0.286543	1		denphalae00636	3.54841	5.51178	4.34625	1.68568	2.51833	3.85826
denphalae00637	507	168	uncharacterized protein LOC110115507 [Dendrobium catenatum]	15.2639	13.1369	17.3909	1.32382	0.404711	0.730303	1		denphalae00637	1.52695	0.841898	0.872251	1.73983	0.968225	1.87713
denphalae00638	2391	796	putative serine/threonine-protein kinase-like protein CCR3 [Dendrobium catenatum] &gt;gi|1315712617|gb|PKU76531.1| Putative serine/threonine-protein kinase-like protein CCR3 [Dendrobium catenatum]	61.9078	16.4067	107.409	6.54663	2.71075	0.00137076	0.0563796		denphalae00638	0.306742	0.17852	0.386727	4.39353	0.393506	1.01499
denphalae00639	1140	379	tubby-like F-box protein 1 [Dendrobium catenatum] &gt;gi|1315722843|gb|PKU86174.1| Tubby-like F-box protein 1 [Dendrobium catenatum]	1085.87	851.416	1320.33	1.55075	0.632962	0.232478	1		denphalae00639	26.8777	34.4095	29.4115	73.1561	39.9028	38.9865
denphalae00640	1263	420	tubby-like F-box protein 1 isoform X1 [Dendrobium catenatum]	416.272	341.053	491.49	1.44109	0.527165	0.429381	1		denphalae00640	13.2915	7.97584	12.7643	18.3174	16.648	16.653
denphalae00641	2091	696	L-type lectin-domain containing receptor kinase IV.1 [Dendrobium catenatum] &gt;gi|1315708623|gb|PKU72803.1| L-type lectin-domain containing receptor kinase IV.2 [Dendrobium catenatum]	297.045	245.894	348.196	1.41604	0.501861	0.40188	1		denphalae00641	5.61201	5.79738	2.7494	8.95478	5.39956	7.7602
denphalae00642	2136	711	L-type lectin-domain containing receptor kinase S.4-like [Dendrobium catenatum] &gt;gi|1315708624|gb|PKU72804.1| L-type lectin-domain containing receptor kinase S.4 [Dendrobium catenatum]	278.722	324.06	233.383	0.720186	-0.473559	0.443687	1		denphalae00642	8.5268	3.73687	7.05808	3.24741	5.47732	5.94816
denphalae00643	2127	708	L-type lectin-domain containing receptor kinase S.4 [Dendrobium catenatum] &gt;gi|1315723615|gb|PKU86807.1| L-type lectin-domain containing receptor kinase S.4 [Dendrobium catenatum]	313.51	282.513	344.507	1.21944	0.286218	0.659909	1		denphalae00643	6.30243	4.81628	5.36794	7.55908	6.76984	7.18141
denphalae00644	744	248	Heparanase-like protein 2 [Dendrobium catenatum]	39.0878	31.1131	47.0626	1.51263	0.597061	0.584831	1		denphalae00644	1.64296	0.114743	3.83656	3.07181	2.85913	2.43043
denphalae00645	1104	367	Heparanase-like protein 2 [Dendrobium catenatum]	162.735	198.264	127.207	0.641603	-0.640247	0.409879	1		denphalae00645	3.54309	8.93121	9.17673	4.46713	6.63265	4.13785
denphalae00646	546	181	Heparanase-like protein 2 [Dendrobium catenatum]	140.21	114.099	166.321	1.45768	0.543678	0.565209	1		denphalae00646	9.17893	0.234529	18.6288	15.2009	11.1634	14.1187
denphalae00647	1104	367	Heparanase-like protein 2 [Dendrobium catenatum]	170.464	211.037	129.89	0.615485	-0.700205	0.356668	1		denphalae00647	4.76102	9.0472	9.35881	5.0119	6.85497	3.62062
denphalae00648	432	143	Heparanase-like protein 2 [Dendrobium catenatum]	112.573	146.666	78.4791	0.535087	-0.902154	0.277888	1		denphalae00648	6.88524	20.7493	12.1911	5.84721	12.3101	5.83801
denphalae00649	660	219	Heparanase-like protein 2 [Dendrobium catenatum]	29.8539	31.2252	28.4825	0.912161	-0.132639	0.853567	1		denphalae00649	1.60513	1.09944	3.35024	1.57951	2.41726	1.73037
denphalae00650	1104	367	Heparanase-like protein 2 [Dendrobium catenatum]	171.936	217.156	126.716	0.583524	-0.777137	0.308946	1		denphalae00650	4.42886	9.97512	9.24956	4.17658	6.48443	4.56887
denphalae00651	744	248	Heparanase-like protein 2 [Dendrobium catenatum]	39.7423	37.4958	41.9888	1.11983	0.163276	0.951923	1		denphalae00651	2.19062	0.45897	3.99867	2.96403	2.19933	2.30251
denphalae00652	1104	367	Heparanase-like protein 2 [Dendrobium catenatum]	174.062	211.286	136.837	0.647639	-0.626739	0.404708	1		denphalae00652	4.94556	8.69923	9.65014	4.39449	7.37373	4.65508
denphalae00653	1104	367	Heparanase-like protein 2 [Dendrobium catenatum]	169.333	210.154	128.512	0.611516	-0.709538	0.328891	1		denphalae00653	4.87174	7.77132	10.779	3.88604	7.15141	4.39646
denphalae00654	1104	367	Heparanase-like protein 2 [Dendrobium catenatum]	170.407	206.418	134.395	0.651083	-0.619087	0.415775	1		denphalae00654	4.83484	8.77656	9.06749	4.50344	6.81792	4.82749
denphalae00655	1503	500	uncharacterized protein LOC110103225 isoform X1 [Dendrobium catenatum] &gt;gi|1315706106|gb|PKU70421.1| hypothetical protein MA16_Dca007173 [Dendrobium catenatum]	115.312	114.761	115.863	1.00961	0.013796	0.996078	1		denphalae00655	3.79532	2.32875	3.47729	3.73475	2.44955	4.11582
denphalae00656	885	294	glycerophosphodiester phosphodiesterase GDPD6 [Dendrobium catenatum] &gt;gi|1315715684|gb|PKU79503.1| putative glycerophosphoryl diester phosphodiesterase 3 [Dendrobium catenatum]	170.679	239.447	101.91	0.425606	-1.23241	0.115398	0.867334		denphalae00656	4.60401	17.5078	9.35795	5.21011	5.22322	4.83918
denphalae00657	1323	440	omega-hydroxypalmitate O-feruloyl transferase-like [Phalaenopsis equestris]	78.31	85.5809	71.0392	0.830082	-0.268674	0.723857	1		denphalae00657	4.74286	2.35522	0.911629	1.03041	1.91706	4.42403
denphalae00658	489	162	omega-hydroxypalmitate O-feruloyl transferase-like [Phalaenopsis equestris]	7.59987	4.86532	10.3344	2.1241	1.08685	0.487278	1		denphalae00658	1.16654	0	0.164429	0.901936	0.585588	1.36236
denphalae00659	579	192	putative clathrin assembly protein At1g03050 [Dendrobium catenatum]	135.332	57.4151	213.249	3.71417	1.89304	0.0132121	0.284082		denphalae00659	5.0668	1.62185	6.17971	31.2313	4.16847	12.7387
denphalae00660	1764	587	pentatricopeptide repeat-containing protein At4g38010 [Dendrobium catenatum] &gt;gi|1315720864|gb|PKU84293.1| Pentatricopeptide repeat-containing protein [Dendrobium catenatum]	80.6494	101.454	59.8444	0.589865	-0.761542	0.390318	1		denphalae00660	1.80167	3.62961	1.27628	0.72735	1.85522	1.99621
denphalae00661	717	238	protein HHL1, chloroplastic isoform X2 [Phalaenopsis equestris]	1185.03	1139.91	1230.14	1.07916	0.109904	0.90064	1		denphalae00661	68.1365	40.4816	93.6945	82.5949	66.2394	79.2424
denphalae00662	603	200	protein HHL1, chloroplastic isoform X2 [Phalaenopsis equestris]	885.749	927.702	843.796	0.909555	-0.136767	0.834541	1		denphalae00662	59.0573	59.4606	71.5384	62.9022	63.8374	58.87
denphalae00663	630	209	protein HHL1, chloroplastic isoform X2 [Phalaenopsis equestris]	797.152	745.94	848.364	1.13731	0.185623	0.789326	1		denphalae00663	56.0089	32.5891	61.3253	62.4976	58.1796	58.0087
denphalae00664	615	204	protein HHL1, chloroplastic isoform X2 [Phalaenopsis equestris]	2025.22	2417.68	1632.77	0.675346	-0.566302	0.344209	1		denphalae00664	118.659	188.227	168.721	118.786	120.328	113.199
denphalae00665	690	229	protein HHL1, chloroplastic isoform X2 [Phalaenopsis equestris]	1269.06	1324.43	1213.7	0.916398	-0.125954	0.821345	1		denphalae00665	70.3893	67.4287	101.265	81.2363	75.7678	76.4812
denphalae00666	360	119	protein virilizer homolog isoform X1 [Dendrobium catenatum]	24.033	18.4397	29.6262	1.60665	0.684057	0.502758	1		denphalae00666	2.49	1.42281	2.56851	4.12089	2.38627	4.49416
denphalae00667	6729	2242	protein virilizer homolog isoform X2 [Dendrobium catenatum] &gt;gi|1315713021|gb|PKU76935.1| hypothetical protein MA16_Dca001541 [Dendrobium catenatum]	3515.79	3087.45	3944.13	1.27747	0.35329	0.573413	1		denphalae00667	26.7035	10.181	21.8609	28.327	18.5783	31.4265
denphalae00668	444	147	uncharacterized protein LOC110033014 isoform X2 [Phalaenopsis equestris] &gt;gi|1175877651|ref|XP_020592505.1| uncharacterized protein LOC110033015 isoform X2 [Phalaenopsis equestris]	10.2417	10.5428	9.94065	0.942889	-0.0848398	0.960934	1		denphalae00668	0.367077	1.92271	0.362188	1.53518	0.552804	0.857392
denphalae00669	495	164	uncharacterized protein LOC110033013 [Phalaenopsis equestris] &gt;gi|1175882414|ref|XP_020594853.1| uncharacterized protein LOC110034955 [Phalaenopsis equestris] &gt;gi|1175889345|ref|XP_020598199.1| uncharacterized protein LOC110037817 [Phalaenopsis equestris]	5.23123	4.05168	6.41078	1.58225	0.661978	0.619058	1		denphalae00669	0.164628	0.603616	0.162436	0.891004	0.330566	0.480659
denphalae00670	540	180	RING-H2 finger protein ATL2-like [Dendrobium catenatum] &gt;gi|1315694548|gb|PKU60665.1| RING-H2 finger protein ATL2 [Dendrobium catenatum]	17.198	15.149	19.247	1.27051	0.345409	0.802212	1		denphalae00670	2.11273	0.474269	1.0423	0.148501	2.72717	1.93866
denphalae00671	732	243	ethylene-responsive transcription factor ERF061 [Dendrobium catenatum] &gt;gi|1315707162|gb|PKU71416.1| Ethylene-responsive transcription factor ERF061 [Dendrobium catenatum]	19.2994	14.8054	23.7934	1.60708	0.684441	0.458371	1		denphalae00671	1.16893	0.991301	0.27461	3.01262	1.06181	0.0650072
denphalae00672	324	107	uncharacterized protein LOC114314723 [Camellia sinensis]	22.2759	15.3906	29.1611	1.89474	0.921998	0.412883	1		denphalae00672	3.01819	0.395224	2.8539	4.57877	1.13632	6.46219
denphalae00673	1047	348	uncharacterized protein LOC110110341 [Dendrobium catenatum]	37.0599	19.8988	54.221	2.72484	1.44617	0.129807	0.8991		denphalae00673	1.75124	0.0815363	0.691166	3.06362	0.820495	3.04509
denphalae00674	462	154	Retrovirus-related Pol polyprotein from transposon TNT 1-94 [Dendrobium catenatum]	8.92031	5.45406	12.3866	2.27107	1.18338	0.424852	1		denphalae00674	1.14652	0	0.435096	0.954647	0.265633	2.47196
denphalae00675	1581	526	pre-mRNA-processing factor 19 isoform X1 [Dendrobium catenatum]	2689.8	2460.19	2919.4	1.18665	0.246897	0.674968	1		denphalae00675	72.7543	46.518	76.7185	69.0317	85.3857	92.3413
denphalae00676	717	238	Zinc finger protein 6 [Dendrobium catenatum]	83.3316	94.6195	72.0437	0.761404	-0.393266	0.732797	1		denphalae00676	3.6938	8.98929	2.52319	2.57235	5.24894	5.70758
denphalae00677	1869	622	protein DENND6B [Dendrobium catenatum] &gt;gi|1315708561|gb|PKU72748.1| hypothetical protein MA16_Dca007468 [Dendrobium catenatum]	639.723	632.334	647.112	1.02337	0.0333287	0.921022	1		denphalae00677	13.3856	14.3423	13.7021	15.0169	13.9204	17.2621
denphalae00678	705	234	B3 domain-containing protein Os06g0194400 [Dendrobium catenatum] &gt;gi|1315724461|gb|PKU87497.1| B3 domain-containing protein [Dendrobium catenatum]	631.228	485.101	777.355	1.60246	0.680289	0.328393	1		denphalae00678	40.4565	8.59739	40.9442	61.0812	35.3952	49.7451
denphalae00679	483	160	B3 domain-containing protein Os06g0194400-like [Phalaenopsis equestris]	191.248	128.407	254.089	1.97878	0.984609	0.214513	1		denphalae00679	17.8842	0.972105	16.5639	30.1336	15.4991	24.1374
denphalae00680	513	170	protein CURVATURE THYLAKOID 1A, chloroplastic-like [Dendrobium catenatum] &gt;gi|1315698367|gb|PKU63249.1| Uncharacterized protein MA16_Dca014715 [Dendrobium catenatum]	4973.54	5099.49	4847.58	0.9506	-0.073089	0.918355	1		denphalae00680	450.822	384.241	392.232	440.891	434.752	375.116
denphalae00681	501	166	protein CURVATURE THYLAKOID 1A, chloroplastic [Dendrobium catenatum] &gt;gi|1315724985|gb|PKU87976.1| Uncharacterized protein MA16_Dca007918 [Dendrobium catenatum]	2763.57	3355.11	2172.02	0.647377	-0.627322	0.310861	1		denphalae00681	199.01	366.352	231.828	188.631	210.09	175.904
denphalae00682	399	132	hypothetical protein MA16_Dca024200 [Dendrobium catenatum]	450.562	326.105	575.018	1.76329	0.818273	0.217224	1		denphalae00682	41.4603	21.7165	40.5051	76.6732	53.3131	60.8233
denphalae00683	450	150	hypothetical protein MA16_Dca024200 [Dendrobium catenatum]	159.402	119.629	199.174	1.66493	0.735462	0.346082	1		denphalae00683	14.8495	4.07872	15.6344	26.4628	17.5448	14.0641
denphalae00684	768	255	hypothetical protein MA16_Dca023871 [Dendrobium catenatum]	200.169	281.417	118.921	0.422577	-1.24271	0.0985316	0.819918		denphalae00684	9.70889	20.6196	13.1392	6.57811	8.36261	5.51444
denphalae00685	801	266	coiled-coil domain-containing protein 93 isoform X1 [Dendrobium catenatum]	197.56	274.565	120.554	0.439071	-1.18748	0.110491	0.856758		denphalae00685	9.76671	18.278	12.899	6.25705	7.09881	6.65362
denphalae00686	561	186	hypothetical protein MA16_Dca023871 [Dendrobium catenatum]	38.3117	43.6052	33.0183	0.757209	-0.401236	0.629784	1		denphalae00686	3.26836	2.35867	4.15644	2.93031	2.40632	2.45984
denphalae00687	708	235	hypothetical protein MA16_Dca023871 [Dendrobium catenatum]	59.3871	66.5974	52.1768	0.783466	-0.352057	0.660066	1		denphalae00687	3.39546	3.49673	4.76983	2.94484	2.71561	4.23428
denphalae00688	561	186	hypothetical protein MA16_Dca023871 [Dendrobium catenatum]	32.0151	35.0428	28.9875	0.827202	-0.273688	0.730376	1		denphalae00688	2.97784	1.59781	3.36815	2.07266	1.89589	2.96878
denphalae00689	648	215	hypothetical protein MA16_Dca023871 [Dendrobium catenatum]	57.7653	70.8073	44.7233	0.631619	-0.662873	0.410401	1		denphalae00689	4.52728	4.14986	4.83923	2.84626	2.65141	3.74514
denphalae00690	648	215	hypothetical protein MA16_Dca023871 [Dendrobium catenatum]	59.3639	75.2335	43.4943	0.578124	-0.79055	0.315233	1		denphalae00690	4.15	4.14986	6.1421	2.78439	2.33577	3.892
denphalae00691	447	148	hypothetical protein MA16_Dca023871 [Dendrobium catenatum]	22.3528	19.3932	25.3125	1.30523	0.384304	0.78051	1		denphalae00691	2.46114	0.381962	2.87806	3.04974	2.19638	2.23555
denphalae00692	1335	444	uncharacterized protein LOC110107578 [Dendrobium catenatum] &gt;gi|1315714069|gb|PKU77929.1| UDP-N-acetylglucosamine--N-acetylmuramyl-(pentapeptide) pyrophosphoryl-undecaprenol N-acetylglucosamine transferase [Dendrobium catenatum]	92.4563	84.8303	100.082	1.17979	0.238532	0.672184	1		denphalae00692	2.10595	3.51705	1.92733	3.27369	2.69653	4.06346
denphalae00693	1056	351	cyclin-D3-1 [Dendrobium catenatum] &gt;gi|1315693114|gb|PKU59759.1| Cyclin-D3-1 [Dendrobium catenatum]	18.4945	10.8867	26.1023	2.39762	1.2616	0.259306	1		denphalae00693	0.73311	0.121262	0.494921	1.63266	0.348644	1.30679
denphalae00694	1071	356	cyclin-D3-1 [Dendrobium catenatum] &gt;gi|1315693114|gb|PKU59759.1| Cyclin-D3-1 [Dendrobium catenatum]	91.8305	79.8495	103.811	1.30009	0.37861	0.690746	1		denphalae00694	5.55448	1.15578	2.96547	3.03241	3.24663	6.88675
denphalae00695	651	216	cyclin-D4-1 [Dendrobium catenatum] &gt;gi|1315701226|gb|PKU65907.1| Cyclin-D3-1 [Dendrobium catenatum]	8.18749	4.85808	11.5169	2.37067	1.24529	0.361183	1		denphalae00695	0.563302	0.196702	0.185267	1.41657	0.377028	0.511669
denphalae00696	1503	500	homeobox protein BEL1 homolog [Dendrobium catenatum] &gt;gi|1315718474|gb|PKU82062.1| Homeobox protein BEL1 like [Dendrobium catenatum]	734.363	1026.83	441.9	0.430355	-1.2164	0.0641596	0.686475		denphalae00696	20.7387	41.3211	18.1354	9.97711	16.1126	13.0757
denphalae00697	1014	337	homeobox protein BEL1 homolog [Dendrobium catenatum] &gt;gi|1315718474|gb|PKU82062.1| Homeobox protein BEL1 like [Dendrobium catenatum]	204.271	202.536	206.006	1.01713	0.0245076	0.942876	1		denphalae00697	13.0595	2.90455	10.0309	7.5129	9.92431	9.66722
denphalae00698	540	179	homeobox protein BEL1 homolog [Dendrobium catenatum] &gt;gi|1315718474|gb|PKU82062.1| Homeobox protein BEL1 like [Dendrobium catenatum]	491.944	792.003	191.885	0.242278	-2.04526	0.0035658	0.115844		denphalae00698	31.54	106.553	29.1098	10.989	23.7112	12.3369
denphalae00699	1467	488	homeobox protein BEL1 homolog [Dendrobium catenatum]	1063.53	1452.71	674.359	0.464208	-1.10716	0.0635643	0.683369		denphalae00699	32.8019	45.1865	42.4226	12.8458	27.2159	21.3436
denphalae00700	315	104	hypothetical protein MA16_Dca010161 [Dendrobium catenatum]	24.081	42.0131	6.14887	0.146356	-2.77245	0.0076156	0.197044		denphalae00700	2.84572	6.50427	6.76429	0.891004	0.389595	1.35958
denphalae00701	1146	381	uncharacterized protein LOC110108654 [Dendrobium catenatum] &gt;gi|1315706389|gb|PKU70686.1| UPF0496 protein 4 [Dendrobium catenatum]	170.846	160.991	180.7	1.12243	0.166621	0.849944	1		denphalae00701	6.71981	3.87361	7.19161	7.69715	5.35439	7.9724
denphalae00702	294	97	disease resistance protein Pik-1-like isoform X1 [Dendrobium catenatum] &gt;gi|1315711919|gb|PKU75860.1| hypothetical protein MA16_Dca005907 [Dendrobium catenatum]	29.0378	29.4343	28.6414	0.973061	-0.0393985	1	1		denphalae00702	2.91039	4.50072	4.78605	7.36442	3.75681	1.45669
denphalae00703	594	197	uncharacterized protein LOC110109114 [Dendrobium catenatum] &gt;gi|1179549961|ref|XP_020695693.1| uncharacterized protein LOC110109114 [Dendrobium catenatum] &gt;gi|1315695751|gb|PKU61426.1| hypothetical protein MA16_Dca026140 [Dendrobium catenatum]	340.272	388.124	292.419	0.753417	-0.40848	0.550001	1		denphalae00703	29.2215	25.3662	26.0574	19.6426	22.4509	23.5523
denphalae00704	594	197	uncharacterized protein LOC110109114 [Dendrobium catenatum] &gt;gi|1179549961|ref|XP_020695693.1| uncharacterized protein LOC110109114 [Dendrobium catenatum] &gt;gi|1315695751|gb|PKU61426.1| hypothetical protein MA16_Dca026140 [Dendrobium catenatum]	317.05	358.653	275.447	0.768005	-0.380812	0.581434	1		denphalae00704	25.586	23.0667	25.9897	17.4826	24.5858	19.5468
denphalae00705	1920	639	prolyl endopeptidase isoform X1 [Dendrobium catenatum] &gt;gi|1315720286|gb|PKU83748.1| prolyl oligopeptidase [Dendrobium catenatum]	524.245	694.916	353.573	0.5088	-0.974831	0.0986492	0.819918		denphalae00705	6.04816	7.98106	32.4763	0.480307	14.2324	10.1862
denphalae00706	2418	805	prolyl endopeptidase isoform X1 [Dendrobium catenatum] &gt;gi|1315720286|gb|PKU83748.1| prolyl oligopeptidase [Dendrobium catenatum]	3241.82	5390.12	1093.52	0.202876	-2.30133	0.000122261	0.00802953		denphalae00706	12.4865	165.176	75.8999	1.02808	38.4037	21.372
denphalae00707	339	113	hypothetical protein MA16_Dca026141 [Dendrobium catenatum]	58.2547	80.0421	36.4673	0.455601	-1.13416	0.20692	1		denphalae00707	6.00966	15.3613	6.04821	2.60205	7.24027	4.49182
denphalae00708	393	130	mitochondrial uncoupling protein 5 [Dendrobium catenatum] &gt;gi|1315701219|gb|PKU65900.1| Mitochondrial uncoupling protein 4 [Dendrobium catenatum]	5.1649	1.11103	9.21878	8.29751	3.05268	0.064246	0.6865		denphalae00708	0	0.217223	0.102297	2.95868	0	0
denphalae00709	1722	573	ubiquitin carboxyl-terminal hydrolase 22 isoform X1 [Dendrobium catenatum] &gt;gi|1622091519|ref|XP_028555695.1| ubiquitin carboxyl-terminal hydrolase 22 isoform X1 [Dendrobium catenatum] &gt;gi|1315702445|gb|PKU67043.1| Ubiquitin carboxyl-terminal hydrolase 22 [Dendrobium catenatum]	201.98	99.4603	304.499	3.06152	1.61425	0.0318556	0.482697		denphalae00709	2.83941	0.545327	4.22573	10.8737	4.63238	7.90324
denphalae00710	399	132	probable prolyl 4-hydroxylase 9 [Dendrobium catenatum] &gt;gi|1315711023|gb|PKU75048.1| prolyl 4-hydroxylase [Dendrobium catenatum]	39.6091	55.1535	24.0646	0.436321	-1.19654	0.195532	0.991713		denphalae00710	3.7784	7.70242	4.93719	1.70832	3.38333	2.98153
denphalae00711	912	303	probable prolyl 4-hydroxylase 9 [Dendrobium catenatum] &gt;gi|1315711023|gb|PKU75048.1| prolyl 4-hydroxylase [Dendrobium catenatum]	130.469	143.464	117.474	0.81884	-0.288347	0.684575	1		denphalae00711	8.22058	5.28873	6.12741	4.61622	6.32452	6.26122
denphalae00712	399	132	probable prolyl 4-hydroxylase 9 [Dendrobium catenatum] &gt;gi|1315711023|gb|PKU75048.1| prolyl 4-hydroxylase [Dendrobium catenatum]	39.5092	54.9503	24.0681	0.437998	-1.19101	0.195714	0.991713		denphalae00712	3.98264	7.48846	4.93719	1.30636	3.6909	3.10079
denphalae00713	756	251	uncharacterized protein LOC110111883 [Dendrobium catenatum]	59.3847	2.71626	116.053	42.7253	5.41702	5.2863e-08	9.35876e-06		denphalae00713	0.0538962	0.169382	0.212713	18.6687	0.486994	0.251774
denphalae00714	357	119	hypothetical protein MA16_Dca021968 [Dendrobium catenatum]	93.7464	72.0048	115.488	1.60389	0.681576	0.397846	1		denphalae00714	14.1525	4.18473	7.54507	19.3176	7.67732	15.995
denphalae00715	606	201	calmodulin-binding protein 25-like [Dendrobium catenatum] &gt;gi|1315712466|gb|PKU76380.1| hypothetical protein MA16_Dca000983 [Dendrobium catenatum]	489.693	514.55	464.836	0.903382	-0.146591	0.964229	1		denphalae00715	28.6429	54.8697	15.1258	25.87	31.862	45.5436
denphalae00716	2145	714	ATP-dependent zinc metalloprotease FTSH 1, chloroplastic [Dendrobium catenatum] &gt;gi|1315702433|gb|PKU67033.1| ATP-dependent zinc metalloprotease FTSH 1, chloroplastic [Dendrobium catenatum]	23301.9	26161.8	20442	0.781369	-0.355924	0.638514	1		denphalae00716	433.08	674.988	340.89	410.036	482.194	369.412
denphalae00717	627	208	2-alkenal reductase (NADP(+)-dependent) isoform X1 [Dendrobium catenatum] &gt;gi|1315711507|gb|PKU75477.1| NADP-dependent alkenal double bond reductase P2 [Dendrobium catenatum]	52.5162	57.6846	47.3479	0.820807	-0.284885	0.831341	1		denphalae00717	2.9893	5.51423	2.3083	3.38923	3.78411	2.80806
denphalae00718	330	109	2-alkenal reductase (NADP(+)-dependent) isoform X2 [Dendrobium catenatum]	30.2651	38.4033	22.1269	0.576173	-0.795426	0.501518	1		denphalae00718	1.97554	9.05423	2.07105	3.28051	2.72717	2.88395
denphalae00719	627	208	2-alkenal reductase (NADP(+)-dependent) isoform X1 [Dendrobium catenatum] &gt;gi|1315711507|gb|PKU75477.1| NADP-dependent alkenal double bond reductase P2 [Dendrobium catenatum]	47.3252	49.1607	45.4898	0.92533	-0.111961	0.980872	1		denphalae00719	2.85933	4.28885	2.18006	3.00554	3.58838	3.03574
denphalae00720	1038	345	2-alkenal reductase (NADP(+)-dependent) isoform X1 [Dendrobium catenatum] &gt;gi|1315711507|gb|PKU75477.1| NADP-dependent alkenal double bond reductase P2 [Dendrobium catenatum]	124.055	97.1826	150.928	1.55304	0.635093	0.367777	1		denphalae00720	4.12165	3.57758	3.87311	7.64821	5.75385	5.82209
denphalae00721	2145	714	uncharacterized protein LOC110110387 [Dendrobium catenatum] &gt;gi|1315710282|gb|PKU74333.1| hypothetical protein MA16_Dca003536 [Dendrobium catenatum]	115.81	125.923	105.697	0.839375	-0.252613	0.717805	1		denphalae00721	2.5834	1.98994	2.75516	2.24309	1.52569	2.83959
denphalae00722	1290	429	F-box protein At2g26850-like isoform X1 [Dendrobium catenatum] &gt;gi|1315718711|gb|PKU82286.1| F-box protein [Dendrobium catenatum]	38.0446	39.5707	36.5185	0.922869	-0.115803	0.962263	1		denphalae00722	0.915984	1.55516	1.21543	1.49191	1.14161	1.10663
denphalae00723	1221	406	F-box protein At2g26850-like [Dendrobium catenatum] &gt;gi|1315709799|gb|PKU73894.1| F-box protein [Dendrobium catenatum]	108.229	111.17	105.287	0.947088	-0.0784294	0.875346	1		denphalae00723	5.63963	2.41213	3.49017	4.00623	2.11071	5.4951
denphalae00724	843	280	zinc finger protein CONSTANS-LIKE 2 [Dendrobium catenatum]	772.082	1213.08	331.081	0.272926	-1.87342	0.00466716	0.139864		denphalae00724	31.8037	103.9	28.5187	16.2664	22.8558	12.6442
denphalae00725	1320	439	Hypothetical predicted protein [Marmota monax]	21.1628	1.1916	41.134	34.5198	5.10935	7.70382e-05	0.00545548		denphalae00725	0	0	0.121827	0.577128	0	3.82124
denphalae00726	1878	625	zinc finger CCCH domain-containing protein 33-like [Dendrobium catenatum] &gt;gi|1315723081|gb|PKU86407.1| Zinc finger CCCH domain-containing protein 33 [Dendrobium catenatum]	6666.43	1115.12	12217.7	10.9565	3.45371	5.54496e-09	1.19621e-06		denphalae00726	27.7712	18.001	28.9426	739.925	36.2025	51.8674
denphalae00727	3015	1004	leucine-rich repeat receptor-like serine/threonine-protein kinase BAM1 [Dendrobium catenatum] &gt;gi|1315706532|gb|PKU70819.1| Leucine-rich repeat receptor-like serine/threonine-protein kinase BAM1 [Dendrobium catenatum]	76.2476	68.2677	84.2275	1.23378	0.303089	0.756194	1		denphalae00727	1.419	0.453033	1.04007	0.678227	1.24826	1.86237
denphalae00728	3027	1008	leucine-rich repeat receptor-like serine/threonine-protein kinase BAM1 [Dendrobium catenatum] &gt;gi|1315699344|gb|PKU64153.1| Leucine-rich repeat receptor-like serine/threonine-protein kinase BAM1 [Dendrobium catenatum]	2465.22	2496.14	2434.3	0.975226	-0.0361919	0.952042	1		denphalae00728	44.7972	29.3868	28.2628	25.6042	39.8669	42.3347
denphalae00729	564	187	squamosa promoter-binding-like protein 14 [Dendrobium catenatum] &gt;gi|1179570552|ref|XP_020696401.1| squamosa promoter-binding-like protein 14 [Dendrobium catenatum]	10.7688	12.5339	9.00365	0.718346	-0.477249	0.729084	1		denphalae00729	1.01141	0.983857	0.712816	0.639817	0.65278	0.84371
denphalae00730	729	243	squamosa promoter-binding-like protein 14 [Dendrobium catenatum] &gt;gi|1179570552|ref|XP_020696401.1| squamosa promoter-binding-like protein 14 [Dendrobium catenatum]	13.4033	11.9524	14.8543	1.24279	0.313584	0.798	1		denphalae00730	1.11785	0.585518	0.330888	0.880004	0.561146	1.30549
denphalae00731	747	248	derlin-1 [Dendrobium catenatum] &gt;gi|1315716254|gb|PKU80026.1| Derlin-1 [Dendrobium catenatum]	379.659	396.774	362.544	0.913731	-0.130159	0.889529	1		denphalae00731	18.3273	24.1135	22.1734	23.0265	18.6192	22.9327
denphalae00732	1074	357	S-norcoclaurine synthase 1-like [Dendrobium catenatum] &gt;gi|1315724521|gb|PKU87555.1| S-norcoclaurine synthase 1 [Dendrobium catenatum]	109.413	125.009	93.8157	0.75047	-0.414134	0.512685	1		denphalae00732	3.64206	2.98074	8.19778	0.298661	3.31374	8.55117
denphalae00733	867	288	S-norcoclaurine synthase 1-like [Dendrobium catenatum] &gt;gi|1315724521|gb|PKU87555.1| S-norcoclaurine synthase 1 [Dendrobium catenatum]	39.9242	37.2882	42.5602	1.14138	0.190784	0.962337	1		denphalae00733	1.2219	0.344625	4.12693	0.184984	1.22675	5.48849
denphalae00734	1767	588	uncharacterized protein LOC110035624 [Phalaenopsis equestris] &gt;gi|1175883796|ref|XP_020595545.1| uncharacterized protein LOC110035624 [Phalaenopsis equestris]	461.027	578.029	344.024	0.595168	-0.74863	0.241616	1		denphalae00734	13.7432	12.1989	14.584	5.78623	9.67705	10.6912
denphalae00735	798	265	uncharacterized protein LOC110100514 [Dendrobium catenatum]	673.968	577.001	770.935	1.33611	0.418034	0.442826	1		denphalae00735	28.0317	32.6818	27.2553	35.3722	53.108	39.8333
denphalae00736	2283	760	pentatricopeptide repeat-containing protein At1g20230 [Dendrobium catenatum] &gt;gi|1179512353|ref|XP_020678577.1| pentatricopeptide repeat-containing protein At1g20230 [Dendrobium catenatum] &gt;gi|1179512372|ref|XP_020678584.1| pentatricopeptide repeat-containing protein At1g20230 [Dendrobium catenatum] &gt;gi|1622118479|ref|XP_028557153.1| pentatricopeptide repeat-containing protein At1g20230 …	55.0261	50.9804	59.0718	1.15872	0.212528	0.8014	1		denphalae00736	1.16008	0.747862	0.880483	1.29962	0.949671	1.18807
denphalae00737	2283	760	pentatricopeptide repeat-containing protein At1g20230 [Dendrobium catenatum] &gt;gi|1179512353|ref|XP_020678577.1| pentatricopeptide repeat-containing protein At1g20230 [Dendrobium catenatum] &gt;gi|1179512372|ref|XP_020678584.1| pentatricopeptide repeat-containing protein At1g20230 [Dendrobium catenatum] &gt;gi|1622118479|ref|XP_028557153.1| pentatricopeptide repeat-containing protein At1g20230 …	49.2678	45.2881	53.2475	1.17575	0.233582	0.797827	1		denphalae00737	1.0173	0.59829	0.880483	1.14156	0.931753	1.02132
denphalae00738	783	261	dof zinc finger protein DOF5.6 [Dendrobium catenatum]	48.7084	46.7413	50.6756	1.08417	0.116593	0.856999	1		denphalae00738	1.45706	2.72569	3.08068	2.20191	3.3959	3.03865
denphalae00739	786	261	dof zinc finger protein DOF1.2-like [Dendrobium catenatum] &gt;gi|1315708412|gb|PKU72603.1| Dof zinc finger protein DOF3.5 [Dendrobium catenatum]	37.2711	44.1616	30.3806	0.687941	-0.539644	0.505891	1		denphalae00739	1.65885	1.41195	4.09189	0.969222	2.60226	1.57407
denphalae00740	693	230	uncharacterized protein LOC110115467 [Dendrobium catenatum] &gt;gi|1315701175|gb|PKU65856.1| hypothetical protein MA16_Dca009185 [Dendrobium catenatum]	160.011	143.564	176.459	1.22914	0.297644	0.679131	1		denphalae00740	8.93696	7.14484	9.74614	8.56289	12.042	13.5271
denphalae00741	1068	355	zinc finger transcription factor YY1 isoform X1 [Dendrobium catenatum]	657.45	593.468	721.432	1.21562	0.281694	0.661421	1		denphalae00741	26.4006	17.0657	26.3878	25.9417	31.2169	33.0156
denphalae00742	1770	589	uncharacterized protein LOC110103724 isoform X3 [Dendrobium catenatum]	100.107	98.2312	101.984	1.0382	0.0540825	0.935832	1		denphalae00742	3.26885	0.289385	3.81586	2.33322	2.26494	3.11858
denphalae00743	1770	589	uncharacterized protein LOC110103724 isoform X3 [Dendrobium catenatum]	110.706	93.1286	128.284	1.37749	0.462042	0.628726	1		denphalae00743	3.31489	0.409962	3.22531	2.9675	2.47294	4.30149
denphalae00744	2157	718	uncharacterized protein LOC110103724 isoform X3 [Dendrobium catenatum]	271.6	315.453	227.746	0.721964	-0.470001	0.467489	1		denphalae00744	6.10144	4.57119	7.69762	4.40545	4.07748	5.64758
denphalae00745	666	221	probable glutathione S-transferase DHAR1, cytosolic [Dendrobium catenatum] &gt;gi|1315699520|gb|PKU64326.1| Glutathione S-transferase DHAR3, chloroplastic [Dendrobium catenatum]	1763.39	1913.56	1613.22	0.843047	-0.246315	0.749741	1		denphalae00745	90.7903	150.1	103.103	102.225	121.003	97.8856
denphalae00746	1158	385	probable serine/threonine-protein kinase PBL21 [Dendrobium catenatum] &gt;gi|1315713803|gb|PKU77670.1| Serine/threonine-protein kinase PBS1 [Dendrobium catenatum]	58.098	55.9999	60.1962	1.07493	0.104246	0.856873	1		denphalae00746	2.56859	2.24848	1.04152	2.73534	1.44837	2.75321
denphalae00747	1440	479	piriformospora indica-insensitive protein 2 isoform X1 [Dendrobium catenatum] &gt;gi|1315696223|gb|PKU61764.1| Piriformospora indica-insensitive protein 2 [Dendrobium catenatum]	89.5229	86.1399	92.906	1.07855	0.10909	0.9429	1		denphalae00747	3.70671	1.30424	2.65227	3.53617	1.90334	3.1393
denphalae00748	1440	479	piriformospora indica-insensitive protein 2 isoform X1 [Dendrobium catenatum] &gt;gi|1315696223|gb|PKU61764.1| Piriformospora indica-insensitive protein 2 [Dendrobium catenatum]	92.9794	92.8342	93.1246	1.00313	0.00450621	0.978119	1		denphalae00748	3.70671	1.74887	2.70811	3.98167	1.73289	2.8419
denphalae00749	390	129	NADH dehydrogenase [ubiquinone] 1 beta subcomplex subunit 9 [Phalaenopsis equestris]	152.383	173.827	130.938	0.753269	-0.408764	0.517689	1		denphalae00749	23.4025	9.95966	23.7094	11.9257	16.6777	16.2278
denphalae00750	351	116	NADH dehydrogenase [ubiquinone] 1 beta subcomplex subunit 9 [Phalaenopsis equestris]	372.339	467.04	277.639	0.594464	-0.750338	0.271081	1		denphalae00750	52.8182	56.6691	53.3747	25.702	45.6859	33.8926
denphalae00751	303	100	hypothetical protein MA16_Dca021478 [Dendrobium catenatum]	39.1877	40.4373	37.9381	0.938196	-0.0920382	0.894307	1		denphalae00751	7.1271	3.66267	6.1034	6.21938	4.18526	6.28188
denphalae00752	1902	633	villin-1 [Dendrobium catenatum]	125.042	94.1429	155.94	1.65642	0.72807	0.397166	1		denphalae00752	3.70608	0.179534	2.70555	4.49015	2.38735	4.02798
denphalae00753	2031	676	villin-1 [Dendrobium catenatum]	152.715	131.502	173.929	1.32263	0.403412	0.691663	1		denphalae00753	4.27316	0.252196	4.09748	4.4616	2.29614	4.68589
denphalae00754	345	114	villin-5 [Dendrobium catenatum]	240.36	328.514	152.206	0.463315	-1.10994	0.127987	0.896018		denphalae00754	30.1162	48.7466	35.4251	17.7813	21.9359	18.8962
denphalae00755	2757	918	villin-1 isoform X1 [Phalaenopsis equestris]	913.593	1022.49	804.692	0.786988	-0.345586	0.517474	1		denphalae00755	17.7495	10.435	18.7088	13.2051	11.1579	14.5673
denphalae00756	1902	633	villin-1 [Dendrobium catenatum]	117.315	89.8871	144.742	1.61027	0.6873	0.427126	1		denphalae00756	3.27764	0.314185	2.66328	3.83666	1.9787	4.37824
denphalae00757	1890	629	villin-1 [Dendrobium catenatum]	117.108	88.2824	145.933	1.65303	0.725112	0.406772	1		denphalae00757	3.53559	0.090337	2.61637	4.37016	2.18606	3.70108
denphalae00758	2088	695	two-component response regulator ORR21 isoform X2 [Dendrobium catenatum] &gt;gi|1315698374|gb|PKU63256.1| Two-component response regulator ARR2 [Dendrobium catenatum]	598.551	477.993	719.11	1.50444	0.589224	0.409095	1		denphalae00758	12.1183	3.12772	14.6332	16.8791	12.2252	16.7506
denphalae00759	2073	690	two-component response regulator ORR21 isoform X2 [Dendrobium catenatum] &gt;gi|1315698374|gb|PKU63256.1| Two-component response regulator ARR2 [Dendrobium catenatum]	533.372	437.702	629.042	1.43715	0.523208	0.484386	1		denphalae00759	10.8891	2.71795	14.0021	15.0091	9.98514	15.4715
denphalae00760	1137	378	two-component response regulator ORR21 isoform X1 [Dendrobium catenatum]	241.801	200.283	283.319	1.4146	0.50039	0.535385	1		denphalae00760	7.48972	2.81558	12.5877	11.2492	9.82212	12.137
denphalae00761	306	101		618.108	842.347	393.87	0.467587	-1.09669	0.0973039	0.817137		denphalae00761	70.5723	151.069	106.025	50.4465	67.3771	53.028
denphalae00762	1965	654	two-component response regulator ORR21 isoform X1 [Dendrobium catenatum]	456.159	332.213	580.105	1.74618	0.804205	0.268603	1		denphalae00762	9.14441	1.65089	11.4573	14.5485	9.40977	15.4501
denphalae00763	471	156	two-component response regulator ORR21 isoform X2 [Dendrobium catenatum] &gt;gi|1315698374|gb|PKU63256.1| Two-component response regulator ARR2 [Dendrobium catenatum]	60.6322	37.4933	83.7712	2.2343	1.15982	0.187593	0.981411		denphalae00763	5.104	0.362499	5.12138	9.61944	6.07967	7.88036
denphalae00764	2070	689	two-component response regulator ARR14 [Dendrobium catenatum] &gt;gi|1315724990|gb|PKU87981.1| Two-component response regulator ARR2 [Dendrobium catenatum]	882.638	814.454	950.822	1.16743	0.223341	0.772476	1		denphalae00764	22.6954	8.2894	19.5188	18.1494	19.0309	24.2984
denphalae00765	483	160	chromophore lyase CRL, chloroplastic [Dendrobium catenatum] &gt;gi|1315718424|gb|PKU82012.1| hypothetical protein MA16_Dca004029 [Dendrobium catenatum]	135.387	188.205	82.5692	0.43872	-1.18863	0.139965	0.921613		denphalae00765	10.9667	25.3631	8.90622	6.97307	8.97763	6.69937
denphalae00766	609	202	chromophore lyase CRL, chloroplastic [Dendrobium catenatum] &gt;gi|1315718424|gb|PKU82012.1| hypothetical protein MA16_Dca004029 [Dendrobium catenatum]	85.434	78.2034	92.6646	1.18492	0.244788	0.776359	1		denphalae00766	6.42294	3.50445	6.33739	6.12291	7.32171	6.79789
denphalae00767	327	108	chromophore lyase CRL, chloroplastic [Dendrobium catenatum] &gt;gi|1315718424|gb|PKU82012.1| hypothetical protein MA16_Dca004029 [Dendrobium catenatum]	25.0725	16.9886	33.1563	1.95168	0.964719	0.35137	1		denphalae00767	2.49208	0.91373	3.3195	4.65938	3.37769	5.52978
denphalae00768	792	263	chromophore lyase CRL, chloroplastic [Dendrobium catenatum] &gt;gi|1315718424|gb|PKU82012.1| hypothetical protein MA16_Dca004029 [Dendrobium catenatum]	183.883	226.482	141.285	0.623824	-0.68079	0.402982	1		denphalae00768	8.28286	16.7611	8.68016	6.83441	9.24551	7.63046
denphalae00769	576	191	chromophore lyase CRL, chloroplastic [Dendrobium catenatum] &gt;gi|1315718424|gb|PKU82012.1| hypothetical protein MA16_Dca004029 [Dendrobium catenatum]	151.487	212.535	90.4397	0.425528	-1.23267	0.118289	0.874025		denphalae00769	9.19603	23.6394	10.1205	5.63838	8.02526	7.26997
denphalae00770	495	164	chromophore lyase CRL, chloroplastic [Dendrobium catenatum] &gt;gi|1315718424|gb|PKU82012.1| hypothetical protein MA16_Dca004029 [Dendrobium catenatum]	153.292	205.925	100.659	0.488815	-1.03264	0.200255	0.995635		denphalae00770	10.7008	26.9902	10.6395	7.04703	10.826	9.22865
denphalae00771	354	117	chromophore lyase CRL, chloroplastic [Dendrobium catenatum] &gt;gi|1315718424|gb|PKU82012.1| hypothetical protein MA16_Dca004029 [Dendrobium catenatum]	28.7033	22.6741	34.7326	1.53182	0.615245	0.558097	1		denphalae00771	4.02851	1.08519	3.17988	4.98358	3.12007	4.9736
denphalae00772	2382	793	pentatricopeptide repeat-containing protein At4g35130, chloroplastic [Dendrobium catenatum] &gt;gi|1315698556|gb|PKU63430.1| Pentatricopeptide repeat-containing protein [Dendrobium catenatum]	206.725	226.008	187.442	0.829358	-0.269933	0.670536	1		denphalae00772	4.48166	2.92088	4.52324	2.20507	3.33168	5.11412
denphalae00773	507	168	putative 4-hydroxy-4-methyl-2-oxoglutarate aldolase 1 [Dendrobium catenatum] &gt;gi|1179521039|ref|XP_020682365.1| putative 4-hydroxy-4-methyl-2-oxoglutarate aldolase 1 [Dendrobium catenatum] &gt;gi|1315699111|gb|PKU63946.1| Regulator of ribonuclease-like protein 1 [Dendrobium catenatum]	976.259	1023.88	928.633	0.90697	-0.140873	0.842748	1		denphalae00773	81.2499	83.0954	83.6568	65.7181	99.2431	78.6518
denphalae00774	2121	706	ABC transporter G family member 39 [Dendrobium catenatum]	384.16	364.104	404.215	1.11016	0.150771	0.652862	1		denphalae00774	3.63079	11.793	4.34062	14.3481	4.60957	5.94535
denphalae00775	516	172	hypothetical protein BHM03_00022376 [Ensete ventricosum]	13.4203	15.2114	11.6291	0.764499	-0.387414	0.860593	1		denphalae00775	0.710677	2.23348	0.389562	0.932446	0.634225	1.47551
denphalae00776	315	104	uncharacterized protein LOC114578806 [Dendrobium catenatum] &gt;gi|1622127162|ref|XP_028548125.1| uncharacterized protein LOC114578806 [Dendrobium catenatum] &gt;gi|1315694508|gb|PKU60633.1| hypothetical protein MA16_Dca028349 [Dendrobium catenatum]	22.2564	11.837	32.6758	2.76049	1.46492	0.167112	0.96069		denphalae00776	3.49247	0.406517	1.02102	2.29115	4.15568	7.70428
denphalae00777	315	104	uncharacterized protein LOC114578806 [Dendrobium catenatum] &gt;gi|1622127162|ref|XP_028548125.1| uncharacterized protein LOC114578806 [Dendrobium catenatum] &gt;gi|1315694508|gb|PKU60633.1| hypothetical protein MA16_Dca028349 [Dendrobium catenatum]	25.5684	17.4941	33.6427	1.92309	0.943428	0.355957	1		denphalae00777	4.39793	1.08404	1.65916	2.54573	4.15568	7.85534
denphalae00778	2328	775	serine/threonine-protein phosphatase 7 long form homolog [Dendrobium catenatum]	154.698	65.5654	243.831	3.7189	1.89488	0.00884744	0.217352		denphalae00778	1.62772	1.10011	0.742578	7.28533	1.30032	5.3145
denphalae00779	1944	647	uncharacterized protein LOC110108870 [Dendrobium catenatum]	46.2198	6.89108	85.5485	12.4144	3.63394	0.0001011	0.00687544		denphalae00779	0.272475	0.109785	0.0620414	3.52689	0.336687	1.93376
denphalae00780	1161	387	serine/threonine-protein phosphatase 7 long form homolog [Dendrobium catenatum]	85.8601	47.7598	123.96	2.59549	1.37601	0.0891922	0.792752		denphalae00780	2.73742	0.551476	2.07767	4.69676	2.95972	6.72178
denphalae00781	549	183	serine/threonine-protein phosphatase 7 long form homolog [Dendrobium catenatum]	29.5229	15.0929	43.953	2.91217	1.54209	0.129533	0.898733		denphalae00781	2.07809	0	1.61104	3.94379	1.63928	5.20057
denphalae00782	357	119	Serine/threonine-protein phosphatase 7 long form like [Dendrobium catenatum]	147.426	24.3922	270.459	11.0879	3.47092	1.23455e-05	0.00114248		denphalae00782	5.47839	1.55433	1.68919	44.363	12.3754	44.6528
denphalae00783	1311	436	pentatricopeptide repeat-containing protein At1g77405 [Dendrobium catenatum] &gt;gi|1315700065|gb|PKU64836.1| Pentatricopeptide repeat-containing protein [Dendrobium catenatum]	34.5595	37.7387	31.3803	0.831516	-0.266185	0.799661	1		denphalae00783	1.55399	1.20467	0.766644	0.642257	1.49776	1.05261
denphalae00784	453	150	thioredoxin H4-1-like isoform X1 [Dendrobium catenatum] &gt;gi|1622106995|ref|XP_028556489.1| thioredoxin H4-1-like isoform X2 [Dendrobium catenatum]	456.257	450.243	462.27	1.02671	0.0380305	0.942177	1		denphalae00784	45.3327	36.2769	41.7115	53.3717	41.359	40.1271
denphalae00785	309	103	receptor-like protein 7 isoform X1 [Dendrobium catenatum] &gt;gi|1315708833|gb|PKU73005.1| Receptor-like protein 12 [Dendrobium catenatum]	19.9995	13.6104	26.3886	1.93885	0.955205	0.415936	1		denphalae00785	3.82401	0	2.0817	2.4654	4.10399	4.92792
denphalae00786	906	301	transcription factor MYB86-like isoform X4 [Cymbidium ensifolium]	27.0268	40.556	13.4976	0.332815	-1.58721	0.109138	0.853663		denphalae00786	1.70897	2.35564	1.28685	0.265531	0.903036	0.840358
denphalae00787	1080	359	transcription factor MYB86-like isoform X4 [Cymbidium ensifolium]	51.9144	64.6148	39.2139	0.606887	-0.7205	0.398153	1		denphalae00787	2.905	2.60848	1.78679	1.18801	1.74236	1.93866
denphalae00788	1056	351	transcription factor MYB86-like isoform X4 [Cymbidium ensifolium]	61.5757	68.2709	54.8805	0.803864	-0.314976	0.684613	1		denphalae00788	3.58838	2.10188	2.39846	2.01235	2.44051	2.4784
denphalae00789	882	293	transcription factor MYB86-like isoform X4 [Cymbidium ensifolium]	43.6667	51.7123	35.6211	0.688833	-0.537775	0.558946	1		denphalae00789	2.26364	2.71011	2.14233	1.682	1.80884	1.8883
denphalae00790	633	211	transcription factor MYB86-like isoform X4 [Cymbidium ensifolium]	39.3408	32.2182	46.4634	1.44215	0.528219	0.600522	1		denphalae00790	3.08971	0.741748	2.79451	2.91371	3.68362	3.15732
denphalae00791	438	145	protein LIFEGUARD 4-like [Dendrobium catenatum] &gt;gi|1315720348|gb|PKU83807.1| BI1-like protein [Dendrobium catenatum]	11.8948	1.2128	22.5768	18.6155	4.21843	0.00292973	0.0996201		denphalae00791	0.279079	0	0.0917873	6.22482	0.186792	0.108642
denphalae00792	744	247	protein LIFEGUARD 4-like [Dendrobium catenatum] &gt;gi|1315720348|gb|PKU83807.1| BI1-like protein [Dendrobium catenatum]	44.4706	3.03536	85.9059	28.3017	4.82282	1.91526e-06	0.000231931		denphalae00792	0.219062	0.172114	0.108072	14.1734	0.0549832	0.383752
denphalae00793	2034	677	pentatricopeptide repeat-containing protein At3g49240, mitochondrial [Dendrobium catenatum]	1401.23	1540.11	1262.35	0.819648	-0.286923	0.659082	1		denphalae00793	30.489	34.5629	26.96	24.1281	28.1365	30.6005
denphalae00794	747	248	probable transcription factor KAN3 [Dendrobium catenatum]	21.1979	22.9222	19.4737	0.849555	-0.23522	0.785948	1		denphalae00794	1.09091	0.857113	1.93749	0.0536749	1.25954	2.29327
denphalae00795	618	205	peroxisomal nicotinamide adenine dinucleotide carrier isoform X2 [Dendrobium catenatum] &gt;gi|1315713211|gb|PKU77125.1| Peroxisomal nicotinamide adenine dinucleotide carrier [Dendrobium catenatum]	90.1574	74.2871	106.028	1.42727	0.513256	0.534244	1		denphalae00795	4.68112	2.96994	7.67627	3.82786	8.53895	10.8568
denphalae00796	1032	343	peroxisomal nicotinamide adenine dinucleotide carrier isoform X2 [Dendrobium catenatum] &gt;gi|1315713211|gb|PKU77125.1| Peroxisomal nicotinamide adenine dinucleotide carrier [Dendrobium catenatum]	186.068	152.9	219.236	1.43385	0.519898	0.528478	1		denphalae00796	6.67247	2.523	10.0118	5.55582	8.87915	14.3862
denphalae00797	423	140	uncharacterized protein LOC110037961 [Phalaenopsis equestris] &gt;gi|1175889668|ref|XP_020598370.1| uncharacterized protein LOC110037961 [Phalaenopsis equestris]	407.729	501.28	314.178	0.626751	-0.674035	0.337856	1		denphalae00797	44.9838	56.6096	41.7235	27.7728	43.6153	26.8862
denphalae00798	423	140	uncharacterized protein LOC110037961 [Phalaenopsis equestris] &gt;gi|1175889668|ref|XP_020598370.1| uncharacterized protein LOC110037961 [Phalaenopsis equestris]	388.97	471.383	306.556	0.650334	-0.620746	0.389643	1		denphalae00798	41.7088	55.9032	36.4011	25.4031	39.747	31.2735
denphalae00799	423	140	uncharacterized protein LOC110037961 [Phalaenopsis equestris] &gt;gi|1175889668|ref|XP_020598370.1| uncharacterized protein LOC110037961 [Phalaenopsis equestris]	369.368	444.446	294.29	0.662149	-0.594772	0.416956	1		denphalae00799	37.5668	52.4724	36.4011	25.3083	41.8746	24.8613
denphalae00800	399	132	uncharacterized protein LOC110095282 [Dendrobium catenatum]	47.3212	52.378	42.2644	0.806911	-0.309519	0.792069	1		denphalae00800	4.39112	7.27451	3.9296	4.82348	5.02373	4.17414
denphalae00801	399	132	uncharacterized protein LOC110095282 [Dendrobium catenatum]	48.2615	54.8904	41.6326	0.758468	-0.39884	0.735045	1		denphalae00801	3.06357	8.66522	4.33264	3.21565	6.15151	4.53193
denphalae00802	399	132	uncharacterized protein LOC110095282 [Dendrobium catenatum]	48.1801	45.9465	50.4137	1.09723	0.13386	0.835582	1		denphalae00802	4.289	5.3489	4.33264	3.91908	6.56161	6.44011
denphalae00803	1344	447	pentatricopeptide repeat-containing protein At4g21065 [Dendrobium catenatum]	56.2347	54.9071	57.5622	1.04836	0.0681301	0.966966	1		denphalae00803	3.06198	0.254073	2.0939	1.43197	1.97841	2.33678
denphalae00804	1062	353	nucleolar protein 8 [Dendrobium catenatum] &gt;gi|1315696376|gb|PKU61858.1| hypothetical protein MA16_Dca016054 [Dendrobium catenatum]	107.016	71.6057	142.427	1.98904	0.992072	0.241249	1		denphalae00804	5.44808	0	3.5963	5.5499	4.62232	7.84126
denphalae00805	1995	664	nucleolar protein 8 [Dendrobium catenatum] &gt;gi|1315696376|gb|PKU61858.1| hypothetical protein MA16_Dca016054 [Dendrobium catenatum]	898.259	1010.29	786.231	0.778225	-0.361741	0.615231	1		denphalae00805	16.8701	26.6161	17.0887	14.7317	19.0287	18.8194
denphalae00806	627	208	disease resistance protein Pik-1-like isoform X1 [Dendrobium catenatum] &gt;gi|1622036255|ref|XP_028552234.1| disease resistance protein Pik-1-like isoform X2 [Dendrobium catenatum]	470.964	139.363	802.566	5.75882	2.52577	9.64721e-05	0.00660206		denphalae00806	6.17356	12.0496	8.2714	128.791	21.9217	12.9778
denphalae00807	327	108	disease resistance protein Pik-1-like isoform X1 [Dendrobium catenatum] &gt;gi|1622036255|ref|XP_028552234.1| disease resistance protein Pik-1-like isoform X2 [Dendrobium catenatum]	128.041	67.6374	188.446	2.78611	1.47825	0.0237548	0.408777		denphalae00807	2.86589	15.925	4.54894	58.6101	9.50756	5.52978
denphalae00808	357	118	disease resistance protein Pik-1-like isoform X1 [Dendrobium catenatum] &gt;gi|1622036255|ref|XP_028552234.1| disease resistance protein Pik-1-like isoform X2 [Dendrobium catenatum]	144.531	83.3149	205.748	2.46952	1.30423	0.0414146	0.557716		denphalae00808	3.76639	17.3367	5.40542	55.9311	10.8858	7.06448
denphalae00809	579	192	disease resistance protein Pik-1-like isoform X1 [Dendrobium catenatum] &gt;gi|1622036255|ref|XP_028552234.1| disease resistance protein Pik-1-like isoform X2 [Dendrobium catenatum]	30.5808	22.8949	38.2666	1.6714	0.741056	0.379996	1		denphalae00809	2.18154	1.84302	0.763784	5.95541	1.41304	1.15059
denphalae00810	369	122	disease resistance protein Pik-1-like [Dendrobium catenatum] &gt;gi|1315711920|gb|PKU75861.1| hypothetical protein MA16_Dca005908 [Dendrobium catenatum]	10.5371	11.2052	9.86899	0.880754	-0.183189	0.971635	1		denphalae00810	0.662528	1.73513	1.19846	0.543295	2.21721	0.773744
denphalae00811	312	103	uncharacterized protein LOC114580912 [Dendrobium catenatum]	8.01228	6.36895	9.6556	1.51604	0.60031	0.740454	1		denphalae00811	2.08951	0	0.644276	2.05616	0.524455	1.52517
denphalae00812	879	292	F-box protein SKIP8 [Dendrobium catenatum] &gt;gi|1315693632|gb|PKU60100.1| F-box protein SKIP8 [Dendrobium catenatum]	286.59	207.563	365.617	1.76148	0.816787	0.258504	1		denphalae00812	12.7938	4.95312	12.5777	15.8282	17.6847	22.1956
denphalae00813	3750	1249	tubulin-folding cofactor D isoform X1 [Dendrobium catenatum] &gt;gi|1179555151|ref|XP_020697789.1| tubulin-folding cofactor D isoform X1 [Dendrobium catenatum]	346.217	347.555	344.878	0.992298	-0.0111548	0.993248	1		denphalae00813	3.59647	3.80174	3.98812	4.02021	3.15261	5.1519
denphalae00814	2739	912	tubulin-folding cofactor D isoform X1 [Dendrobium catenatum] &gt;gi|1179555151|ref|XP_020697789.1| tubulin-folding cofactor D isoform X1 [Dendrobium catenatum]	76.2874	39.5549	113.02	2.85729	1.51465	0.0748519	0.738629		denphalae00814	1.1157	0	0.821964	1.94694	0.701955	2.93607
denphalae00815	567	188	hypothetical protein MA16_Dca011763 [Dendrobium catenatum]	21.5748	24.3951	18.7545	0.768781	-0.379355	0.673853	1		denphalae00815	2.65888	0.828089	2.05623	0.91929	2.66945	0.755321
denphalae00816	561	186	hypothetical protein MA16_Dca011763 [Dendrobium catenatum]	16.9452	18.9127	14.9776	0.791932	-0.336552	0.736896	1		denphalae00816	1.4526	0.836946	2.00656	2.35854	0.65627	0.424111
denphalae00817	1638	545	WRKY transcription factor [Dendrobium officinale]	575.165	212.886	937.444	4.40349	2.13865	0.00115358	0.0493146		denphalae00817	7.03967	2.13682	7.68223	53.191	10.0396	10.5454
denphalae00818	1059	352	probable WRKY transcription factor 26 [Dendrobium catenatum] &gt;gi|1315715507|gb|PKU79326.1| putative WRKY transcription factor 33 [Dendrobium catenatum]	271.635	113.071	430.199	3.80468	1.92777	0.00620591	0.171465		denphalae00818	5.34809	2.90204	5.27686	36.7634	6.95312	8.80709
denphalae00819	1692	563	WRKY transcription factor [Dendrobium officinale]	690.205	192.451	1187.96	6.1728	2.62593	5.50911e-05	0.0041255		denphalae00819	6.95949	1.74067	6.0827	70.5457	9.38068	10.1526
denphalae00820	345	114	WRKY transcription factor WRKY24 isoform X1 [Dendrobium catenatum]	54.9507	8.17755	101.724	12.4394	3.63684	8.24418e-05	0.00581286		denphalae00820	2.24396	0	0.93224	32.541	1.42287	3.72406
denphalae00821	1113	370	WRKY transcription factor WRKY24 isoform X1 [Dendrobium catenatum]	393.817	91.0353	696.599	7.65196	2.93583	2.65937e-05	0.00225596		denphalae00821	4.17339	2.30104	3.86496	67.6178	5.32937	7.01166
denphalae00822	1338	445	AP2-like ethylene-responsive transcription factor AIL1 [Dendrobium catenatum]	53.7968	20.1891	87.4044	4.32928	2.11413	0.0134126	0.287444		denphalae00822	0.974481	0.350917	0.600939	3.02662	1.83442	3.91209
denphalae00823	924	307	FCS-Like Zinc finger 8 [Dendrobium catenatum] &gt;gi|1179504496|ref|XP_020678025.1| FCS-Like Zinc finger 8 [Dendrobium catenatum] &gt;gi|1622031889|ref|XP_028551853.1| FCS-Like Zinc finger 8 [Dendrobium catenatum]	538.398	616.919	459.877	0.745442	-0.423833	0.455543	1		denphalae00823	31.9702	17.1846	35.7213	17.6176	23.0215	26.0071
denphalae00824	480	159	putative disease resistance RPP13-like protein 1, partial [Dendrobium catenatum]	132.166	143.17	121.161	0.846274	-0.240804	0.753851	1		denphalae00824	11.0352	11.8271	13.9035	9.5226	11.1643	13.0859
denphalae00825	2724	907	uncharacterized protein LOC110094205 [Dendrobium catenatum]	357.293	415.376	299.21	0.720335	-0.473259	0.439805	1		denphalae00825	7.47898	4.23082	7.586	5.88769	3.12363	5.62498
denphalae00826	981	326	alpha/beta hydrolase domain-containing protein 17B [Dendrobium catenatum] &gt;gi|1315715251|gb|PKU79070.1| hypothetical protein MA16_Dca000414 [Dendrobium catenatum]	112.569	108.334	116.804	1.07818	0.108604	0.868237	1		denphalae00826	3.82119	4.3511	5.45054	7.72476	3.08579	4.8992
denphalae00827	666	221	uncharacterized protein LOC110097074 [Dendrobium catenatum] &gt;gi|1315703164|gb|PKU67709.1| hypothetical protein MA16_Dca013739 [Dendrobium catenatum]	40.1237	27.8782	52.3691	1.8785	0.909579	0.345673	1		denphalae00827	1.71302	0.512724	3.25969	0.903045	3.99248	5.85884
denphalae00828	1125	374	cold-responsive protein kinase 1-like [Dendrobium catenatum] &gt;gi|1179570217|ref|XP_020694549.1| cold-responsive protein kinase 1-like [Dendrobium catenatum] &gt;gi|1179570219|ref|XP_020694553.1| cold-responsive protein kinase 1-like [Dendrobium catenatum]	862.462	706.585	1018.34	1.44121	0.527281	0.327303	1		denphalae00828	21.0066	28.7218	26.6232	59.5191	28.3262	30.9621
denphalae00829	630	209	cold-responsive protein kinase 1-like [Dendrobium catenatum] &gt;gi|1179570217|ref|XP_020694549.1| cold-responsive protein kinase 1-like [Dendrobium catenatum] &gt;gi|1179570219|ref|XP_020694553.1| cold-responsive protein kinase 1-like [Dendrobium catenatum]	167.198	80.5794	253.817	3.1499	1.6553	0.0282736	0.451441		denphalae00829	6.46754	1.69382	8.55108	26.0937	11.8177	15.1064
denphalae00830	1140	379	cold-responsive protein kinase 1 [Dendrobium catenatum] &gt;gi|1621984480|ref|XP_028549652.1| cold-responsive protein kinase 1 [Dendrobium catenatum] &gt;gi|1315724645|gb|PKU87671.1| putative leucine-rich repeat receptor-like serine/threonine-protein kinase [Dendrobium catenatum]	218.105	155.449	280.762	1.80613	0.852906	0.209019	1		denphalae00830	5.64718	5.24192	5.95989	20.3641	3.5525	8.26481
denphalae00831	405	134	cold-responsive protein kinase 1-like [Dendrobium catenatum] &gt;gi|1179570217|ref|XP_020694549.1| cold-responsive protein kinase 1-like [Dendrobium catenatum] &gt;gi|1179570219|ref|XP_020694553.1| cold-responsive protein kinase 1-like [Dendrobium catenatum]	53.5432	29.7149	77.3715	2.6038	1.38062	0.10834	0.850406		denphalae00831	3.11879	1.15933	5.26111	12.8701	6.36339	5.75723
denphalae00832	1026	341	cold-responsive protein kinase 1 [Dendrobium catenatum] &gt;gi|1315695817|gb|PKU61476.1| putative LRR receptor-like serine/threonine-protein kinase [Dendrobium catenatum]	169.298	143.8	194.797	1.35465	0.437915	0.507812	1		denphalae00832	6.55264	5.90757	4.70209	11.6456	4.62502	8.90484
denphalae00833	426	141	cold-responsive protein kinase 1-like isoform X1 [Phoenix dactylifera] &gt;gi|672173379|ref|XP_008806820.1| cold-responsive protein kinase 1-like isoform X1 [Phoenix dactylifera] &gt;gi|672173385|ref|XP_008806823.1| cold-responsive protein kinase 1-like isoform X1 [Phoenix dactylifera] &gt;gi|1052195975|ref|XP_017701283.1| cold-responsive protein kinase 1-like isoform X1 [Phoenix dactylifera]	114.741	134.74	94.7429	0.703156	-0.508084	0.578014	1		denphalae00833	7.65174	19.3382	10.0979	9.03553	9.69873	10.9468
denphalae00834	1605	534	Pentatricopeptide repeat-containing protein [Dendrobium catenatum]	266.952	207.291	326.614	1.57563	0.65593	0.40812	1		denphalae00834	9.69768	1.22335	6.06174	7.71926	8.30894	11.2663
denphalae00835	2151	716	U-box domain-containing protein 17 [Dendrobium catenatum] &gt;gi|1622022962|ref|XP_028551067.1| U-box domain-containing protein 17 [Dendrobium catenatum] &gt;gi|1622022966|ref|XP_028551068.1| U-box domain-containing protein 17 [Dendrobium catenatum] &gt;gi|1622022970|ref|XP_028551069.1| U-box domain-containing protein 17 [Dendrobium catenatum] &gt;gi|1315715458|gb|PKU79277.1| U-box domain-contain…	1902.73	1480.77	2324.69	1.56992	0.650691	0.192875	0.990015		denphalae00835	24.1897	34.3498	24.3161	64.2716	39.1198	38.8469
denphalae00836	882	293	transcription factor PCF2 [Dendrobium catenatum] &gt;gi|1315701482|gb|PKU66150.1| Transcription factor PCF2 [Dendrobium catenatum]	76.5231	66.9841	86.0621	1.28481	0.36156	0.550099	1		denphalae00836	3.23377	4.40393	1.32186	5.45513	3.06111	4.42403
denphalae00837	297	99		11.589	17.4128	5.7653	0.331095	-1.59468	0.205688	1		denphalae00837	2.46942	3.1618	1.35363	0.810004	0.96415	0.801098
denphalae00838	1323	440	protein CPR-5 [Dendrobium catenatum]	309.544	293.445	325.642	1.10972	0.150195	0.797246	1		denphalae00838	8.377	9.16276	9.69365	8.15238	11.6569	13.2001
denphalae00839	1287	428	Protein CPR-5 [Dendrobium catenatum]	309.548	295.367	323.729	1.09602	0.13228	0.795582	1		denphalae00839	8.67464	10.5467	8.65282	7.50811	12.5551	13.7173
denphalae00840	1671	556	protein CPR-5 [Dendrobium catenatum]	454.683	362.592	546.775	1.50796	0.592601	0.368401	1		denphalae00840	10.7045	6.56484	10.0327	9.90982	15.8146	18.2538
denphalae00841	318	106		12.7919	16.0069	9.57698	0.598303	-0.741052	0.536184	1		denphalae00841	1.40944	2.01341	2.78133	1.51303	1.54368	0.897835
denphalae00842	3300	1099	PH, RCC1 and FYVE domains-containing protein 1 [Dendrobium catenatum] &gt;gi|1315713334|gb|PKU77235.1| Ultraviolet-B receptor UVR8 [Dendrobium catenatum]	926.753	812.209	1041.3	1.28205	0.358457	0.593824	1		denphalae00842	15.224	5.43254	10.8548	12.8183	12.6937	16.7125
denphalae00843	693	230	gamma-glutamylcyclotransferase 2-1 [Dendrobium catenatum] &gt;gi|1315708080|gb|PKU72299.1| hypothetical protein MA16_Dca006299 [Dendrobium catenatum]	10.0366	0	20.0733	Inf	Inf	0.000151625	0.00964687		denphalae00843	0	0	0	3.29787	0.118059	0.274662
denphalae00844	795	264	protein TONNEAU 1b [Dendrobium catenatum] &gt;gi|1315712606|gb|PKU76520.1| Protein TONNEAU 1b [Dendrobium catenatum]	1491.98	1571.66	1412.3	0.898606	-0.154239	0.807416	1		denphalae00844	83.5923	78.1739	81.8722	66.1696	90.2024	80.2066
denphalae00845	1284	427	lysM domain receptor-like kinase 3 [Dendrobium catenatum] &gt;gi|1315710092|gb|PKU74154.1| LysM domain receptor-like kinase 3 [Dendrobium catenatum]	138.49	118.545	158.436	1.33651	0.418466	0.559937	1		denphalae00845	3.90319	3.19135	4.4148	7.36952	3.88685	5.04018
denphalae00846	888	295	lysM domain receptor-like kinase 3 [Dendrobium catenatum] &gt;gi|1315710092|gb|PKU74154.1| LysM domain receptor-like kinase 3 [Dendrobium catenatum]	44.2302	32.365	56.0954	1.73321	0.793445	0.397157	1		denphalae00846	1.92715	0.480678	2.35422	3.38642	2.39549	2.57218
denphalae00847	1635	544	peptidyl-prolyl cis-trans isomerase CYP59 [Dendrobium catenatum] &gt;gi|1315722603|gb|PKU85934.1| Peptidyl-prolyl cis-trans isomerase-like 2 [Dendrobium catenatum]	725.743	768.59	682.897	0.888507	-0.170545	0.879696	1		denphalae00847	15.2764	25.8716	14.7533	15.9155	19.4154	20.4311
denphalae00848	300	100	zinc finger BED domain-containing protein RICESLEEPER 2-like [Dendrobium catenatum]	39.6627	36.1223	43.203	1.19602	0.258239	0.769826	1		denphalae00848	5.43273	4.41071	5.09236	4.94507	5.59069	8.88258
denphalae00849	678	225	rhicadhesin receptor [Dendrobium catenatum] &gt;gi|1315707359|gb|PKU71613.1| Germin-like protein 5-1 [Dendrobium catenatum]	21.5768	21.5836	21.57	0.999371	-0.000907145	1	1		denphalae00849	1.32213	1.19617	1.42311	1.4193	1.08604	1.75462
denphalae00850	306	101		18.5783	11.1495	26.007	2.33257	1.22192	0.292081	1		denphalae00850	2.39679	0	2.49625	5.76532	1.87159	3.57667
denphalae00851	4080	1359	F-box protein At3g54460 isoform X2 [Dendrobium catenatum]	764.853	642.64	887.066	1.38035	0.46503	0.505025	1		denphalae00851	8.88811	2.81423	8.66135	10.3677	6.59734	12.1412
denphalae00852	942	313	transcription factor PCL1 isoform X1 [Dendrobium catenatum]	68.5569	68.5991	68.5148	0.998771	-0.00177409	0.991242	1		denphalae00852	2.85478	2.9453	3.15818	3.66049	2.30159	3.73812
denphalae00853	648	215	superoxide dismutase [Cu-Zn], chloroplastic [Phalaenopsis equestris]	2164.91	1503.25	2826.56	1.88029	0.910958	0.0793233	0.754388		denphalae00853	78.8501	109.148	93.1242	142.375	242.92	196.142
denphalae00854	360	120	G-type lectin S-receptor-like serine/threonine-protein kinase LECRK1 [Phalaenopsis equestris]	24.7538	8.85376	40.6538	4.5917	2.19903	0.0344909	0.506485		denphalae00854	1.69773	0.118567	1.45177	8.01904	3.06806	3.70108
denphalae00855	2910	969	replication factor C subunit 1 [Dendrobium catenatum] &gt;gi|1315700026|gb|PKU64798.1| hypothetical protein MA16_Dca012662 [Dendrobium catenatum]	1140.91	1006.6	1275.22	1.26686	0.341262	0.591368	1		denphalae00855	18.5665	9.10891	16.2193	22.5001	11.963	24.1197
denphalae00856	1017	338	replication factor C subunit 1 [Dendrobium catenatum] &gt;gi|1315700026|gb|PKU64798.1| hypothetical protein MA16_Dca012662 [Dendrobium catenatum]	507.354	593.469	421.238	0.709789	-0.494537	0.445499	1		denphalae00856	24.88	23.2938	23.679	18.2932	16.3711	20.5875
denphalae00857	309	102	uncharacterized protein LOC110106753 isoform X1 [Dendrobium catenatum] &gt;gi|1179542798|ref|XP_020692396.1| uncharacterized protein LOC110106753 isoform X1 [Dendrobium catenatum]	15.2228	16.2104	14.2352	0.878149	-0.187462	0.852182	1		denphalae00857	2.24166	1.5195	2.86234	1.16782	1.72103	3.38795
denphalae00858	3084	1027	uncharacterized protein LOC110106753 isoform X1 [Dendrobium catenatum] &gt;gi|1179542798|ref|XP_020692396.1| uncharacterized protein LOC110106753 isoform X1 [Dendrobium catenatum]	1416.63	1454.18	1379.08	0.948353	-0.0765032	0.897818	1		denphalae00858	17.2151	17.7021	23.4908	23.1158	13.8348	22.6354
denphalae00859	1632	544	uncharacterized protein LOC110106753 isoform X1 [Dendrobium catenatum] &gt;gi|1179542798|ref|XP_020692396.1| uncharacterized protein LOC110106753 isoform X1 [Dendrobium catenatum]	286.48	240.469	332.491	1.38268	0.467464	0.593911	1		denphalae00859	7.53992	1.1508	10.7897	10.9574	5.53956	10.6717
denphalae00860	1968	655	uncharacterized protein LOC110106753 isoform X1 [Dendrobium catenatum] &gt;gi|1179542798|ref|XP_020692396.1| uncharacterized protein LOC110106753 isoform X1 [Dendrobium catenatum]	289.735	175.903	403.568	2.29426	1.19803	0.110744	0.856776		denphalae00860	5.71431	0.412094	5.76077	11.8778	4.1157	11.3885
denphalae00861	303	100	probable staphylococcal-like nuclease CAN1 [Dendrobium catenatum] &gt;gi|1315707092|gb|PKU71348.1| putative 38.1 kDa protein [Dendrobium catenatum]	75.9552	81.6508	70.2595	0.860488	-0.216774	0.877307	1		denphalae00861	7.53052	15.3551	9.02242	14.8207	9.04556	6.43893
denphalae00862	303	100	probable staphylococcal-like nuclease CAN1 [Dendrobium catenatum] &gt;gi|1315707092|gb|PKU71348.1| putative 38.1 kDa protein [Dendrobium catenatum]	80.3879	78.5455	82.2303	1.04691	0.0661416	0.859012	1		denphalae00862	7.79947	13.242	10.0839	21.437	8.64053	5.02551
denphalae00863	303	100	probable staphylococcal-like nuclease CAN1 [Dendrobium catenatum] &gt;gi|1315707092|gb|PKU71348.1| putative 38.1 kDa protein [Dendrobium catenatum]	80.4689	76.3374	84.6004	1.10824	0.148273	0.772163	1		denphalae00863	7.53052	13.1011	9.55315	21.5694	8.1005	6.59598
denphalae00864	996	331	probable staphylococcal-like nuclease CAN1 [Dendrobium catenatum] &gt;gi|1315707092|gb|PKU71348.1| putative 38.1 kDa protein [Dendrobium catenatum]	652.323	435.377	869.269	1.99659	0.997538	0.122455	0.884707		denphalae00864	23.5228	7.97115	24.9855	61.1894	28.8735	23.7926
denphalae00865	1788	595	exocyst complex component EXO70E2 [Dendrobium catenatum] &gt;gi|1179512180|ref|XP_020678509.1| exocyst complex component EXO70E2 [Dendrobium catenatum] &gt;gi|1179512183|ref|XP_020678510.1| exocyst complex component EXO70E2 [Dendrobium catenatum] &gt;gi|1179512185|ref|XP_020678511.1| exocyst complex component EXO70E2 [Dendrobium catenatum]	2044.5	1065.32	3023.68	2.83828	1.50501	0.00671007	0.180347		denphalae00865	25.0444	20.0291	29.3652	158.519	26.082	33.5865
denphalae00866	396	131	uncharacterized protein LOC110102608 isoform X2 [Dendrobium catenatum]	3.77565	2.7235	4.8278	1.77265	0.825906	0.724201	1		denphalae00866	0.617356	0	0.304567	0.810004	0.206604	0.600824
denphalae00867	402	133	hypothetical protein MA16_Dca008936 [Dendrobium catenatum]	1.09642	1.2128	0.980041	0.808083	-0.307425	0.984893	1		denphalae00867	0.304071	0	0.100007	0.0997392	0	0.236743
denphalae00868	1164	387	uncharacterized protein LOC110102608 isoform X1 [Dendrobium catenatum]	30.3479	31.9443	28.7514	0.900048	-0.151926	0.921302	1		denphalae00868	1.08515	1.3568	0.863463	1.13672	0.597447	1.59435
denphalae00869	498	165	SKP1-like protein 1B [Dendrobium catenatum] &gt;gi|1315697532|gb|PKU62658.1| SKP1-like protein 1B [Dendrobium catenatum]	82.6494	92.4082	72.8906	0.788789	-0.342289	0.752244	1		denphalae00869	6.13637	11.1425	4.5208	6.60202	5.91434	6.97535
denphalae00870	483	161	hypothetical protein MA16_Dca001567 [Dendrobium catenatum]	80.6194	102.608	58.6305	0.571401	-0.807424	0.319493	1		denphalae00870	8.85772	10.1629	6.65885	3.73558	7.02966	5.41861
denphalae00871	1578	525	serine/threonine-protein kinase-like protein At3g51990 [Dendrobium catenatum] &gt;gi|1315711886|gb|PKU75829.1| Serine/threonine-protein kinase-like protein [Dendrobium catenatum]	248.565	226.376	270.753	1.19603	0.258258	0.691105	1		denphalae00871	6.2745	5.57221	5.85973	6.19976	7.56971	9.22756
denphalae00872	666	221	vacuolar protein sorting-associated protein 32 homolog 2-like [Phalaenopsis equestris] &gt;gi|1175861173|ref|XP_020584316.1| vacuolar protein sorting-associated protein 32 homolog 2-like [Phalaenopsis equestris] &gt;gi|1175861175|ref|XP_020584317.1| vacuolar protein sorting-associated protein 32 homolog 2-like [Phalaenopsis equestris]	906.298	1007.37	805.229	0.799341	-0.323118	0.602794	1		denphalae00872	62.2195	60.6937	63.2621	38.2891	67.5036	55.5161
denphalae00873	666	221	vacuolar protein sorting-associated protein 32 homolog 2-like [Phalaenopsis equestris] &gt;gi|1175861173|ref|XP_020584316.1| vacuolar protein sorting-associated protein 32 homolog 2-like [Phalaenopsis equestris] &gt;gi|1175861175|ref|XP_020584317.1| vacuolar protein sorting-associated protein 32 homolog 2-like [Phalaenopsis equestris]	914.894	1019.96	809.829	0.793982	-0.332821	0.586137	1		denphalae00873	57.5087	60.8859	70.3248	34.6769	68.1178	59.946
denphalae00874	666	221	vacuolar protein sorting-associated protein 32 homolog 2-like [Phalaenopsis equestris] &gt;gi|1175861173|ref|XP_020584316.1| vacuolar protein sorting-associated protein 32 homolog 2-like [Phalaenopsis equestris] &gt;gi|1175861175|ref|XP_020584317.1| vacuolar protein sorting-associated protein 32 homolog 2-like [Phalaenopsis equestris]	927.588	1031.11	824.068	0.799205	-0.323362	0.598944	1		denphalae00874	59.7723	61.3346	69.7211	39.3727	70.4518	55.0874
denphalae00875	666	221	vacuolar protein sorting-associated protein 32 homolog 2-like [Phalaenopsis equestris] &gt;gi|1175861173|ref|XP_020584316.1| vacuolar protein sorting-associated protein 32 homolog 2-like [Phalaenopsis equestris] &gt;gi|1175861175|ref|XP_020584317.1| vacuolar protein sorting-associated protein 32 homolog 2-like [Phalaenopsis equestris]	907.497	989.893	825.101	0.833525	-0.262703	0.675441	1		denphalae00875	60.1394	58.9632	64.0469	39.1921	70.4518	55.5161
denphalae00876	2169	722	glyoxysomal fatty acid beta-oxidation multifunctional protein MFP-a isoform X2 [Dendrobium catenatum] &gt;gi|1315723562|gb|PKU86759.1| Glyoxysomal fatty acid beta-oxidation multifunctional protein MFP-a [Dendrobium catenatum]	3262.76	2548.79	3976.74	1.56025	0.641774	0.265357	1		denphalae00876	62.1608	28.3971	59.2941	80.8558	71.9512	91.8358
denphalae00877	2160	719	peroxisomal fatty acid beta-oxidation multifunctional protein MFP2-like isoform X2 [Asparagus officinalis] &gt;gi|1141982120|gb|ONK63343.1| uncharacterized protein A4U43_C07F14070 [Asparagus officinalis]	3083.42	3071.47	3095.37	1.00778	0.0111847	0.972454	1		denphalae00877	66.7396	39.8979	73.2027	58.5649	58.7667	74.2638
denphalae00878	354	117		43.3598	62.9906	23.7291	0.376708	-1.40848	0.136079	0.913466		denphalae00878	4.25871	12.4194	3.74772	4.64379	1.61781	2.55401
denphalae00879	354	117		39.3428	53.3763	25.3093	0.474167	-1.07653	0.288166	1		denphalae00879	2.99261	11.0931	3.06632	3.73769	2.88895	2.82285
denphalae00880	1455	484	pentatricopeptide repeat-containing protein At5g66520-like [Dendrobium catenatum] &gt;gi|1622021225|ref|XP_028550931.1| pentatricopeptide repeat-containing protein At5g66520-like [Dendrobium catenatum] &gt;gi|1315714945|gb|PKU78764.1| Pentatricopeptide repeat-containing protein [Dendrobium catenatum]	109.701	108.262	111.141	1.02659	0.0378636	0.934196	1		denphalae00880	3.24844	3.10964	2.76308	3.11392	3.28947	3.79374
denphalae00881	1524	507	pentatricopeptide repeat-containing protein At5g42310, chloroplastic [Dendrobium catenatum]	167.372	169.331	165.413	0.976861	-0.0337748	0.925652	1		denphalae00881	6.06905	2.99686	5.01216	4.28839	4.26791	5.99499
denphalae00882	1194	397	pectin acetylesterase 11-like [Dendrobium catenatum] &gt;gi|1179563986|ref|XP_020702018.1| pectin acetylesterase 11-like [Dendrobium catenatum] &gt;gi|1622024351|ref|XP_028551185.1| pectin acetylesterase 11-like [Dendrobium catenatum] &gt;gi|1622024355|ref|XP_028551186.1| pectin acetylesterase 11-like [Dendrobium catenatum] &gt;gi|1622024358|ref|XP_028551187.1| pectin acetylesterase 11-like [Dend…	1764.35	1425.92	2102.78	1.47468	0.560406	0.321897	1		denphalae00882	40.9503	37.6436	71.4156	124.382	37.3786	70.0627
denphalae00883	543	180	pectin acetylesterase 11-like [Dendrobium catenatum] &gt;gi|1179563986|ref|XP_020702018.1| pectin acetylesterase 11-like [Dendrobium catenatum] &gt;gi|1622024351|ref|XP_028551185.1| pectin acetylesterase 11-like [Dendrobium catenatum] &gt;gi|1622024355|ref|XP_028551186.1| pectin acetylesterase 11-like [Dendrobium catenatum] &gt;gi|1622024358|ref|XP_028551187.1| pectin acetylesterase 11-like [Dend…	124.729	64.5583	184.899	2.86406	1.51806	0.0539223	0.637343		denphalae00883	6.52828	0.786082	8.44037	25.0318	6.10223	13.6709
denphalae00884	543	180	pectin acetylesterase 11-like [Dendrobium catenatum] &gt;gi|1179563986|ref|XP_020702018.1| pectin acetylesterase 11-like [Dendrobium catenatum] &gt;gi|1622024351|ref|XP_028551185.1| pectin acetylesterase 11-like [Dendrobium catenatum] &gt;gi|1622024355|ref|XP_028551186.1| pectin acetylesterase 11-like [Dendrobium catenatum] &gt;gi|1622024358|ref|XP_028551187.1| pectin acetylesterase 11-like [Dend…	114.332	61.7502	166.915	2.70306	1.43459	0.073141	0.729283		denphalae00884	5.47776	0.550257	9.10672	24.2196	4.21882	11.9182
denphalae00885	408	135	pectin acetylesterase 11-like [Phalaenopsis equestris] &gt;gi|1175851564|ref|XP_020579386.1| pectin acetylesterase 11-like [Phalaenopsis equestris]	70.3619	38.8105	101.913	2.62592	1.39282	0.103135	0.835912		denphalae00885	4.99332	0.313855	7.39023	18.9666	3.00791	10.9633
denphalae00886	1731	576	uncharacterized protein LOC110109190 isoform X2 [Dendrobium catenatum] &gt;gi|1315700749|gb|PKU65467.1| hypothetical protein MA16_Dca012189 [Dendrobium catenatum]	204.297	136.069	272.525	2.00285	1.00205	0.128112	0.896435		denphalae00886	2.47156	3.87142	3.1354	11.5815	3.78117	5.2506
denphalae00887	642	213	single-stranded DNA-binding protein, mitochondrial [Dendrobium catenatum] &gt;gi|1315704635|gb|PKU69053.1| Single-stranded DNA-binding protein, mitochondrial [Dendrobium catenatum]	343.653	324.14	363.167	1.1204	0.164017	0.796936	1		denphalae00887	21.5151	18.4167	22.7315	18.0491	30.2665	27.2763
denphalae00888	693	230	anaphase-promoting complex subunit 10 isoform X1 [Dendrobium catenatum]	214.04	227.629	200.45	0.880602	-0.183438	0.823434	1		denphalae00888	11.818	13.7353	14.7352	13.1336	13.6949	11.4672
denphalae00889	468	155		21.2954	34.2261	8.36464	0.244394	-2.03272	0.0487123	0.606567		denphalae00889	3.13427	3.00979	2.83482	0.514041	0.874092	1.01678
denphalae00890	579	192	anaphase-promoting complex subunit 10 isoform X1 [Dendrobium catenatum]	189.544	194.36	184.729	0.950448	-0.0733198	0.948328	1		denphalae00890	12.2448	14.0069	14.9285	13.5036	14.625	14.3002
denphalae00891	438	146	uncharacterized protein LOC110092015 [Dendrobium catenatum]	78.6766	92.3564	64.9967	0.70376	-0.506845	0.493512	1		denphalae00891	10.1399	6.52932	9.82124	8.51336	5.60377	5.43211
denphalae00892	981	326	ABC transporter I family member 6, chloroplastic isoform X1 [Dendrobium catenatum]	2381.09	2735.7	2026.49	0.740757	-0.432928	0.490252	1		denphalae00892	102.632	137.495	95.9376	82.847	104.541	86.9243
denphalae00893	459	152	hypothetical protein MA16_Dca023836 [Dendrobium catenatum]	145.035	208.926	81.1447	0.38839	-1.36442	0.0868395	0.784664		denphalae00893	12.0727	30.874	9.54708	5.59061	9.6253	8.3974
denphalae00894	459	152	hypothetical protein MA16_Dca023836 [Dendrobium catenatum]	152.496	211.316	93.6748	0.443291	-1.17367	0.14157	0.922232		denphalae00894	12.8717	30.316	10.1602	7.25033	10.3383	9.64146
denphalae00895	453	150	hypothetical protein MA16_Dca023837 [Dendrobium catenatum]	34.9122	31.0548	38.7696	1.24842	0.320108	0.784393	1		denphalae00895	4.67719	1.03648	3.19493	5.57615	2.5285	3.15134
denphalae00896	654	217	zinc-finger homeodomain protein 1-like [Dendrobium catenatum] &gt;gi|1315723774|gb|PKU86948.1| ZF-HD homeobox protein [Dendrobium catenatum]	286.526	427.386	145.666	0.34083	-1.55287	0.0304528	0.472605		denphalae00896	25.7307	34.3301	18.0728	8.39914	13.3231	7.71259
denphalae00897	1245	414	chaperone protein dnaJ 16 [Dendrobium catenatum] &gt;gi|1179504172|ref|XP_020676289.1| chaperone protein dnaJ 16 [Dendrobium catenatum] &gt;gi|1179504174|ref|XP_020676296.1| chaperone protein dnaJ 16 [Dendrobium catenatum] &gt;gi|1315696382|gb|PKU61864.1| Chaperone protein dnaJ 16 [Dendrobium catenatum]	1122.17	1345.19	899.146	0.668415	-0.581185	0.363435	1		denphalae00897	33.9055	55.2667	40.5257	28.9201	36.7018	30.2711
denphalae00898	486	161	nudix hydrolase 26, chloroplastic-like isoform X2 [Dendrobium catenatum]	166.987	166.268	167.706	1.00865	0.0124247	0.921369	1		denphalae00898	12.5758	16.5116	12.2428	15.9226	18.2653	11.2599
denphalae00899	594	197	nudix hydrolase 26, chloroplastic-like isoform X1 [Dendrobium catenatum] &gt;gi|1315717347|gb|PKU81019.1| Nudix hydrolase 26, chloroplastic [Dendrobium catenatum]	219.747	254.942	184.552	0.723897	-0.466143	0.511484	1		denphalae00899	14.9537	16.6713	21.3874	12.8926	15.2198	13.138
denphalae00900	594	197	nudix hydrolase 26, chloroplastic-like isoform X1 [Dendrobium catenatum] &gt;gi|1315717347|gb|PKU81019.1| Nudix hydrolase 26, chloroplastic [Dendrobium catenatum]	211.319	259.539	163.099	0.628419	-0.670202	0.393096	1		denphalae00900	11.6612	24.0728	16.2436	7.89753	16.2528	12.4971
denphalae00901	645	214	nudix hydrolase 26, chloroplastic-like isoform X1 [Dendrobium catenatum] &gt;gi|1315717347|gb|PKU81019.1| Nudix hydrolase 26, chloroplastic [Dendrobium catenatum]	274.227	304.076	244.378	0.803675	-0.315316	0.703458	1		denphalae00901	17.1194	23.0958	16.6421	15.0435	19.4707	15.788
denphalae00902	378	125	nudix hydrolase 26, chloroplastic-like isoform X1 [Dendrobium catenatum] &gt;gi|1315717347|gb|PKU81019.1| Nudix hydrolase 26, chloroplastic [Dendrobium catenatum]	173.355	233.411	113.3	0.485412	-1.04272	0.191705	0.98797		denphalae00902	15.4143	39.9741	16.3789	11.5618	16.2331	11.9593
denphalae00903	645	214	nudix hydrolase 26, chloroplastic-like isoform X1 [Dendrobium catenatum] &gt;gi|1315717347|gb|PKU81019.1| Nudix hydrolase 26, chloroplastic [Dendrobium catenatum]	285.152	302.903	267.4	0.882792	-0.179855	0.800407	1		denphalae00903	19.9621	17.4708	20.7559	17.0948	19.661	18.3701
denphalae00904	381	126	nudix hydrolase 26, chloroplastic-like isoform X1 [Dendrobium catenatum] &gt;gi|1315717347|gb|PKU81019.1| Nudix hydrolase 26, chloroplastic [Dendrobium catenatum]	179.011	234.721	123.3	0.525305	-0.928772	0.243533	1		denphalae00904	15.9346	38.203	17.9383	12.5232	16.9643	13.4887
denphalae00905	5430	1809	uncharacterized protein LOC110105047 isoform X1 [Dendrobium catenatum] &gt;gi|1622023652|ref|XP_020690071.2| uncharacterized protein LOC110105047 isoform X1 [Dendrobium catenatum] &gt;gi|1622023656|ref|XP_020690078.2| uncharacterized protein LOC110105047 isoform X1 [Dendrobium catenatum] &gt;gi|1622023659|ref|XP_028551125.1| uncharacterized protein LOC110105047 isoform X1 [Dendrobium catenatum] &…	1795.33	1398.1	2192.56	1.56824	0.649148	0.271994	1		denphalae00905	14.8275	5.9978	12.0608	18.8588	14.2385	20.8043
denphalae00906	903	300	nicotinate phosphoribosyltransferase 2 [Dendrobium catenatum] &gt;gi|1315720914|gb|PKU84343.1| nicotinate phosphoribosyltransferase [Dendrobium catenatum]	85.0956	54.1394	116.052	2.14357	1.10002	0.197033	0.992348		denphalae00906	4.51224	0.0472694	3.47267	4.48462	5.88923	6.85059
denphalae00907	1665	554	nicotinate phosphoribosyltransferase 2 [Dendrobium catenatum] &gt;gi|1315720914|gb|PKU84343.1| nicotinate phosphoribosyltransferase [Dendrobium catenatum]	495.491	469.91	521.072	1.10888	0.1491	0.866795	1		denphalae00907	13.9979	6.66541	15.3809	10.5476	16.6824	14.5185
denphalae00908	816	272	separase [Dendrobium catenatum]	10.1243	5.69544	14.5531	2.55521	1.35344	0.332875	1		denphalae00908	0.249666	0	0.689754	0.491362	0.651713	1.28294
denphalae00909	774	257	separase [Dendrobium catenatum]	18.8003	20.5602	17.0405	0.828808	-0.27089	0.789051	1		denphalae00909	1.21078	0.827214	1.29854	0.828841	0.951338	1.16811
denphalae00910	2328	775	protein LONGIFOLIA 2-like [Dendrobium catenatum] &gt;gi|1179532743|ref|XP_020687531.1| protein LONGIFOLIA 2-like [Dendrobium catenatum] &gt;gi|1315706089|gb|PKU70404.1| Protein LONGIFOLIA 2 [Dendrobium catenatum]	123.978	82.7091	165.246	1.99792	0.998498	0.216555	1		denphalae00910	2.53784	0.311698	1.83054	5.18413	0.316295	3.945
denphalae00911	780	259	heavy metal-associated isoprenylated plant protein 4 [Dendrobium catenatum] &gt;gi|1315694676|gb|PKU60744.1| Heavy metal-associated isoprenylated plant protein 26 [Dendrobium catenatum]	83.0733	81.0317	85.1149	1.05039	0.0709259	0.921237	1		denphalae00911	4.64917	3.88536	4.32954	6.11708	3.35651	5.00255
denphalae00912	1953	650	probable LRR receptor-like serine/threonine-protein kinase RKF3 [Dendrobium catenatum]	361.095	379.721	342.469	0.901895	-0.148968	0.885253	1		denphalae00912	7.51069	9.35425	6.62842	8.00672	7.62434	7.65068
denphalae00913	429	142	pectinesterase inhibitor 10-like [Dendrobium catenatum]	40.5317	48.1024	32.9609	0.685222	-0.545356	0.63388	1		denphalae00913	4.08405	7.76077	1.03084	1.77578	3.24209	5.43515
denphalae00914	543	180	protein BEARSKIN2-like [Dendrobium catenatum] &gt;gi|1315709993|gb|PKU74070.1| Protein BEARSKIN1 [Dendrobium catenatum]	16.9742	20.0276	13.9208	0.695079	-0.524752	0.646083	1		denphalae00914	1.80091	1.65077	1.03654	0.29536	1.20538	2.01558
denphalae00915	1500	499	DDB1- and CUL4-associated factor 8 isoform X1 [Dendrobium catenatum] &gt;gi|1315720283|gb|PKU83745.1| Dynein assembly factor with WDR repeat domains 1 [Dendrobium catenatum]	3363.67	3621.81	3105.53	0.857453	-0.22187	0.780272	1		denphalae00915	79.7525	127.171	81.8262	91.2566	95.0691	88.4768
denphalae00916	1053	350	metalloendoproteinase 2-MMP-like [Dendrobium catenatum] &gt;gi|1315723979|gb|PKU87144.1| Metalloendoproteinase 1 [Dendrobium catenatum]	19.4361	19.5999	19.2724	0.983291	-0.024309	1	1		denphalae00916	0.812588	0.810717	0.649049	0.761542	0.776971	0.903803
denphalae00917	1155	384	protein odr-4 homolog isoform X2 [Dendrobium catenatum] &gt;gi|1315699392|gb|PKU64198.1| hypothetical protein MA16_Dca005121 [Dendrobium catenatum]	355.118	442.8	267.436	0.603966	-0.72746	0.314135	1		denphalae00917	11.7121	20.215	13.9231	8.40089	10.4128	12.195
denphalae00918	822	273	protein odr-4 homolog isoform X2 [Dendrobium catenatum] &gt;gi|1315699392|gb|PKU64198.1| hypothetical protein MA16_Dca005121 [Dendrobium catenatum]	154.875	108.342	201.408	1.85901	0.894538	0.265907	1		denphalae00918	9.36849	0.882764	7.18956	11.3652	9.40574	11.8674
denphalae00919	897	298	protein odr-4 homolog isoform X2 [Dendrobium catenatum] &gt;gi|1315699392|gb|PKU64198.1| hypothetical protein MA16_Dca005121 [Dendrobium catenatum]	119.121	121.359	116.884	0.963118	-0.0542152	0.9163	1		denphalae00919	5.95057	3.9496	7.17107	5.00631	5.97423	6.41897
denphalae00920	1173	390	protein odr-4 homolog isoform X2 [Dendrobium catenatum] &gt;gi|1315699392|gb|PKU64198.1| hypothetical protein MA16_Dca005121 [Dendrobium catenatum]	366.206	455.281	277.131	0.608704	-0.716188	0.332542	1		denphalae00920	11.4282	21.797	12.8183	8.51125	11.2644	11.805
denphalae00921	351	116		11.5796	5.44682	17.7123	3.25186	1.70127	0.168824	0.963035		denphalae00921	0.928672	0.364823	0.687228	2.17039	1.74818	2.84698
denphalae00922	1101	366	KRR1 small subunit processome component isoform X2 [Dendrobium catenatum]	3172.36	3560.57	2784.16	0.781943	-0.354865	0.529058	1		denphalae00922	127.27	128.247	143.029	103.534	113.36	120.152
denphalae00923	549	182	SQUAMOSA promoter-binding-like 1 [Erycina pusilla]	236.833	250.887	222.779	0.887965	-0.171426	0.803758	1		denphalae00923	16.9216	15.9386	24.0924	15.6291	21.9068	16.2951
denphalae00924	1410	469	cytokinin dehydrogenase 4-like [Dendrobium catenatum] &gt;gi|1315706649|gb|PKU70930.1| Cytokinin dehydrogenase 9 [Dendrobium catenatum]	57.1111	42.5868	71.6353	1.6821	0.750264	0.323134	1		denphalae00924	1.99393	1.27145	0.42769	3.78203	1.36358	1.48493
denphalae00925	1011	336	cytokinin dehydrogenase 4-like [Dendrobium catenatum] &gt;gi|1315706649|gb|PKU70930.1| Cytokinin dehydrogenase 9 [Dendrobium catenatum]	15.5641	4.57448	26.5537	5.80475	2.53723	0.0325474	0.48836		denphalae00925	0.604533	0	0	2.14158	0.526012	0.75308
denphalae00926	921	306	barley B recombinant-like protein A [Dendrobium catenatum] &gt;gi|1179531698|ref|XP_020686970.1| barley B recombinant-like protein A [Dendrobium catenatum] &gt;gi|1315709375|gb|PKU73493.1| Barley B recombinant-like protein B [Dendrobium catenatum]	158.217	152.284	164.149	1.07791	0.108242	0.879991	1		denphalae00926	7.2112	5.88588	7.46437	7.87973	7.15104	8.73171
denphalae00927	900	299	barley B recombinant-like protein A [Dendrobium catenatum] &gt;gi|1179531698|ref|XP_020686970.1| barley B recombinant-like protein A [Dendrobium catenatum] &gt;gi|1315709375|gb|PKU73493.1| Barley B recombinant-like protein B [Dendrobium catenatum]	223.082	219.4	226.765	1.03357	0.0476348	0.896638	1		denphalae00927	8.91874	11.2876	9.38066	10.9148	10.3632	12.3193
denphalae00928	714	238	protein BASIC PENTACYSTEINE2-like [Dendrobium catenatum] &gt;gi|1315721829|gb|PKU85194.1| Protein Barley B recombinant [Dendrobium catenatum]	30.574	13.9887	47.1594	3.37124	1.75328	0.0767376	0.743745		denphalae00928	1.42666	0.0597819	1.12613	5.16633	1.03128	2.4659
denphalae00929	612	203	CRIB domain-containing protein RIC10 [Dendrobium catenatum] &gt;gi|1622074600|ref|XP_028554845.1| CRIB domain-containing protein RIC10 [Dendrobium catenatum] &gt;gi|1315705229|gb|PKU69626.1| hypothetical protein MA16_Dca012961 [Dendrobium catenatum]	97.6318	84.465	110.799	1.31177	0.391514	0.624574	1		denphalae00929	8.98798	3.69651	4.79544	9.1721	6.41687	8.47515
denphalae00930	783	260	uncharacterized protein LOC110105774 [Dendrobium catenatum] &gt;gi|1315703286|gb|PKU67826.1| hypothetical protein MA16_Dca018334 [Dendrobium catenatum]	61.5257	66.8083	56.2431	0.841858	-0.248352	0.893932	1		denphalae00930	2.91411	5.66943	1.28362	3.27726	3.76161	2.43092
denphalae00931	894	297	pentatricopeptide repeat-containing protein At3g53360, mitochondrial [Dendrobium catenatum]	24.9406	25.5478	24.3335	0.952469	-0.0702557	0.981512	1		denphalae00931	1.23057	1.19363	1.07927	0.583039	1.83031	1.22423
denphalae00932	714	238	Pentatricopeptide repeat-containing protein [Dendrobium catenatum]	9.70674	7.87965	11.5338	1.46375	0.549668	0.747759	1		denphalae00932	1.08426	0	0.394145	0.730024	0.744815	0.66646
denphalae00933	1443	480	long chain base biosynthesis protein 1b [Dendrobium catenatum] &gt;gi|1179526228|ref|XP_020684270.1| long chain base biosynthesis protein 1b [Dendrobium catenatum] &gt;gi|1315719459|gb|PKU82982.1| Long chain base biosynthesis protein 1b [Dendrobium catenatum]	2088.6	2192.43	1984.76	0.90528	-0.143564	0.831193	1		denphalae00933	57.0381	63.3904	65.946	64.5746	60.3265	57.4123
denphalae00934	1080	359	AT-hook motif nuclear-localized protein 9 [Dendrobium catenatum] &gt;gi|1179566925|ref|XP_020703579.1| AT-hook motif nuclear-localized protein 9 [Dendrobium catenatum] &gt;gi|1179566929|ref|XP_020703581.1| AT-hook motif nuclear-localized protein 9 [Dendrobium catenatum] &gt;gi|1179566931|ref|XP_020703582.1| AT-hook motif nuclear-localized protein 9 [Dendrobium catenatum] &gt;gi|1622128142|ref|XP_…	3310.37	3277.97	3342.77	1.01977	0.0282398	0.959254	1		denphalae00934	148.495	103.825	126.155	119.469	152.835	139.76
denphalae00935	1197	398	uncharacterized GPI-anchored protein At4g28100-like isoform X1 [Dendrobium catenatum] &gt;gi|1315694589|gb|PKU60692.1| putative GPI-anchored protein [Dendrobium catenatum]	65.8884	85.6536	46.1232	0.538485	-0.893021	0.288341	1		denphalae00935	2.1445	3.81555	2.58615	1.47384	1.33283	2.38523
denphalae00936	576	192	putative transcription factor RL9 [Dendrobium catenatum]	3.59819	2.4044	4.79197	1.993	0.994942	0.657553	1		denphalae00936	0.212216	0	0.348983	0.139219	0.63918	0.330453
denphalae00937	1128	375	probable transcription factor RL9 isoform X2 [Dendrobium catenatum]	27.3684	17.0872	37.6497	2.2034	1.13973	0.223493	1		denphalae00937	0.939169	0.491928	0.463331	1.20854	2.13967	1.05464
denphalae00938	336	111	putative transcription factor RL9 [Dendrobium catenatum]	8.71959	7.6095	9.82968	1.29176	0.369343	0.745057	1		denphalae00938	1.33393	1.14333	0.239303	0.357993	2.92197	0.566491
denphalae00939	369	122	hypothetical protein NitaMp008 [Nicotiana tabacum] &gt;gi|56806518|dbj|BAD83419.1| hypothetical protein (mitochondrion) [Nicotiana tabacum]	5.17493	3.8204	6.52946	1.70911	0.773242	0.678483	1		denphalae00939	0.441686	0.231351	0.653705	0.217318	0.443442	1.8054
denphalae00940	1035	344	uncharacterized protein LOC110105853 [Dendrobium catenatum]	25.3021	20.9804	29.6237	1.41197	0.497713	0.565751	1		denphalae00940	0.511779	1.03102	0.893396	0.813525	1.34382	1.70112
denphalae00941	393	130	serine/threonine-protein kinase D6PK-like isoform X1 [Dendrobium catenatum] &gt;gi|1315693279|gb|PKU59860.1| Protein kinase G11A [Dendrobium catenatum]	6.94349	9.38328	4.50369	0.47997	-1.05898	0.398326	1		denphalae00941	2.17724	0	1.02297	0	0.832723	0.726492
denphalae00942	2127	708	serine/threonine-protein kinase D6PK [Dendrobium catenatum] &gt;gi|1315700212|gb|PKU64967.1| Protein kinase G11A [Dendrobium catenatum]	876.12	902.631	849.609	0.941259	-0.0873361	0.875351	1		denphalae00942	21.8765	14.1879	16.9355	17.7007	17.2131	18.2108
denphalae00943	456	151	DNA-binding protein MNB1B [Dendrobium catenatum] &gt;gi|1315712646|gb|PKU76560.1| DNA-binding protein MNB1B [Dendrobium catenatum]	9842.59	12800.4	6884.78	0.537857	-0.894706	0.136611	0.915279		denphalae00943	953.498	1514.73	878.114	432.694	972.72	601.599
denphalae00944	456	151	DNA-binding protein MNB1B [Dendrobium catenatum] &gt;gi|1315712646|gb|PKU76560.1| DNA-binding protein MNB1B [Dendrobium catenatum]	9946.93	12960.1	6933.79	0.535013	-0.902355	0.132775	0.904993		denphalae00944	993.44	1526.62	869.739	426.891	984.651	610.469
denphalae00945	1185	394	glucose-6-phosphate/phosphate translocator 2, chloroplastic [Dendrobium catenatum]	2264.72	2227.97	2301.47	1.03299	0.0468249	0.870811	1		denphalae00945	74.2703	85.5846	68.701	73.8631	89.4787	96.0539
denphalae00946	1182	393	glucose-6-phosphate/phosphate translocator 2, chloroplastic-like [Dendrobium catenatum] &gt;gi|1315713015|gb|PKU76929.1| Glucose-6-phosphate/phosphate translocator 2, chloroplastic [Dendrobium catenatum]	1160.69	1100.25	1221.14	1.10988	0.150401	0.831234	1		denphalae00946	42.5725	24.5561	51.0528	45.6583	52.3284	38.6077
denphalae00947	372	123	probable carbohydrate esterase At4g34215 [Phalaenopsis equestris]	4.48277	4.77028	4.19526	0.879458	-0.185314	1	1		denphalae00947	0.438124	0.917941	0.108072	0.754479	0.109966	0.639587
denphalae00948	357	118		5.24514	1.80153	8.68875	4.82297	2.26992	0.187947	0.981491		denphalae00948	0.228266	0	0.450452	1.57236	0.458348	1.19963
denphalae00949	684	227	QWRF motif-containing protein 2-like [Dendrobium catenatum] &gt;gi|1315715922|gb|PKU79721.1| hypothetical protein MA16_Dca010949 [Dendrobium catenatum]	188.742	271.374	106.111	0.391012	-1.35472	0.0671864	0.7008		denphalae00949	13.3436	20.4685	13.7536	4.86535	8.67192	7.16562
denphalae00950	339	113		362.431	429.244	295.617	0.688693	-0.538066	0.493265	1		denphalae00950	40.9859	70.0072	39.4913	20.1067	66.4898	28.9161
denphalae00951	1752	583	protein NRT1/ PTR FAMILY 6.2-like [Carica papaya]	308.759	480.073	137.445	0.286301	-1.8044	0.00770581	0.198119		denphalae00951	15.4889	7.79621	11.3128	3.18107	4.8566	2.28148
denphalae00952	942	313	Putative ribonuclease H protein [Dendrobium catenatum]	24.0939	21.2483	26.9396	1.26784	0.342376	0.793328	1		denphalae00952	2.0762	0.271874	0.597494	0.425639	1.95418	1.46494
denphalae00953	519	173	uncharacterized protein LOC110104549 [Dendrobium catenatum]	5.51828	4.55312	6.48343	1.42395	0.509902	0.784989	1		denphalae00953	0.628062	0.24673	0.232386	0.231764	0.472919	1.00855
denphalae00954	318	105		6.92422	9.65293	4.19551	0.434636	-1.20212	0.340508	1		denphalae00954	2.17822	0	1.89636	0.252171	0.6432	0.897835
denphalae00955	330	109		10.9361	12.239	9.63321	0.787092	-0.345396	0.766229	1		denphalae00955	0.864299	1.03477	2.80202	0.486002	1.85943	1.58618
denphalae00956	372	123		15.5298	18.0959	12.9636	0.716385	-0.481194	0.730812	1		denphalae00956	1.20484	2.98331	1.51301	0.538914	1.42956	2.81418
denphalae00957	2082	693	uncharacterized protein LOC110108420 [Dendrobium catenatum] &gt;gi|1315704462|gb|PKU68881.1| hypothetical protein MA16_Dca010625 [Dendrobium catenatum]	2070.6	2479	1662.2	0.670513	-0.576662	0.33947	1		denphalae00957	40.5694	58.5319	44.4703	33.2393	37.0958	35.8604
denphalae00958	1593	530	uncharacterized protein LOC110108420 [Dendrobium catenatum] &gt;gi|1315704462|gb|PKU68881.1| hypothetical protein MA16_Dca010625 [Dendrobium catenatum]	1759.23	2322.45	1196.01	0.514981	-0.95741	0.109533	0.855105		denphalae00958	45.3239	78.1607	50.4996	28.9954	38.1084	32.7391
denphalae00959	300	99	uncharacterized protein LOC110108420 [Dendrobium catenatum] &gt;gi|1315704462|gb|PKU68881.1| hypothetical protein MA16_Dca010625 [Dendrobium catenatum]	27.8739	21.5987	34.149	1.58106	0.660896	0.555795	1		denphalae00959	6.51928	0.142281	2.94821	4.94507	6.5452	3.48959
denphalae00960	1560	519	flavonoid 3&apos;-monooxygenase-like [Dendrobium catenatum]	35.9746	7.98108	63.9682	8.01498	3.0027	0.00174817	0.068095		denphalae00960	0.365665	0.109447	0.180397	3.67539	0.576901	1.06762
denphalae00961	537	178	E3 ubiquitin-protein ligase RNF144A-like [Dendrobium catenatum] &gt;gi|1622077564|ref|XP_020689097.2| E3 ubiquitin-protein ligase RNF144A-like [Dendrobium catenatum] &gt;gi|1315704618|gb|PKU69036.1| hypothetical protein MA16_Dca002304 [Dendrobium catenatum]	20.8176	26.8269	14.8083	0.551994	-0.857277	0.403075	1		denphalae00961	1.82103	2.06665	2.24597	1.26931	0.914135	1.50642
denphalae00962	3330	1109	ABC transporter C family member 8 [Dendrobium catenatum]	249.638	298.157	201.119	0.674541	-0.568022	0.403663	1		denphalae00962	3.71971	3.2558	4.14101	2.42016	2.35863	3.31525
denphalae00963	1362	453	ABC transporter C family member 8-like [Dendrobium catenatum]	57.6594	21.1044	94.2145	4.46422	2.15841	0.0125889	0.275595		denphalae00963	1.28639	0.156697	0.59035	4.09195	0.540628	4.68166
denphalae00964	708	235	oxygen-evolving enhancer protein 3, chloroplastic [Dendrobium catenatum]	24638.8	28937.7	20339.9	0.702887	-0.508635	0.413616	1		denphalae00964	1510.06	1787.92	1692.38	1196.85	1470.53	1139.56
denphalae00965	558	185	Oxygen-evolving enhancer protein 3-2, chloroplastic [Dendrobium catenatum]	2854.59	2347.66	3361.52	1.43186	0.51789	0.437734	1		denphalae00965	276.894	31.8219	247.197	273.265	272.277	253.447
denphalae00966	693	230	oxygen-evolving enhancer protein 3, chloroplastic [Dendrobium catenatum]	9338	9574.99	9101.01	0.950498	-0.0732444	0.865357	1		denphalae00966	660.865	406.27	674.862	546	660.423	535.248
denphalae00967	438	145		37.2064	38.4857	35.927	0.933516	-0.0992531	0.825637	1		denphalae00967	6.41881	0.682168	4.49758	1.28158	5.51037	4.23704
denphalae00968	1011	336	uncharacterized protein LOC110022740 [Phalaenopsis equestris] &gt;gi|1175847713|ref|XP_020577476.1| uncharacterized protein LOC110022740 [Phalaenopsis equestris] &gt;gi|1175847715|ref|XP_020577477.1| uncharacterized protein LOC110022740 [Phalaenopsis equestris] &gt;gi|1175847717|ref|XP_020577478.1| uncharacterized protein LOC110022740 [Phalaenopsis equestris] &gt;gi|1175847719|ref|XP_020577479.1|…	98.5802	123.221	73.9398	0.600061	-0.73682	0.31989	1		denphalae00968	5.03777	4.4753	5.60692	3.13306	2.87283	3.7654
denphalae00969	318	105		11.1151	15.5374	6.69284	0.430756	-1.21506	0.408659	1		denphalae00969	1.15317	4.02682	0.252848	0.756513	1.41504	0.598557
denphalae00970	384	127	hypothetical protein MPDQ_003634 [Monascus purpureus]	7.08554	3.62426	10.5468	2.91006	1.54105	0.314185	1		denphalae00970	0.742757	0	0.523474	2.08829	0.74571	0.74352
denphalae00971	717	238	heterogeneous nuclear ribonucleoprotein A3-like [Dendrobium catenatum] &gt;gi|1315706393|gb|PKU70690.1| hypothetical protein MA16_Dca016888 [Dendrobium catenatum]	8836.48	11413.1	6259.89	0.548485	-0.866476	0.23632	1		denphalae00971	324.884	1380.9	44.9689	404.531	401.601	349.888
denphalae00972	999	332	fructokinase-1 [Dendrobium catenatum] &gt;gi|1315695387|gb|PKU61191.1| putative fructokinase-1 [Dendrobium catenatum]	49.7542	52.462	47.0464	0.896772	-0.157186	0.990146	1		denphalae00972	1.42752	3.54634	1.08656	2.08704	2.33406	1.81005
denphalae00973	348	115	Thioredoxin H1 [Dendrobium catenatum]	3586.18	3590.85	3581.51	0.997401	-0.00375498	0.904577	1		denphalae00973	362.377	522.023	355.472	325.14	646.527	393.946
denphalae00974	519	172	proline-rich receptor-like protein kinase PERK1 [Dendrobium catenatum]	167.755	93.1198	242.39	2.603	1.38017	0.0438749	0.573985		denphalae00974	6.67316	8.47105	6.58428	47.4344	7.01497	5.31781
denphalae00975	2037	678	proline-rich receptor-like protein kinase PERK1 [Dendrobium catenatum]	558.719	195.532	921.906	4.71486	2.23722	0.000635741	0.0309556		denphalae00975	4.50061	2.24213	5.52616	45.5081	5.80377	6.77453
denphalae00976	1596	531	proline-rich receptor-like protein kinase PERK1 [Dendrobium catenatum]	254.687	62.835	446.539	7.10654	2.82915	0.000175061	0.01078		denphalae00976	2.75721	0.0267445	2.49378	29.5438	2.79381	3.45858
denphalae00977	1875	624	proline-rich receptor-like protein kinase PERK1 isoform X1 [Dendrobium catenatum] &gt;gi|1315696610|gb|PKU62047.1| Proline-rich receptor-like protein kinase PERK1 [Dendrobium catenatum]	126.526	178.765	74.287	0.415557	-1.26688	0.0936344	0.805622		denphalae00977	2.69464	4.68958	4.11677	1.79626	1.43994	2.05568
denphalae00978	639	212	proline-rich receptor-like protein kinase PERK1 [Dendrobium catenatum]	26.9042	19.3896	34.4188	1.77512	0.827914	0.3623	1		denphalae00978	1.40282	1.20237	1.13247	4.95699	1.15232	0.819151
denphalae00979	1878	625	proline-rich receptor-like protein kinase PERK1 [Dendrobium catenatum]	90.2438	46.799	133.689	2.85666	1.51433	0.0494236	0.609789		denphalae00979	1.38856	0.659128	1.11318	6.14878	1.19804	1.90037
denphalae00980	1257	418	proline-rich receptor-like protein kinase PERK1 [Dendrobium catenatum]	49.8458	33.6096	66.0819	1.96616	0.975381	0.238919	1		denphalae00980	1.45867	0.814974	1.08743	4.65704	1.0414	1.09783
denphalae00981	360	119		1051.7	1439.83	663.57	0.460866	-1.11758	0.0773924	0.745214		denphalae00981	104.354	242.944	122.06	59.029	97.6099	89.7511
denphalae00982	1500	499	serine carboxypeptidase-like 18 [Dendrobium catenatum]	3325.68	3063.25	3588.1	1.17134	0.228158	0.665831	1		denphalae00982	92.1663	72.4209	89.4111	109.994	103.032	104.561
denphalae00983	1272	423	protein trichome birefringence-like 5 [Dendrobium catenatum] &gt;gi|1315721500|gb|PKU84899.1| hypothetical protein MA16_Dca023402 [Dendrobium catenatum]	83.7992	83.8845	83.7138	0.997965	-0.00293904	0.962821	1		denphalae00983	3.0431	1.77851	3.53987	2.86844	2.28336	3.66616
denphalae00984	672	223	protein trichome birefringence-like 5 [Dendrobium catenatum] &gt;gi|1315721500|gb|PKU84899.1| hypothetical protein MA16_Dca023402 [Dendrobium catenatum]	15.5722	12.4851	18.6593	1.49452	0.579685	0.679954	1		denphalae00984	1.39456	0.0635182	1.01704	1.49164	0.791366	1.41623
denphalae00985	1251	416	protein trichome birefringence-like 5 [Dendrobium catenatum] &gt;gi|1315721500|gb|PKU84899.1| hypothetical protein MA16_Dca023402 [Dendrobium catenatum]	65.9462	62.3916	69.5008	1.11394	0.155677	0.841842	1		denphalae00985	1.88908	1.87661	2.41024	3.173	1.40609	2.8148
denphalae00986	672	223	protein trichome birefringence-like 5 [Dendrobium catenatum] &gt;gi|1315721500|gb|PKU84899.1| hypothetical protein MA16_Dca023402 [Dendrobium catenatum]	15.0736	9.54409	20.6032	2.15873	1.11019	0.359882	1		denphalae00986	0.788231	0.127036	0.95721	1.31264	1.09574	1.69947
denphalae00987	1038	345	histone-lysine N-methyltransferase ATXR4 [Dendrobium catenatum]	203.568	208.563	198.572	0.952094	-0.0708243	0.937671	1		denphalae00987	8.55734	7.77199	8.4821	9.50233	7.48789	8.38931
denphalae00988	642	213	histone-lysine N-methyltransferase ATXR4 [Dendrobium catenatum]	102.273	123.016	81.5303	0.662761	-0.593439	0.477078	1		denphalae00988	5.71199	10.1724	7.01358	5.68327	5.28867	5.92963
denphalae00989	966	321	histone-lysine N-methyltransferase ATXR4 [Dendrobium catenatum]	125.157	104.193	146.121	1.40241	0.487913	0.544864	1		denphalae00989	5.44117	2.38608	5.99297	7.34663	5.63219	7.14271
denphalae00990	435	144	calcium uniporter protein 6, mitochondrial isoform X2 [Dendrobium catenatum]	16.7107	20.6026	12.8188	0.622195	-0.684562	0.515156	1		denphalae00990	2.71637	1.47187	1.75599	1.0139	1.59868	1.3127
denphalae00991	300	99	calcium uniporter protein 6, mitochondrial-like [Phalaenopsis equestris]	8.11568	8.24383	7.98753	0.968911	-0.0455642	0.937198	1		denphalae00991	1.76564	0.142281	1.74212	0.935554	1.6363	0.951705
denphalae00992	300	99	calcium uniporter protein 6, mitochondrial-like [Phalaenopsis equestris]	9.97201	11.2055	8.73851	0.779841	-0.358748	0.780976	1		denphalae00992	1.90146	1.28053	1.4741	0.534602	1.22723	2.22065
denphalae00993	390	129	protein THYLAKOID ASSEMBLY 8-like, chloroplastic [Dendrobium catenatum] &gt;gi|1622015887|ref|XP_028550444.1| protein THYLAKOID ASSEMBLY 8-like, chloroplastic [Dendrobium catenatum] &gt;gi|1315716824|gb|PKU80530.1| Pentatricopeptide repeat-containing protein [Dendrobium catenatum]	159.279	219.507	99.0508	0.451242	-1.14803	0.1359	0.913166		denphalae00993	15.8803	32.1774	18.5552	7.29938	14.7896	11.8353
denphalae00994	771	256	protein THYLAKOID ASSEMBLY 8-like, chloroplastic [Dendrobium catenatum] &gt;gi|1622015887|ref|XP_028550444.1| protein THYLAKOID ASSEMBLY 8-like, chloroplastic [Dendrobium catenatum] &gt;gi|1315716824|gb|PKU80530.1| Pentatricopeptide repeat-containing protein [Dendrobium catenatum]	251.411	314.546	188.275	0.598561	-0.74043	0.307235	1		denphalae00994	12.6306	19.1553	17.6767	7.28058	13.6358	11.7266
denphalae00995	534	177	protein THYLAKOID ASSEMBLY 8-like, chloroplastic [Dendrobium catenatum] &gt;gi|1622015887|ref|XP_028550444.1| protein THYLAKOID ASSEMBLY 8-like, chloroplastic [Dendrobium catenatum] &gt;gi|1315716824|gb|PKU80530.1| Pentatricopeptide repeat-containing protein [Dendrobium catenatum]	85.5559	92.0998	79.0121	0.857897	-0.221124	0.738718	1		denphalae00995	7.32503	4.79598	9.71192	3.37881	8.57985	7.93088
denphalae00996	708	235	cell division control protein 6 homolog isoform X3 [Dendrobium catenatum]	96.6225	64.7422	128.503	1.98484	0.989021	0.23925	1		denphalae00996	6.73337	0.422019	4.99696	7.75853	6.29791	10.2833
denphalae00997	1425	474	cell division control protein 6 homolog isoform X1 [Dendrobium catenatum] &gt;gi|1179548487|ref|XP_020695298.1| cell division control protein 6 homolog isoform X1 [Dendrobium catenatum] &gt;gi|1315707232|gb|PKU71486.1| hypothetical protein MA16_Dca004328 [Dendrobium catenatum]	197.466	215.017	179.916	0.836752	-0.257128	0.678381	1		denphalae00997	7.31989	4.16359	7.61738	4.83956	5.62658	6.41149
denphalae00998	1374	457	cell division control protein 6 homolog isoform X3 [Dendrobium catenatum]	172.118	185.07	159.166	0.860029	-0.217542	0.710205	1		denphalae00998	6.52403	3.32403	7.31493	4.26048	5.06134	6.19924
denphalae00999	1068	355	uncharacterized protein LOC110113681 [Dendrobium catenatum] &gt;gi|1315714801|gb|PKU78623.1| hypothetical protein MA16_Dca014888 [Dendrobium catenatum]	1479.57	1603.55	1355.59	0.845365	-0.242353	0.701998	1		denphalae00999	57.8372	63.8665	62.1111	52.4841	60.0973	56.1845
denphalae01000	342	113	hypothetical protein AXF42_Ash008502 [Apostasia shenzhenica]	51.6272	59.9058	43.3487	0.723615	-0.466706	0.620051	1		denphalae01000	4.16986	8.98616	7.87599	0	9.80824	7.37432
denphalae01001	1842	613	serine/threonine-protein kinase BLUS1 [Dendrobium catenatum] &gt;gi|1315697614|gb|PKU62704.1| Mitogen-activated protein kinase kinase kinase ANP1 [Dendrobium catenatum]	83.8335	87.7295	79.9375	0.911182	-0.13419	0.914405	1		denphalae01001	1.88022	2.31728	1.54962	2.19849	1.13262	2.48001
denphalae01002	660	219	homeobox-leucine zipper protein HOX12-like [Dendrobium catenatum] &gt;gi|1315723913|gb|PKU87078.1| Homeobox-leucine zipper protein HOX14 [Dendrobium catenatum]	282.825	315.149	250.501	0.794866	-0.331216	0.55323	1		denphalae01002	21.7927	9.31293	30.4567	10.206	18.3464	22.639
denphalae01003	438	145	homeobox-leucine zipper protein HOX12-like [Dendrobium catenatum] &gt;gi|1315723913|gb|PKU87078.1| Homeobox-leucine zipper protein HOX14 [Dendrobium catenatum]	91.8625	81.393	102.332	1.25726	0.330281	0.761347	1		denphalae01003	10.4189	1.75415	12.2995	7.59794	10.5538	13.2543
denphalae01004	525	174	homeobox-leucine zipper protein HOX14-like [Dendrobium catenatum] &gt;gi|1315707041|gb|PKU71300.1| Homeobox-leucine zipper protein HOX14 [Dendrobium catenatum]	82.0455	98.8929	65.198	0.659278	-0.60104	0.405293	1		denphalae01004	8.53715	6.09775	8.95949	2.67301	4.20763	10.1515
denphalae01005	657	218	uncharacterized protein LOC110096438 [Dendrobium catenatum] &gt;gi|1315711683|gb|PKU75642.1| hypothetical protein MA16_Dca021419 [Dendrobium catenatum]	322.198	380.009	264.387	0.695738	-0.523383	0.498824	1		denphalae01005	18.2952	30.925	19.8261	17.698	18.6792	17.0206
denphalae01006	657	218	uncharacterized protein LOC110096438 [Dendrobium catenatum] &gt;gi|1315711683|gb|PKU75642.1| hypothetical protein MA16_Dca021419 [Dendrobium catenatum]	321.833	371.813	271.853	0.731157	-0.451747	0.573153	1		denphalae01006	19.3495	30.4052	17.7455	17.637	20.5472	16.6585
denphalae01007	537	178	uncharacterized protein LOC110096438 [Dendrobium catenatum] &gt;gi|1315711683|gb|PKU75642.1| hypothetical protein MA16_Dca021419 [Dendrobium catenatum]	112.779	98.645	126.912	1.28656	0.363513	0.643409	1		denphalae01007	9.78803	5.24611	8.16035	10.5278	9.2937	11.6969
denphalae01008	402	133		95.5976	62.5225	128.673	2.05802	1.04126	0.209811	1		denphalae01008	9.52756	1.0618	10.0007	14.2627	11.6006	16.9271
denphalae01009	1050	350	protein phosphatase 2C 32 [Dendrobium catenatum] &gt;gi|1315720027|gb|PKU83507.1| Protein phosphatase 2C 32 [Dendrobium catenatum]	13.2118	2.39734	24.0263	10.0221	3.32511	0.0105763	0.245912		denphalae01009	0.0776105	0	0.22973	2.32934	0	0.63447
denphalae01010	1833	610	protein phosphatase 2C 32 [Dendrobium catenatum] &gt;gi|1315720027|gb|PKU83507.1| Protein phosphatase 2C 32 [Dendrobium catenatum]	32.3996	11.6925	53.1067	4.54196	2.18331	0.0180482	0.343563		denphalae01010	0.222289	0.256152	0.307059	2.69051	0.312442	0.752849
denphalae01011	435	145	putative flavin-containing monooxygenase 1 [Dendrobium catenatum]	50.203	41.9375	58.4685	1.39418	0.479417	0.556853	1		denphalae01011	5.05806	3.63061	3.23471	2.48867	6.3007	9.51705
denphalae01012	312	103	protein MALE DISCOVERER 2 [Dendrobium catenatum] &gt;gi|1315700476|gb|PKU65227.1| putative LRR receptor-like serine/threonine-protein kinase MRH1 [Dendrobium catenatum]	17.4008	16.8274	17.9742	1.06815	0.095113	0.96904	1		denphalae01012	2.61189	1.50489	2.70596	2.95573	2.09782	2.59279
denphalae01013	1956	651	inactive receptor-like serine/threonine-protein kinase At2g40270 [Dendrobium catenatum] &gt;gi|1179562096|ref|XP_020701002.1| inactive receptor-like serine/threonine-protein kinase At2g40270 [Dendrobium catenatum] &gt;gi|1179562098|ref|XP_020701003.1| inactive receptor-like serine/threonine-protein kinase At2g40270 [Dendrobium catenatum] &gt;gi|1315696823|gb|PKU62190.1| putative LRR receptor-like…	2074.08	981.8	3166.36	3.22506	1.68932	0.0025382	0.0897739		denphalae01013	18.8313	16.1703	27.9323	166.653	17.003	23.9629
denphalae01014	510	169	uncharacterized protein LOC110104926 [Dendrobium catenatum] &gt;gi|1179538041|ref|XP_020689886.1| uncharacterized protein LOC110104926 [Dendrobium catenatum] &gt;gi|1179538043|ref|XP_020689887.1| uncharacterized protein LOC110104926 [Dendrobium catenatum] &gt;gi|1179538045|ref|XP_020689888.1| uncharacterized protein LOC110104926 [Dendrobium catenatum] &gt;gi|1315723349|gb|PKU86660.1| hypothetical…	279.515	230.461	328.569	1.4257	0.511671	0.515939	1		denphalae01014	25.6457	7.11404	25.9348	30.5824	24.3841	30.7905
denphalae01015	729	242	uncharacterized protein LOC110104926 [Dendrobium catenatum] &gt;gi|1179538041|ref|XP_020689886.1| uncharacterized protein LOC110104926 [Dendrobium catenatum] &gt;gi|1179538043|ref|XP_020689887.1| uncharacterized protein LOC110104926 [Dendrobium catenatum] &gt;gi|1179538045|ref|XP_020689888.1| uncharacterized protein LOC110104926 [Dendrobium catenatum] &gt;gi|1315723349|gb|PKU86660.1| hypothetical…	1486.45	1745.19	1227.71	0.703486	-0.507406	0.458673	1		denphalae01015	63.0465	140.7	78.5306	73.4803	79.7949	70.105
denphalae01016	1524	507	splicing factor SF3a60 homolog isoform X1 [Dendrobium catenatum] &gt;gi|1315700410|gb|PKU65165.1| hypothetical protein MA16_Dca004781 [Dendrobium catenatum]	1203.79	1465.04	942.548	0.64336	-0.636303	0.330329	1		denphalae01016	27.4043	54.8677	31.5239	21.363	31.2443	30.0062
denphalae01017	387	128	splicing factor SF3a60 homolog isoform X2 [Dendrobium catenatum]	240.189	301.73	178.648	0.592078	-0.75614	0.321299	1		denphalae01017	24.8474	43.0151	24.8281	16.4732	21.4579	23.8541
denphalae01018	303	100	splicing factor SF3a60 homolog isoform X2 [Dendrobium catenatum]	199.442	242.62	156.264	0.644069	-0.634712	0.420007	1		denphalae01018	27.2981	43.1069	25.077	19.7168	24.7065	24.3423
denphalae01019	303	100	splicing factor SF3a60 homolog isoform X2 [Dendrobium catenatum]	285.773	364.373	207.172	0.568572	-0.814586	0.282475	1		denphalae01019	35.77	69.4499	36.8858	24.7452	34.8321	31.5665
denphalae01020	303	100	splicing factor SF3a60 homolog isoform X2 [Dendrobium catenatum]	270.845	337.933	203.758	0.602955	-0.729879	0.347452	1		denphalae01020	34.2908	64.2377	33.3033	27.7887	35.9122	25.2846
denphalae01021	756	251	uncharacterized protein LOC110098806 isoform X2 [Dendrobium catenatum] &gt;gi|1315720531|gb|PKU83978.1| hypothetical protein MA16_Dca006453 [Dendrobium catenatum]	95.7107	30.7391	160.682	5.22729	2.38606	0.002172	0.0797667		denphalae01021	2.20974	1.5809	1.2231	9.81165	0.324663	19.0089
denphalae01022	327	109	putative disease resistance protein RGA4 [Dendrobium catenatum] &gt;gi|1315720214|gb|PKU83676.1| Putative disease resistance protein RGA4 [Dendrobium catenatum]	39.1006	29.0037	49.1976	1.69625	0.762351	0.452626	1		denphalae01022	4.73495	0.522131	6.51606	5.14984	6.88047	8.14916
denphalae01023	537	178	hypothetical protein MA16_Dca013312 [Dendrobium catenatum]	23.948	24.4714	23.4246	0.957223	-0.063073	0.982259	1		denphalae01023	1.21402	2.78203	1.34758	2.53861	1.3712	1.86088
denphalae01024	1236	411	sporulation protein RMD1-like isoform X2 [Dendrobium catenatum] &gt;gi|1315711373|gb|PKU75364.1| hypothetical protein MA16_Dca016146 [Dendrobium catenatum]	1253.68	1230.41	1276.95	1.03782	0.0535613	0.983462	1		denphalae01024	49.6792	24.3811	52.8231	42.1389	45.5742	50.0877
denphalae01025	558	185	serine/arginine-rich splicing factor SR30-like isoform X2 [Dendrobium catenatum] &gt;gi|1315710023|gb|PKU74096.1| Pre-mRNA-splicing factor SF2 [Dendrobium catenatum]	61.1757	40.3323	82.0191	2.03358	1.02402	0.24418	1		denphalae01025	4.52728	0.61196	4.39493	6.39511	5.49832	7.76032
denphalae01026	792	263	serine/arginine-rich splicing factor SR30-like isoform X2 [Dendrobium catenatum] &gt;gi|1315710023|gb|PKU74096.1| Pre-mRNA-splicing factor SF2 [Dendrobium catenatum]	138.496	153.336	123.656	0.806442	-0.310358	0.672739	1		denphalae01026	8.54009	7.06015	8.42635	7.44191	6.92122	6.30865
denphalae01027	858	285	serine/arginine-rich splicing factor SR30-like isoform X2 [Dendrobium catenatum] &gt;gi|1315710023|gb|PKU74096.1| Pre-mRNA-splicing factor SF2 [Dendrobium catenatum]	729.327	990.764	467.89	0.472252	-1.08237	0.109578	0.855105		denphalae01027	26.9737	75.4685	31.5812	21.2159	26.6042	24.7909
denphalae01028	780	259	serine/arginine-rich splicing factor SR30-like isoform X2 [Dendrobium catenatum] &gt;gi|1315710023|gb|PKU74096.1| Pre-mRNA-splicing factor SF2 [Dendrobium catenatum]	250.299	284.4	216.197	0.760186	-0.395575	0.583704	1		denphalae01028	15.2534	14.6659	14.9472	11.1547	14.1078	11.5303
denphalae01029	792	263	serine/arginine-rich splicing factor SR30-like isoform X2 [Dendrobium catenatum] &gt;gi|1315710023|gb|PKU74096.1| Pre-mRNA-splicing factor SF2 [Dendrobium catenatum]	140.057	153.571	126.542	0.823999	-0.279286	0.680506	1		denphalae01029	9.31179	6.09005	8.93396	6.53065	6.92122	7.87079
denphalae01030	846	281	serine/arginine-rich splicing factor SR34B isoform X2 [Dendrobium catenatum] &gt;gi|1179504024|ref|XP_020675586.1| serine/arginine-rich splicing factor SR34B isoform X2 [Dendrobium catenatum] &gt;gi|1621995490|ref|XP_028548678.1| serine/arginine-rich splicing factor SR34B isoform X2 [Dendrobium catenatum]	225.861	208.208	243.513	1.16956	0.225971	0.811753	1		denphalae01030	14.0153	4.8436	12.8307	13.4598	9.91258	15.0743
denphalae01031	846	281	serine/arginine-rich splicing factor SR34B isoform X2 [Dendrobium catenatum] &gt;gi|1179504024|ref|XP_020675586.1| serine/arginine-rich splicing factor SR34B isoform X2 [Dendrobium catenatum] &gt;gi|1621995490|ref|XP_028548678.1| serine/arginine-rich splicing factor SR34B isoform X2 [Dendrobium catenatum]	219.927	185.898	253.955	1.36609	0.450056	0.569696	1		denphalae01031	12.0406	4.43997	11.7852	14.5499	10.4445	15.018
denphalae01032	846	281	serine/arginine-rich splicing factor SR34B isoform X2 [Dendrobium catenatum] &gt;gi|1179504024|ref|XP_020675586.1| serine/arginine-rich splicing factor SR34B isoform X2 [Dendrobium catenatum] &gt;gi|1621995490|ref|XP_028548678.1| serine/arginine-rich splicing factor SR34B isoform X2 [Dendrobium catenatum]	212.948	188.478	237.418	1.25966	0.333037	0.692475	1		denphalae01032	11.8961	4.54088	12.2129	14.6447	8.36525	14.3993
denphalae01033	867	288	serine/arginine-rich splicing factor SR34B isoform X1 [Dendrobium catenatum] &gt;gi|1179504020|ref|XP_020675470.1| serine/arginine-rich splicing factor SR34B isoform X1 [Dendrobium catenatum]	1062.01	1386.98	737.041	0.531399	-0.912133	0.146256	0.930341		denphalae01033	53.1994	87.7316	49.3841	35.7481	39.9639	37.2669
denphalae01034	846	281	serine/arginine-rich splicing factor SR34B isoform X2 [Dendrobium catenatum] &gt;gi|1179504024|ref|XP_020675586.1| serine/arginine-rich splicing factor SR34B isoform X2 [Dendrobium catenatum] &gt;gi|1621995490|ref|XP_028548678.1| serine/arginine-rich splicing factor SR34B isoform X2 [Dendrobium catenatum]	216.999	193.551	240.448	1.2423	0.313013	0.709906	1		denphalae01034	13.052	4.74269	11.5951	13.6494	10.0093	14.2306
denphalae01035	2397	798	pentatricopeptide repeat-containing protein At1g79540 [Dendrobium catenatum] &gt;gi|1315717820|gb|PKU81439.1| Pentatricopeptide repeat-containing protein [Dendrobium catenatum]	235.739	278.575	192.904	0.692466	-0.530185	0.473415	1		denphalae01035	4.6746	5.25317	4.20981	3.41236	3.51562	3.79173
denphalae01036	2079	692	L-type lectin-domain containing receptor kinase S.4-like [Dendrobium catenatum] &gt;gi|1315712132|gb|PKU76070.1| L-type lectin-domain containing receptor kinase S.4 [Dendrobium catenatum]	943.625	688.205	1199.05	1.74228	0.800977	0.16942	0.964311		denphalae01036	13.0723	11.559	16.611	19.2858	26.7798	31.3115
denphalae01037	1863	621	L-type lectin-domain containing receptor kinase S.4-like [Dendrobium catenatum] &gt;gi|1315712132|gb|PKU76070.1| L-type lectin-domain containing receptor kinase S.4 [Dendrobium catenatum]	130.288	122.726	137.85	1.12323	0.167655	0.806822	1		denphalae01037	2.62451	2.52027	2.99957	1.78631	4.12808	4.03568
denphalae01038	1962	653	pentatricopeptide repeat-containing protein At4g20090 isoform X2 [Dendrobium catenatum] &gt;gi|1179573563|ref|XP_020671684.1| pentatricopeptide repeat-containing protein At4g20090 isoform X2 [Dendrobium catenatum] &gt;gi|1315695564|gb|PKU61307.1| Pentatricopeptide repeat-containing protein [Dendrobium catenatum]	95.8316	81.8175	109.846	1.34257	0.424996	0.535628	1		denphalae01038	2.07673	1.8057	1.20895	2.49318	2.25179	2.71639
denphalae01039	960	319	annexin D4 [Dendrobium catenatum] &gt;gi|1315713276|gb|PKU77180.1| Annexin D4 [Dendrobium catenatum]	435.139	408.383	461.896	1.13104	0.177645	0.719405	1		denphalae01039	17.911	19.6081	14.1129	34.248	15.6386	12.8381
denphalae01040	1038	345	uncharacterized protein LOC110095470 [Dendrobium catenatum] &gt;gi|1315718922|gb|PKU82490.1| hypothetical protein MA16_Dca005495 [Dendrobium catenatum]	75.0038	59.2615	90.7461	1.53128	0.614739	0.410722	1		denphalae01040	2.0412	2.22057	2.78864	4.40352	3.46807	3.7133
denphalae01041	1092	363	PRP39 [x Doritaenopsis hybrid cultivar]	481.98	509.125	454.835	0.893366	-0.162676	0.781466	1		denphalae01041	20.2608	15.1271	23.0099	17.404	17.6067	20.568
denphalae01042	1092	363	PRP39 [x Doritaenopsis hybrid cultivar]	488.908	503.638	474.178	0.941506	-0.0869582	0.858731	1		denphalae01042	21.6787	13.4854	23.0099	17.4774	17.9813	22.6161
denphalae01043	879	292	pre-mRNA-processing factor 39 isoform X2 [Dendrobium catenatum] &gt;gi|1315708822|gb|PKU72994.1| hypothetical protein MA16_Dca007557 [Dendrobium catenatum]	79.2016	42.3305	116.073	2.74206	1.45526	0.084282	0.776129		denphalae01043	3.38387	0.04856	3.01864	7.02464	3.07155	7.57899
denphalae01044	1092	363	PRP39 [x Doritaenopsis hybrid cultivar]	471.179	468.717	473.64	1.0105	0.015074	0.993518	1		denphalae01044	19.7757	13.0554	21.1691	17.5875	17.6067	22.8339
denphalae01045	1092	363	PRP39 [x Doritaenopsis hybrid cultivar]	488.954	507.879	470.029	0.925476	-0.111733	0.831301	1		denphalae01045	21.7533	13.7199	23.1571	18.0649	18.6556	20.6551
denphalae01046	570	189	PRP39 [x Doritaenopsis hybrid cultivar]	279.568	326.146	232.99	0.714373	-0.48525	0.495897	1		denphalae01046	21.0876	24.1877	24.827	15.405	19.5925	19.535
denphalae01047	1470	489	pre-mRNA-processing factor 39 isoform X1 [Dendrobium catenatum]	259.902	181.225	338.578	1.86827	0.901704	0.25646	1		denphalae01047	8.67574	0.232295	7.57564	11.3467	5.48216	14.1137
denphalae01048	879	292	pre-mRNA-processing factor 39 isoform X2 [Dendrobium catenatum] &gt;gi|1315708822|gb|PKU72994.1| hypothetical protein MA16_Dca007557 [Dendrobium catenatum]	75.9191	46.5479	105.29	2.26198	1.17759	0.173766	0.968034		denphalae01048	4.40367	0	2.69848	5.83866	2.69924	7.57899
denphalae01049	1353	450	pre-mRNA-processing factor 39 isoform X1 [Dendrobium catenatum]	218.64	156.035	281.246	1.80245	0.849962	0.298185	1		denphalae01049	8.49241	0.0946436	6.8639	9.95712	5.56318	12.3799
denphalae01050	1698	565	PRP39 [x Doritaenopsis hybrid cultivar]	918.715	871.477	965.954	1.10841	0.148493	0.880132	1		denphalae01050	27.8116	10.0552	28.2462	25.1953	22.2847	28.4166
denphalae01051	1401	466	pre-mRNA-processing factor 39 isoform X1 [Dendrobium catenatum]	213.59	148.432	278.749	1.87796	0.909163	0.25904	1		denphalae01051	7.44529	0.182802	6.54264	10.9324	4.61341	11.0387
denphalae01052	1092	363	PRP39 [x Doritaenopsis hybrid cultivar]	464.255	482.733	445.777	0.923444	-0.114904	0.833488	1		denphalae01052	20.1116	13.6808	21.7581	16.3024	17.2696	21.0037
denphalae01053	1353	450	pre-mRNA-processing factor 39 isoform X1 [Dendrobium catenatum]	210.138	133.994	286.281	2.13651	1.09526	0.165777	0.960525		denphalae01053	6.89632	0.0315479	6.35876	11.2907	5.56318	11.3951
denphalae01054	789	262	pre-mRNA-processing factor 39 isoform X2 [Dendrobium catenatum] &gt;gi|1315708822|gb|PKU72994.1| hypothetical protein MA16_Dca007557 [Dendrobium catenatum]	77.9025	38.4861	117.319	3.04835	1.60803	0.0550762	0.642128		denphalae01054	3.97643	0.0540992	2.49675	7.11448	4.25148	8.56414
denphalae01055	1353	450	pre-mRNA-processing factor 39 isoform X1 [Dendrobium catenatum]	219.45	133.616	305.285	2.28479	1.19206	0.125647	0.891731		denphalae01055	6.89632	0.0946436	6.23991	11.8537	6.07717	12.2041
denphalae01056	858	285	pollen receptor-like kinase 3 [Dendrobium catenatum] &gt;gi|1315721530|gb|PKU84927.1| putative inactive leucine-rich repeat receptor-like protein kinase [Dendrobium catenatum]	29.108	40.1034	18.1126	0.451647	-1.14673	0.272742	1		denphalae01056	1.09225	3.2834	0.983985	0.700965	0.667489	1.49744
denphalae01057	2070	689	pollen receptor-like kinase 3 [Dendrobium catenatum] &gt;gi|1315721530|gb|PKU84927.1| putative inactive leucine-rich repeat receptor-like protein kinase [Dendrobium catenatum]	79.9113	55.1093	104.713	1.90011	0.92608	0.206414	1		denphalae01057	1.29913	1.15474	0.796288	2.07255	2.17383	2.5057
denphalae01058	873	290	pollen receptor-like kinase 3 [Dendrobium catenatum] &gt;gi|1315716536|gb|PKU80276.1| putative inactive leucine-rich repeat receptor-like protein kinase [Dendrobium catenatum]	20.0794	12.3233	27.8355	2.25878	1.17554	0.211009	1		denphalae01058	0.326711	0.831194	0.506565	2.34233	0.843454	0.981139
denphalae01059	1041	347	pollen receptor-like kinase 3 [Dendrobium catenatum] &gt;gi|1315716536|gb|PKU80276.1| putative inactive leucine-rich repeat receptor-like protein kinase [Dendrobium catenatum]	9.69037	3.0002	16.3805	5.45981	2.44885	0.0764869	0.743745		denphalae01059	0.117422	0	0.270336	1.42509	0.0392964	0.594244
denphalae01060	1110	369	GDSL esterase/lipase At2g23540 [Dendrobium catenatum] &gt;gi|1315720489|gb|PKU83936.1| GDSL esterase/lipase [Dendrobium catenatum]	113.641	130.192	97.0903	0.745745	-0.423246	0.556847	1		denphalae01060	5.21249	4.07615	5.32416	3.25096	3.83278	4.62992
denphalae01061	5526	1841	DNA-directed RNA polymerase II subunit 1 [Dendrobium catenatum]	2736.78	2423.22	3050.34	1.2588	0.332044	0.524055	1		denphalae01061	19.9377	16.8389	17.395	25.7724	19.1213	28.8302
denphalae01062	879	292	probable WRKY transcription factor 53 [Dendrobium catenatum]	43.0941	0.907832	85.2803	93.9384	6.55364	3.61414e-08	6.61409e-06		denphalae01062	0.0927088	0	0.045737	11.5861	0.279232	0.433085
denphalae01063	531	176	probable WRKY transcription factor 53 [Dendrobium catenatum]	12.997	1.1916	24.8023	20.8142	4.3795	0.00176907	0.0685224		denphalae01063	0	0	0.302846	5.28562	0.462232	0.179229
denphalae01064	1701	566	fructokinase-like 2, chloroplastic [Dendrobium catenatum] &gt;gi|1315710042|gb|PKU74113.1| Fructokinase-2 [Dendrobium catenatum]	3307.23	3105.52	3508.93	1.1299	0.176195	0.745626	1		denphalae01064	84.8925	62.7842	79.933	96.3133	81.791	96.3175
denphalae01065	975	324	transcription factor bHLH30 [Dendrobium catenatum] &gt;gi|1315718840|gb|PKU82408.1| Transcription factor bHLH30 [Dendrobium catenatum]	36.9905	39.5693	34.4117	0.869657	-0.201482	0.787831	1		denphalae01065	3.17606	0.963132	1.03084	1.52156	1.34261	1.8546
denphalae01066	639	212	E3 ubiquitin-protein ligase RMA2-like [Dendrobium catenatum]	468.444	495.124	441.764	0.89223	-0.164513	0.847368	1		denphalae01066	28.0564	36.0044	29.9476	21.0829	33.9296	37.8299
denphalae01067	684	227	E3 ubiquitin-protein ligase RMA2-like [Dendrobium catenatum]	586.531	711.202	461.861	0.649408	-0.622802	0.392939	1		denphalae01067	27.5807	62.3415	32.3268	22.2165	33.6111	34.5758
denphalae01068	684	227	E3 ubiquitin-protein ligase RMA2-like [Dendrobium catenatum]	606.575	728.33	484.819	0.665658	-0.587147	0.433748	1		denphalae01068	26.8063	66.5849	31.0338	21.8061	35.9436	37.289
denphalae01069	786	261	40S ribosomal protein S3a [Dendrobium catenatum] &gt;gi|1315712690|gb|PKU76604.1| 40S ribosomal protein S3a [Dendrobium catenatum]	6041.87	5619.99	6463.75	1.15013	0.201802	0.712273	1		denphalae01069	348.358	238.348	306.687	350.297	379.878	362.822
denphalae01070	711	237	pentatricopeptide repeat-containing protein At4g13650-like [Dendrobium catenatum] &gt;gi|1622009736|ref|XP_028549863.1| pentatricopeptide repeat-containing protein At4g13650-like [Dendrobium catenatum] &gt;gi|1622009738|ref|XP_028549864.1| pentatricopeptide repeat-containing protein At4g13650-like [Dendrobium catenatum] &gt;gi|1622009740|ref|XP_028549865.1| pentatricopeptide repeat-containing pro…	11.9691	7.79908	16.139	2.06935	1.04918	0.416064	1		denphalae01070	1.08884	0.120068	0.226176	1.07146	0.575352	1.40547
denphalae01071	2028	675	pentatricopeptide repeat-containing protein At4g13650-like [Dendrobium catenatum] &gt;gi|1622009736|ref|XP_028549863.1| pentatricopeptide repeat-containing protein At4g13650-like [Dendrobium catenatum] &gt;gi|1622009738|ref|XP_028549864.1| pentatricopeptide repeat-containing protein At4g13650-like [Dendrobium catenatum] &gt;gi|1622009740|ref|XP_028549865.1| pentatricopeptide repeat-containing pro…	75.4369	82.3114	68.5623	0.832962	-0.263677	0.713421	1		denphalae01071	2.04933	1.26285	1.78415	1.08739	1.51285	1.94752
denphalae01072	678	225	ethylene-responsive transcription factor 1B [Dendrobium catenatum] &gt;gi|1315719930|gb|PKU83420.1| Ethylene-responsive transcription factor 1B [Dendrobium catenatum]	35.894	50.0808	21.7073	0.433445	-1.20608	0.168774	0.963019		denphalae01072	1.32213	2.51824	5.39596	1.47844	1.74973	0.982586
denphalae01073	438	145	uncharacterized protein LOC110096767 [Dendrobium catenatum]	10.4825	4.51797	16.447	3.64035	1.86408	0.164581	0.958014		denphalae01073	0.651184	0	0.734298	2.01391	0.840565	2.17284
denphalae01074	4680	1559	uncharacterized protein LOC110110575 [Dendrobium catenatum] &gt;gi|1179503790|ref|XP_020697887.1| uncharacterized protein LOC110110575 [Dendrobium catenatum] &gt;gi|1315711416|gb|PKU75400.1| Histone-lysine N-methyltransferase ATX2 [Dendrobium catenatum]	1693.43	1481.58	1905.29	1.28599	0.362874	0.573815	1		denphalae01074	18.7882	6.93163	14.8355	15.4469	15.3928	23.8943
denphalae01075	1230	409	pectin acetylesterase 10 [Dendrobium catenatum] &gt;gi|1179537313|ref|XP_020689508.1| pectin acetylesterase 10 [Dendrobium catenatum] &gt;gi|1315707357|gb|PKU71611.1| hypothetical protein MA16_Dca004453 [Dendrobium catenatum]	260.653	204.337	316.969	1.55121	0.63339	0.400159	1		denphalae01075	8.38099	3.22735	9.80557	10.9528	10.2103	13.2697
denphalae01076	729	242	pectin acetylesterase 10 [Dendrobium catenatum] &gt;gi|1179537313|ref|XP_020689508.1| pectin acetylesterase 10 [Dendrobium catenatum] &gt;gi|1315707357|gb|PKU71611.1| hypothetical protein MA16_Dca004453 [Dendrobium catenatum]	120.269	115.15	125.388	1.08891	0.122883	0.916306	1		denphalae01076	8.38385	3.68876	8.10674	7.70003	7.57547	7.57186
denphalae01077	588	195	DNA repair RAD52-like protein 2, chloroplastic [Dendrobium catenatum]	1038.36	1035.3	1041.43	1.00592	0.00852106	0.950045	1		denphalae01077	78.0955	72.1567	65.9791	81.2132	82.7195	70.5686
denphalae01078	939	313	probable xyloglucan glycosyltransferase 9 [Dendrobium catenatum] &gt;gi|1315718930|gb|PKU82498.1| putative xyloglucan glycosyltransferase 12 [Dendrobium catenatum]	14.7679	5.73783	23.798	4.14756	2.05226	0.0881688	0.789021		denphalae01078	0.477317	0	0.342516	1.79339	0.392085	1.16556
denphalae01079	417	138	L-ascorbate oxidase-like isoform X1 [Dendrobium catenatum] &gt;gi|1315706818|gb|PKU71083.1| L-ascorbate oxidase [Dendrobium catenatum]	21.8848	22.134	21.6357	0.977489	-0.0328479	1	1		denphalae01079	2.24735	2.45665	1.73537	2.30764	1.37339	3.30929
denphalae01080	1725	574	L-ascorbate oxidase-like isoform X1 [Dendrobium catenatum] &gt;gi|1315706818|gb|PKU71083.1| L-ascorbate oxidase [Dendrobium catenatum]	126.56	96.6266	156.494	1.61957	0.695614	0.370255	1		denphalae01080	3.28326	1.36095	2.49374	4.34655	1.84973	6.04126
denphalae01081	1503	500	RNA polymerase sigma factor sigE, chloroplastic/mitochondrial [Dendrobium catenatum] &gt;gi|1315718220|gb|PKU81808.1| RNA polymerase sigma factor sigE, chloroplastic/mitochondrial [Dendrobium catenatum]	3039.37	1763.04	4315.71	2.44789	1.29154	0.0168508	0.328495		denphalae01081	52.3212	42.8546	50.3672	193.833	96.6757	84.9443
denphalae01082	345	114		32.1886	47.4353	16.9419	0.357158	-1.48536	0.155366	0.943172		denphalae01082	2.00775	11.135	2.21407	1.85949	2.84574	1.79307
denphalae01083	2433	810	CSC1-like protein At4g35870 [Dendrobium catenatum] &gt;gi|1622017653|ref|XP_028550619.1| CSC1-like protein At4g35870 [Dendrobium catenatum] &gt;gi|1622017660|ref|XP_028550620.1| CSC1-like protein At4g35870 [Dendrobium catenatum] &gt;gi|1315716371|gb|PKU80120.1| hypothetical protein MA16_Dca024579 [Dendrobium catenatum]	961.178	919.569	1002.79	1.0905	0.124986	0.799067	1		denphalae01083	14.9718	15.4211	16.0613	17.9299	17.2171	19.7734
denphalae01084	1041	346	dnaJ homolog subfamily B member 1 [Dendrobium catenatum] &gt;gi|1315722059|gb|PKU85413.1| ANJ1 [Dendrobium catenatum]	510.165	546.853	473.477	0.865822	-0.207858	0.748335	1		denphalae01084	25.1675	19.2715	20.7	19.181	19.8447	21.5756
denphalae01085	828	275	dnaJ homolog subfamily B member 1 [Dendrobium catenatum] &gt;gi|1315722059|gb|PKU85413.1| ANJ1 [Dendrobium catenatum]	121.593	94.9388	148.246	1.56149	0.642926	0.413561	1		denphalae01085	8.31641	2.21669	4.22421	6.87623	9.53521	7.35617
denphalae01086	786	261	dnaJ homolog subfamily B member 1 [Dendrobium catenatum] &gt;gi|1315722059|gb|PKU85413.1| ANJ1 [Dendrobium catenatum]	311.695	218.772	404.618	1.84949	0.88713	0.227139	1		denphalae01086	19.5433	3.63848	13.1452	18.5172	24.5653	25.7299
denphalae01087	1029	342	dnaJ homolog subfamily B member 1 [Dendrobium catenatum] &gt;gi|1315722059|gb|PKU85413.1| ANJ1 [Dendrobium catenatum]	2166.82	2212.51	2121.14	0.958705	-0.0608412	0.991468	1		denphalae01087	74.6407	110.797	72.3573	68.4618	108.371	98.4538
denphalae01088	885	294	protein SULFUR DEFICIENCY-INDUCED 1 [Dendrobium catenatum] &gt;gi|1315710242|gb|PKU74293.1| hypothetical protein MA16_Dca003496 [Dendrobium catenatum]	79.5564	102.659	56.4541	0.54992	-0.862708	0.387131	1		denphalae01088	1.79556	9.74262	1.31738	2.17465	3.32807	3.01104
denphalae01089	735	244	cytochrome P450 709B2-like [Phalaenopsis equestris]	1434.77	2228.21	641.332	0.287824	-1.79674	0.00303221	0.102145		denphalae01089	77.7214	186.823	90.47	20.4567	62.7805	32.6946
denphalae01090	1524	507	cytochrome P450 709B2-like [Phalaenopsis equestris]	2227.71	3090.83	1364.59	0.441496	-1.17953	0.0397642	0.546317		denphalae01090	71.6522	96.6557	77.0818	23.573	58.2476	37.4375
denphalae01091	753	250	cytochrome P450 709B2-like [Phalaenopsis equestris]	230.622	236.189	225.056	0.952862	-0.0696602	0.837521	1		denphalae01091	18.5059	4.93165	17.2984	9.95724	16.1892	13.7131
denphalae01092	546	181	cleavage and polyadenylation specificity factor subunit 2 isoform X2 [Dendrobium catenatum]	41.8812	60.7468	23.0157	0.378878	-1.40019	0.150931	0.937744		denphalae01092	1.64176	8.44304	2.50347	1.10152	2.84704	1.6559
denphalae01093	3336	1111	pentatricopeptide repeat-containing protein At4g31850, chloroplastic [Dendrobium catenatum]	507.454	524.572	490.337	0.934737	-0.097367	0.843982	1		denphalae01093	8.68407	4.49106	6.67637	5.9013	6.03312	7.73118
denphalae01094	324	107	uncharacterized protein LOC110096326 [Dendrobium catenatum] &gt;gi|1315723516|gb|PKU86716.1| hypothetical protein MA16_Dca023880 [Dendrobium catenatum]	159.653	145.092	174.214	1.20071	0.263893	0.600372	1		denphalae01094	8.67728	26.8753	17.1234	27.5964	27.7767	15.1274
denphalae01095	774	257	very-long-chain aldehyde decarbonylase GL1-9-like [Dendrobium catenatum] &gt;gi|1315698299|gb|PKU63184.1| Sphinganine C(4)-monooxygenase 2 [Dendrobium catenatum]	19.5691	20.7183	18.42	0.889068	-0.169634	0.869658	1		denphalae01095	1.57928	0.882362	0.883008	1.45047	0.26426	1.47551
denphalae01096	1095	364	uncharacterized protein LOC110112712 [Dendrobium catenatum] &gt;gi|1315714765|gb|PKU78590.1| hypothetical protein MA16_Dca011147 [Dendrobium catenatum]	186.865	127.006	246.725	1.94262	0.958004	0.203107	0.998373		denphalae01096	8.00026	1.94905	5.06666	7.9458	10.6472	11.5595
denphalae01097	753	250	L-ascorbate peroxidase, cytosolic [Dendrobium catenatum] &gt;gi|1179545291|ref|XP_020693708.1| L-ascorbate peroxidase, cytosolic [Dendrobium catenatum] &gt;gi|1315720702|gb|PKU84137.1| L-ascorbate peroxidase, cytosolic [Dendrobium catenatum]	1827.99	2008.32	1647.65	0.820408	-0.285586	0.747744	1		denphalae01097	74.1319	164.898	73.0912	102.98	91.2678	96.2448
denphalae01098	762	253	L-ascorbate peroxidase, cytosolic [Dendrobium catenatum] &gt;gi|1179545291|ref|XP_020693708.1| L-ascorbate peroxidase, cytosolic [Dendrobium catenatum] &gt;gi|1315720702|gb|PKU84137.1| L-ascorbate peroxidase, cytosolic [Dendrobium catenatum]	798.698	671.835	925.561	1.37766	0.462222	0.416858	1		denphalae01098	38.7136	34.5619	35.4545	59.6692	44.6117	57.2647
denphalae01099	417	139	Retrovirus-related Pol polyprotein from transposon TNT 1-94 [Dendrobium catenatum]	11.3196	7.88671	14.7525	1.87055	0.903466	0.51651	1		denphalae01099	1.95422	0	0.578458	1.44227	1.66769	1.59759
denphalae01100	1164	387	ubiquitin receptor RAD23b [Dendrobium catenatum]	1542.2	1304.7	1779.71	1.36407	0.44792	0.433579	1		denphalae01100	56.2876	34.4334	50.1499	63.6218	69.3741	70.5603
denphalae01101	1113	370	NAC transcription factor 32 [Dendrobium catenatum] &gt;gi|1315713468|gb|PKU77358.1| NAC transcription factor ONAC010 [Dendrobium catenatum]	79.9091	71.3766	88.4416	1.23908	0.309274	0.705431	1		denphalae01101	1.39113	2.07093	4.58739	2.26954	3.96946	4.44642
denphalae01102	396	131	profilin-3 [Phalaenopsis equestris]	7.19474	3.44192	10.9476	3.18066	1.66932	0.223159	1		denphalae01102	0.411571	0.431154	0.203045	0.607503	1.44623	1.68231
denphalae01103	426	141		23.5513	12.6673	34.4354	2.71845	1.44279	0.17975	0.973134		denphalae01103	2.10423	0	1.88746	2.25888	3.93711	4.6915
denphalae01104	333	110	uncharacterized protein LOC110113802 [Dendrobium catenatum]	281.663	347.173	216.153	0.622609	-0.683601	0.421962	1		denphalae01104	24.1047	72.294	23.4215	13.4855	43.733	29.58
denphalae01105	444	147	uncharacterized protein LOC110098849 [Dendrobium catenatum]	582.55	720.801	444.299	0.616397	-0.698069	0.324187	1		denphalae01105	53.3179	93.2516	45.364	35.1284	52.9771	45.2274
denphalae01106	897	299	Putative ribonuclease H protein [Dendrobium catenatum]	9.09838	3.73276	14.464	3.87488	1.95415	0.129849	0.899199		denphalae01106	0.136273	0.190342	0.179277	0.804585	0.547258	0.79574
denphalae01107	405	135	uncharacterized protein LOC110107484, partial [Dendrobium catenatum]	4.57642	3.11593	6.0369	1.93743	0.954146	0.60713	1		denphalae01107	0.402425	0.105393	0.496331	1.28701	0.505031	0.117494
denphalae01108	675	224	selenoprotein F [Dendrobium catenatum]	1150.52	1284.72	1016.31	0.791076	-0.338112	0.553614	1		denphalae01108	82.6983	66.5874	87.7315	50.1932	88.7239	61.1206
denphalae01109	381	126		4.26529	3.31223	5.21834	1.57548	0.655788	0.800331	1		denphalae01109	0.534718	0	0.633115	0.105237	0.429475	1.37385
denphalae01110	525	174	ent-kaurene oxidase 2 isoform X2 [Phalaenopsis equestris]	22.2969	9.66706	34.9267	3.61296	1.85318	0.0866208	0.784664		denphalae01110	1.4746	0	0.995499	2.90213	1.55838	4.53193
denphalae01111	1518	505	ent-kaurene oxidase 2 isoform X1 [Phalaenopsis equestris]	222.173	163.3	281.046	1.72104	0.783279	0.300104	1		denphalae01111	6.89828	1.85584	5.1644	6.8146	7.51858	10.5327
denphalae01112	879	292	ent-kaurene oxidase 2-like [Dendrobium catenatum]	126.158	97.5762	154.741	1.58584	0.66525	0.371258	1		denphalae01112	6.07242	3.25352	4.66517	6.34042	8.51658	8.66171
denphalae01113	1215	404	CBS domain-containing protein CBSX5 [Dendrobium catenatum]	115.225	49.468	180.983	3.65858	1.87128	0.011936	0.265869		denphalae01113	1.0396	1.4755	2.54783	16.0381	0.673375	2.38905
denphalae01114	2193	730	uncharacterized protein LOC110114537 [Dendrobium catenatum] &gt;gi|1621995271|ref|XP_028548656.1| uncharacterized protein LOC110114537 [Dendrobium catenatum]	283.974	301.95	265.999	0.880937	-0.18289	0.818168	1		denphalae01114	5.6111	5.83916	5.40804	4.99133	5.14842	6.05394
denphalae01115	2058	685	uncharacterized protein LOC110114537 [Dendrobium catenatum] &gt;gi|1621995271|ref|XP_028548656.1| uncharacterized protein LOC110114537 [Dendrobium catenatum]	272.188	292.252	252.124	0.862693	-0.213081	0.791035	1		denphalae01115	5.97917	6.07701	5.31349	4.79272	6.28123	5.20247
denphalae01116	516	171	uncharacterized protein LOC110114773 [Dendrobium catenatum] &gt;gi|1179571929|ref|XP_020703435.1| uncharacterized protein LOC110114773 [Dendrobium catenatum] &gt;gi|1315693440|gb|PKU59958.1| hypothetical protein MA16_Dca027224 [Dendrobium catenatum]	1055.12	555.178	1555.07	2.80102	1.48595	0.0163103	0.323381		denphalae01116	66.4089	10.5883	64.5115	217.493	67.9414	110.202
denphalae01117	516	171	uncharacterized protein LOC110114773 [Dendrobium catenatum] &gt;gi|1179571929|ref|XP_020703435.1| uncharacterized protein LOC110114773 [Dendrobium catenatum] &gt;gi|1315693440|gb|PKU59958.1| hypothetical protein MA16_Dca027224 [Dendrobium catenatum]	1055.09	559.98	1550.19	2.7683	1.469	0.0169254	0.329555		denphalae01117	65.7771	13.1527	63.1091	214.54	71.5089	108.266
denphalae01118	411	136	uncharacterized protein LOC110114773 [Dendrobium catenatum] &gt;gi|1179571929|ref|XP_020703435.1| uncharacterized protein LOC110114773 [Dendrobium catenatum] &gt;gi|1315693440|gb|PKU59958.1| hypothetical protein MA16_Dca027224 [Dendrobium catenatum]	195.277	79.0556	311.498	3.94024	1.97828	0.00912391	0.222399		denphalae01118	11.7974	0.726982	13.1075	59.9964	15.3279	23.619
denphalae01119	1242	413	pentatricopeptide repeat-containing protein At4g30700 isoform X2 [Dendrobium catenatum]	29.5358	31.3983	27.6734	0.881364	-0.18219	0.748536	1		denphalae01119	1.80435	0.103102	1.45662	0.710221	1.02104	1.26434
denphalae01120	2367	788	pentatricopeptide repeat-containing protein At4g30700 isoform X1 [Dendrobium catenatum] &gt;gi|1621994178|ref|XP_020701655.2| pentatricopeptide repeat-containing protein At4g30700 isoform X1 [Dendrobium catenatum]	104.745	103.233	106.256	1.02928	0.0416397	0.97531	1		denphalae01120	2.30667	1.35248	1.81736	2.16822	1.72824	2.07067
denphalae01121	1626	541	AUGMIN subunit 8 [Dendrobium catenatum]	390.944	349.939	431.948	1.23435	0.303752	0.666635	1		denphalae01121	9.4722	6.169	11.5466	16.62	7.84941	10.5647
denphalae01122	741	246	proteasome subunit beta type-4-like protein [Dendrobium officinale]	1798.21	1400.21	2196.22	1.56849	0.649377	0.259968	1		denphalae01122	91.8836	50.6335	97.1162	102.213	153.803	139.481
denphalae01123	690	229	proteasome subunit beta type-4-like protein [Dendrobium officinale]	669.063	444.461	893.664	2.01067	1.00768	0.12667	0.893542		denphalae01123	35.0766	8.96988	39.9698	46.8939	61.6577	64.5504
denphalae01124	690	229	proteasome subunit beta type-4-like protein [Dendrobium officinale]	643.48	415.918	871.042	2.09426	1.06644	0.106026	0.843007		denphalae01124	34.427	8.53685	35.5999	42.4195	62.132	64.4125
denphalae01125	2913	970	uncharacterized protein LOC110113971 isoform X4 [Dendrobium catenatum]	1302.14	1134.21	1470.07	1.29612	0.374198	0.570147	1		denphalae01125	23.5409	7.81006	18.7282	22.7523	19.7867	24.7319
denphalae01126	570	189	profilin-1 isoform X2 [Theropithecus gelada]	7.53861	0.893703	14.1835	15.8705	3.98828	0.0163105	0.323381		denphalae01126	0	0	0.211594	0.28137	0	3.25583
denphalae01127	1422	473	uncharacterized protein LOC110034063 isoform X1 [Phalaenopsis equestris]	1212.3	1453.9	970.689	0.667644	-0.582849	0.348678	1		denphalae01127	31.4904	50.0684	41.8143	20.8935	38.6061	31.6231
denphalae01128	438	146	uncharacterized protein LOC110023753 [Phalaenopsis equestris]	4.96836	5.13479	4.80193	0.935174	-0.0966925	0.976428	1		denphalae01128	0.558158	0.292358	0.642511	0	0.933962	0.543211
denphalae01129	828	275	protein STAR1 isoform X3 [Dendrobium catenatum] &gt;gi|1315705204|gb|PKU69601.1| Protein STAR1 [Dendrobium catenatum]	35.5772	24.5209	46.6334	1.90178	0.927354	0.347762	1		denphalae01129	1.57471	0.360857	1.94217	0.387393	2.8161	4.54014
denphalae01130	1761	586	pentatricopeptide repeat-containing protein At2g03880, mitochondrial [Dendrobium catenatum] &gt;gi|1315717934|gb|PKU81546.1| Pentatricopeptide repeat-containing protein [Dendrobium catenatum]	45.1014	39.0218	51.181	1.3116	0.391328	0.698779	1		denphalae01130	1.48081	0.36358	1.02733	0.56921	2.06744	1.243
denphalae01131	1044	347	probable 2-oxoglutarate-dependent dioxygenase ANS [Dendrobium catenatum] &gt;gi|1315721583|gb|PKU84969.1| Protein SRG1 [Dendrobium catenatum]	702.723	587.815	817.63	1.39097	0.476086	0.550352	1		denphalae01131	31.9251	2.33046	40.7419	38.0213	29.1917	36.9652
denphalae01132	330	110	Putative ribonuclease H protein [Dendrobium catenatum]	11.8052	21.7096	1.90086	0.0875589	-3.5136	0.0115468	0.261025		denphalae01132	1.48165	5.17385	0.730961	0.486002	0.247924	0
denphalae01133	330	110	Putative ribonuclease H protein [Dendrobium catenatum]	10.2559	15.6705	4.84124	0.30894	-1.6946	0.202094	0.996865		denphalae01133	1.11124	2.97496	1.46192	0.243001	0.743773	1.00938
denphalae01134	1455	484	probable serine/threonine-protein kinase PIX7 [Dendrobium catenatum] &gt;gi|1315707437|gb|PKU71691.1| putative receptor-like protein kinase [Dendrobium catenatum]	1236.65	1219.18	1254.13	1.02867	0.0407749	0.838074	1		denphalae01134	28.5919	44.5031	26.9953	34.5287	41.4136	38.755
denphalae01135	345	114	Non-specific lipid-transfer protein 1 [Dendrobium catenatum]	174.901	175.32	174.482	0.995217	-0.0069163	0.975326	1		denphalae01135	18.6603	14.8467	30.6474	13.0164	37.1132	16.8272
denphalae01136	345	114	Non-specific lipid-transfer protein 1 [Dendrobium catenatum]	179.182	180.312	178.053	0.987474	-0.0181856	0.980911	1		denphalae01136	19.6051	17.0737	28.7829	15.1083	38.2989	14.6204
denphalae01137	762	253	CCG-binding protein 1 [Dendrobium catenatum] &gt;gi|1315699945|gb|PKU64718.1| hypothetical protein MA16_Dca020347 [Dendrobium catenatum]	3798.17	4148.67	3447.66	0.831028	-0.267031	0.560788	1		denphalae01137	288.962	122.731	285.113	116.023	292.956	194.213
denphalae01138	1248	415	serine/arginine-rich splicing factor SR45 isoform X2 [Phalaenopsis equestris]	7626.09	7964.07	7288.11	0.915124	-0.12796	0.818788	1		denphalae01138	279.603	232.711	279.648	271.253	225.549	280.898
denphalae01139	1071	356	U-box domain-containing protein 2 isoform X2 [Dendrobium catenatum] &gt;gi|1315720779|gb|PKU84208.1| U-box domain-containing protein 2 [Dendrobium catenatum]	185.755	204.486	167.025	0.816805	-0.291937	0.83949	1		denphalae01139	5.47839	13.1122	3.37839	11.3435	5.72934	3.15458
denphalae01140	534	177	uncharacterized protein LOC110105192 [Dendrobium catenatum]	257.489	260.308	254.67	0.978344	-0.0315861	0.935609	1		denphalae01140	22.7381	13.7485	25.1456	18.3957	24.7437	20.2282
denphalae01141	549	182	uncharacterized protein LOC110114073 isoform X1 [Dendrobium catenatum]	393.705	384.775	402.636	1.04642	0.065461	0.906754	1		denphalae01141	32.8784	26.6679	27.0948	31.1121	29.8796	36.9241
denphalae01142	459	152	pleckstrin homology domain-containing protein 1-like [Phalaenopsis equestris]	1000.45	1102.92	897.983	0.81419	-0.296563	0.688074	1		denphalae01142	86.7284	122.659	79.0043	60.7106	111.404	88.8465
denphalae01143	459	152	pleckstrin homology domain-containing protein 1-like [Phalaenopsis equestris]	1003.22	1128.91	877.528	0.777325	-0.363411	0.602102	1		denphalae01143	93.0311	124.333	78.1284	64.1173	104.631	86.0474
denphalae01144	2211	736	pentatricopeptide repeat-containing protein At2g29760, chloroplastic isoform X1 [Dendrobium catenatum] &gt;gi|1315707240|gb|PKU71494.1| Pentatricopeptide repeat-containing protein [Dendrobium catenatum]	608.475	702.747	514.204	0.731706	-0.450663	0.557174	1		denphalae01144	10.3937	18.398	8.74607	7.61645	11.9892	11.4928
denphalae01145	1134	377	uncharacterized protein LOC110101967 [Dendrobium catenatum]	30.6001	44.2767	16.9236	0.382224	-1.38751	0.158064	0.94824		denphalae01145	0.287446	2.52191	1.73716	0.0353573	0.613252	1.42672
denphalae01146	345	114	putative WRKY transcription factor 49 [Dendrobium catenatum]	97.5112	159.813	35.2089	0.220312	-2.18238	0.00860935	0.212462		denphalae01146	8.38531	35.8795	7.92404	1.9757	7.11435	4.55163
denphalae01147	435	144	putative WRKY transcription factor 49 [Dendrobium catenatum]	36.9487	43.1366	30.7609	0.713106	-0.487811	0.56795	1		denphalae01147	5.90107	3.04187	3.51197	1.75128	4.41989	3.28174
denphalae01148	1005	334	putative WRKY transcription factor 49 [Dendrobium catenatum]	244.753	344.979	144.527	0.418943	-1.25517	0.0878258	0.78705		denphalae01148	11.798	18.6452	10.4407	2.27405	10.8273	6.10796
denphalae01149	336	111		5.2542	6.66685	3.84154	0.576215	-0.795321	0.565295	1		denphalae01149	1.94026	0	0.717908	0	0.973989	0.566491
denphalae01150	531	176		134.255	175.817	92.6929	0.527214	-0.92354	0.1967	0.992348		denphalae01150	14.8096	10.9323	15.6723	3.02035	13.0966	7.16915
denphalae01151	363	120	mitotic spindle checkpoint protein MAD2 [Dendrobium catenatum] &gt;gi|1179536901|ref|XP_020689287.1| mitotic spindle checkpoint protein MAD2 [Dendrobium catenatum]	23.4804	24.3877	22.5732	0.925599	-0.11154	0.898113	1		denphalae01151	3.1429	1.99899	3.32255	2.43001	2.14116	3.80158
denphalae01152	627	208	mitotic spindle checkpoint protein MAD2 [Dendrobium catenatum] &gt;gi|1179536901|ref|XP_020689287.1| mitotic spindle checkpoint protein MAD2 [Dendrobium catenatum]	104.743	134.654	74.8323	0.555738	-0.847524	0.28359	1		denphalae01152	8.25308	10.8242	6.73253	3.70896	6.13287	6.14738
denphalae01153	1713	570	70 kDa peptidyl-prolyl isomerase [Dendrobium catenatum]	844.663	1105.11	584.215	0.528648	-0.919621	0.143515	0.926967		denphalae01153	22.1686	32.4181	22.9999	13.997	15.6896	15.7229
denphalae01154	945	314	70 kDa peptidyl-prolyl isomerase [Dendrobium catenatum]	63.8871	48.2954	79.4787	1.64568	0.718683	0.447546	1		denphalae01154	3.01819	0.180674	3.61613	3.90345	2.85703	4.48157
denphalae01155	1302	433	70 kDa peptidyl-prolyl isomerase [Dendrobium catenatum]	153.248	135.63	170.866	1.25979	0.333186	0.724821	1		denphalae01155	6.07114	1.40969	6.11379	5.35834	5.68684	6.46896
denphalae01156	1584	527	70 kDa peptidyl-prolyl isomerase [Dendrobium catenatum]	292.923	308.46	277.386	0.899261	-0.153187	0.75923	1		denphalae01156	9.95487	4.2307	10.7867	8.0241	7.05035	8.23129
denphalae01157	954	317	70 kDa peptidyl-prolyl isomerase [Dendrobium catenatum]	62.0012	55.6289	68.3734	1.2291	0.297602	0.833011	1		denphalae01157	4.27102	0.0447424	3.49773	3.69851	2.5728	3.24218
denphalae01158	1302	433	70 kDa peptidyl-prolyl isomerase [Dendrobium catenatum]	157.351	146.734	167.967	1.1447	0.194975	0.874067	1		denphalae01158	6.66574	1.57361	6.45345	5.97424	5.02704	6.17658
denphalae01159	945	314	70 kDa peptidyl-prolyl isomerase [Dendrobium catenatum]	64.956	55.5201	74.392	1.33991	0.422139	0.707652	1		denphalae01159	4.13923	0.135506	3.57359	3.64887	2.51073	4.38086
denphalae01160	333	110	70 kDa peptidyl-prolyl isomerase [Dendrobium catenatum]	56.4166	56.3037	56.5294	1.00401	0.00577168	0.950722	1		denphalae01160	7.83097	3.3327	10.6242	6.1407	7.98495	8.57392
denphalae01161	954	317	70 kDa peptidyl-prolyl isomerase [Dendrobium catenatum]	62.0331	58.6681	65.398	1.11471	0.15667	0.943645	1		denphalae01161	4.6127	0.536909	2.94989	2.89997	3.216	2.99278
denphalae01162	483	160	pathogenesis-related protein 1-like [Phalaenopsis equestris]	227.207	28.913	425.501	14.7166	3.87937	3.29598e-07	4.97067e-05		denphalae01162	2.95257	3.44655	0.665885	34.2843	22.7829	62.3633
denphalae01163	474	157	pathogenesis-related protein 1 [Dendrobium catenatum] &gt;gi|1315703309|gb|PKU67849.1| Pathogenesis-related protein 1 [Dendrobium catenatum]	16014.2	11746.6	20281.8	1.7266	0.787934	0.149356	0.9369		denphalae01163	781.729	1067.92	1182.08	697.944	2151.01	2976.59
denphalae01164	474	157	pathogenesis-related protein 1 [Dendrobium catenatum] &gt;gi|1315703308|gb|PKU67848.1| Pathogenesis-related protein 1 [Dendrobium catenatum]	4316.03	3373.37	5258.68	1.55888	0.640509	0.210114	1		denphalae01164	166.334	320.672	380.231	93.3862	719.334	692.897
denphalae01165	312	103		4.77986	3.41383	6.14589	1.80029	0.848229	0.664293	1		denphalae01165	0.522378	0.136808	0.773131	0.12851	1.04891	1.52517
denphalae01166	1572	523	hypothetical protein MA16_Dca007742 [Dendrobium catenatum]	631.374	362.952	899.797	2.47911	1.30982	0.0355148	0.513264		denphalae01166	11.2232	6.70675	11.2016	45.2729	16.0039	12.9861
denphalae01167	351	116		7.05961	7.77065	6.34858	0.816994	-0.291602	0.853823	1		denphalae01167	1.27692	0.608038	0.916304	0.799619	1.282	0.271141
denphalae01168	1005	335	probable arabinose 5-phosphate isomerase isoform X1 [Dendrobium catenatum] &gt;gi|1315715847|gb|PKU79657.1| putative arabinose 5-phosphate isomerase [Dendrobium catenatum]	47.9263	6.03573	89.8168	14.8809	3.89539	5.16881e-05	0.00390659		denphalae01168	0.445971	0	0.360025	10.1335	0.488448	0.757576
denphalae01169	1560	519	phosphatidylinositol 4-phosphate 5-kinase 1-like isoform X1 [Dendrobium catenatum]	52.7663	42.9514	62.5813	1.45703	0.543027	0.58168	1		denphalae01169	2.08951	0.246255	1.28855	2.41599	1.18002	1.70819
denphalae01170	2211	736	phosphatidylinositol 4-phosphate 5-kinase 2 [Dendrobium catenatum] &gt;gi|1315705050|gb|PKU69457.1| Phosphatidylinositol 4-phosphate 5-kinase 2 [Dendrobium catenatum]	77.3613	45.1551	109.567	2.42647	1.27886	0.123626	0.887076		denphalae01170	1.21628	0.212359	1.25463	2.33934	1.46164	2.84091
denphalae01171	1497	498	glutathione reductase, cytosolic [Dendrobium catenatum] &gt;gi|1622017273|ref|XP_028550577.1| glutathione reductase, cytosolic [Dendrobium catenatum]	3692.9	3809.39	3576.41	0.938841	-0.0910471	0.880702	1		denphalae01171	109.362	95.6903	109.947	76.5478	127.696	114.974
denphalae01172	2130	709	diacylglycerol kinase 1 [Dendrobium catenatum] &gt;gi|1315715276|gb|PKU79095.1| Diacylglycerol kinase 1 [Dendrobium catenatum]	834.121	850.174	818.068	0.962236	-0.0555369	0.975364	1		denphalae01172	12.9314	21.5826	13.0612	16.0381	15.5372	19.749
denphalae01173	666	221	RPL14 protein [Homo sapiens] &gt;gi|62897783|dbj|BAD96831.1| ribosomal protein L14 variant, partial [Homo sapiens] &gt;gi|649137977|gb|AIC59459.1| RPL14, partial [synthetic construct] &gt;gi|1147685847|emb|SJX34340.1| unnamed protein product, partial [Human ORFeome Gateway entry vector]	10.5118	1.00237	20.0212	19.974	4.32005	0.0033997	0.112204		denphalae01173	0	0.0640905	0.120729	0.421421	0.307114	3.50102
denphalae01174	2616	871	pentatricopeptide repeat-containing protein At3g02330, mitochondrial isoform X1 [Dendrobium catenatum] &gt;gi|1622110696|ref|XP_028556712.1| pentatricopeptide repeat-containing protein At3g02330, mitochondrial isoform X1 [Dendrobium catenatum] &gt;gi|1315699574|gb|PKU64380.1| Pentatricopeptide repeat-containing protein [Dendrobium catenatum]	98.002	99.3611	96.6429	0.972643	-0.0400175	0.874502	1		denphalae01174	2.4765	0.571081	1.89027	0.996249	1.73575	2.25557
denphalae01175	2616	871	pentatricopeptide repeat-containing protein At3g02330, mitochondrial isoform X1 [Dendrobium catenatum] &gt;gi|1622110696|ref|XP_028556712.1| pentatricopeptide repeat-containing protein At3g02330, mitochondrial isoform X1 [Dendrobium catenatum] &gt;gi|1315699574|gb|PKU64380.1| Pentatricopeptide repeat-containing protein [Dendrobium catenatum]	89.8335	89.288	90.3791	1.01222	0.0175227	0.928764	1		denphalae01175	2.36748	0.407915	1.69049	0.88896	1.7983	1.96453
denphalae01176	1137	378	protein PELOTA 1 isoform X1 [Dendrobium catenatum] &gt;gi|1179545409|ref|XP_020693771.1| protein PELOTA 1 isoform X1 [Dendrobium catenatum] &gt;gi|1179545411|ref|XP_020693772.1| protein PELOTA 1 isoform X1 [Dendrobium catenatum] &gt;gi|1179545413|ref|XP_020693773.1| protein PELOTA 1 isoform X1 [Dendrobium catenatum] &gt;gi|1622015800|ref|XP_028550433.1| protein PELOTA 1 isoform X1 [Dendrobium cat…	880.241	891.175	869.307	0.975462	-0.0358428	0.879266	1		denphalae01176	42.4656	16.8184	41.2636	30.6092	33.8917	37.5409
denphalae01177	1182	393	probable lysophospholipase BODYGUARD 3 [Dendrobium catenatum] &gt;gi|1315710217|gb|PKU74268.1| cardiolipin-specific phospholipase [Dendrobium catenatum]	18.6271	3.7188	33.5354	9.01782	3.17278	0.0061263	0.169987		denphalae01177	0.172358	0.0361119	0.204075	2.13705	0.138435	1.48956
denphalae01178	390	130	putative disease resistance protein RGA4 [Dendrobium catenatum] &gt;gi|1315720214|gb|PKU83676.1| Putative disease resistance protein RGA4 [Dendrobium catenatum]	120.575	103.25	137.9	1.3356	0.417483	0.622021	1		denphalae01178	13.1639	5.58179	15.2565	14.9072	12.0625	20.4983
denphalae01179	735	244	3-dehydrosphinganine reductase TSC10A-like [Dendrobium catenatum] &gt;gi|1315708324|gb|PKU72520.1| 11-beta-hydroxysteroid dehydrogenase-like 2 [Dendrobium catenatum]	307.714	136.958	478.469	3.49354	1.80469	0.0113003	0.257598		denphalae01179	10.9763	2.55525	10.7755	50.5145	17.8657	16.2502
denphalae01180	993	330	3-dehydrosphinganine reductase TSC10A-like [Phalaenopsis equestris]	1270.35	1071.43	1469.28	1.37133	0.455573	0.319189	1		denphalae01180	29.9129	63.3171	34.0084	103.085	53.5135	36.0364
denphalae01181	1008	335	3-dehydrosphinganine reductase TSC10A-like isoform X1 [Dendrobium catenatum] &gt;gi|1315722524|gb|PKU85856.1| Tropinone reductase 1 [Dendrobium catenatum]	195.057	192.746	197.367	1.02397	0.034178	0.962391	1		denphalae01181	9.01413	6.81762	7.93687	6.64275	9.17173	10.4329
denphalae01182	948	315	mitochondrial carrier protein MTM1 isoform X2 [Dendrobium catenatum]	21.8954	13.9221	29.8687	2.14542	1.10126	0.294102	1		denphalae01182	0.988551	0.270153	0.636121	1.48031	1.20824	1.50586
denphalae01183	303	100	60S ribosomal protein L30 [Dendrobium catenatum] &gt;gi|1315718706|gb|PKU82281.1| 60S ribosomal protein L30 [Dendrobium catenatum]	122.832	119.884	125.779	1.04918	0.0692579	0.947157	1		denphalae01183	17.3471	12.115	20.3004	14.2913	21.1963	19.945
denphalae01184	339	112	60S ribosomal protein L30 [Dendrobium catenatum] &gt;gi|1315718706|gb|PKU82281.1| 60S ribosomal protein L30 [Dendrobium catenatum]	210.31	235.934	184.687	0.782791	-0.353302	0.578344	1		denphalae01184	24.88	19.0127	44.3536	20.225	30.0471	22.038
denphalae01185	408	135	60S ribosomal protein L30 [Phalaenopsis equestris]	870.719	874.687	866.751	0.990928	-0.0131481	0.977234	1		denphalae01185	88.4817	90.3902	83.7559	71.2476	115.504	96.4534
denphalae01186	1233	410	RHOMBOID-like protein 2 [Dendrobium catenatum] &gt;gi|1315720629|gb|PKU84070.1| rhomboid-like protein [Dendrobium catenatum]	1139.81	1404.15	875.473	0.623488	-0.681565	0.307932	1		denphalae01186	27.0315	69.8595	36.5836	27.9658	31.7174	35.1197
denphalae01187	321	106		47.8044	31.4754	64.1334	2.03757	1.02685	0.239065	1		denphalae01187	6.34665	1.99459	4.25824	7.1197	10.3225	9.19092
denphalae01188	585	195	RHOMBOID-like protein 2 [Dendrobium catenatum] &gt;gi|1315706312|gb|PKU70615.1| hypothetical protein MA16_Dca008732 [Dendrobium catenatum]	20.5025	3.9151	37.0898	9.47354	3.2439	0.004427	0.134398		denphalae01188	0.417903	0	0.48106	6.23703	0.489492	1.46416
denphalae01189	912	303	transcription factor RAX2 [Dendrobium catenatum] &gt;gi|1315721635|gb|PKU85019.1| Transcription factor RAX2 [Dendrobium catenatum]	38.1554	50.4108	25.9	0.51378	-0.960778	0.332828	1		denphalae01189	0.938219	3.55702	1.93961	0.703424	1.92875	1.14789
denphalae01190	2898	965	uncharacterized protein LOC110101425 isoform X2 [Dendrobium catenatum]	6717.08	8031.29	5402.87	0.672727	-0.571906	0.332617	1		denphalae01190	111.171	132.044	91.9754	63.5325	94.4769	91.1148
denphalae01191	2076	691	pentatricopeptide repeat-containing protein At3g54980, mitochondrial [Dendrobium catenatum] &gt;gi|1315725162|gb|PKU88144.1| Pentatricopeptide repeat-containing protein [Dendrobium catenatum]	60.5893	48.0786	73.1001	1.52043	0.604478	0.496321	1		denphalae01191	1.43277	0.431777	1.1232	1.85411	0.945839	1.90249
denphalae01192	2181	726	pentatricopeptide repeat-containing protein At3g54980, mitochondrial [Dendrobium catenatum] &gt;gi|1315725162|gb|PKU88144.1| Pentatricopeptide repeat-containing protein [Dendrobium catenatum]	75.7227	64.2672	87.1783	1.3565	0.439888	0.594518	1		denphalae01192	1.32642	0.861122	1.52996	1.89354	0.975328	2.50908
denphalae01193	2181	726	pentatricopeptide repeat-containing protein At3g54980, mitochondrial [Dendrobium catenatum] &gt;gi|1315725162|gb|PKU88144.1| Pentatricopeptide repeat-containing protein [Dendrobium catenatum]	83.7031	65.653	101.753	1.54986	0.632141	0.448792	1		denphalae01193	1.92425	0.587129	1.36406	2.2796	1.40672	2.55272
denphalae01194	2181	726	pentatricopeptide repeat-containing protein At3g54980, mitochondrial [Dendrobium catenatum] &gt;gi|1315725162|gb|PKU88144.1| Pentatricopeptide repeat-containing protein [Dendrobium catenatum]	76.2832	58.306	94.2604	1.61665	0.693008	0.413663	1		denphalae01194	1.55061	0.469703	1.43779	2.13253	1.38797	2.24726
denphalae01195	1743	580	pentatricopeptide repeat-containing protein At2g22070 [Dendrobium catenatum] &gt;gi|1315710283|gb|PKU74334.1| Pentatricopeptide repeat-containing protein [Dendrobium catenatum]	104.683	151.836	57.5296	0.378894	-1.40013	0.0626045	0.678424		denphalae01195	3.74026	3.5509	3.41367	0.989152	1.66634	1.77455
denphalae01196	333	111	integrase, partial [Coccinia grandis]	4.25567	3.0214	5.48995	1.81702	0.861578	0.69211	1		denphalae01196	0.734153	0	0.482917	0.963247	0.245691	1.00029
denphalae01197	351	116	gag_pre-integrs domain-containing protein, partial [Cephalotus follicularis]	5.17814	4.83	5.52628	1.14416	0.194287	1	1		denphalae01197	1.04476	0	0.801766	0.456925	0.349637	1.35571
denphalae01198	321	106		135.99	165.342	106.639	0.644961	-0.632717	0.444263	1		denphalae01198	14.8512	29.254	16.9077	9.74275	17.459	17.3442
denphalae01199	309	102	zinc finger BED domain-containing protein RICESLEEPER 2-like [Gossypium australe]	45.6994	62.7879	28.6109	0.455675	-1.13392	0.186506	0.980986		denphalae01199	7.91175	8.84075	8.06659	2.59516	4.76592	5.08192
denphalae01200	309	102		28.6979	39.795	17.6008	0.442287	-1.17694	0.233205	1		denphalae01200	3.95587	6.7687	4.68383	1.94637	3.30967	2.30996
denphalae01201	408	135		125.33	117.911	132.75	1.12585	0.171019	0.846603	1		denphalae01201	12.9826	7.95099	15.6673	12.5789	16.0422	14.6954
denphalae01202	408	135		245.999	265.129	226.869	0.855694	-0.224833	0.79522	1		denphalae01202	23.4686	30.2347	25.1268	23.094	27.0712	23.676
denphalae01203	360	120	TPA: Os05g0242100-like [Bos taurus]	26.7346	1.19867	52.2705	43.6071	5.44649	1.18535e-05	0.00110493		denphalae01203	0.113182	0	0.335024	0.334126	0	20.4881
denphalae01204	534	177	ubiquitin-60S ribosomal protein L40 [Lingula anatina]	12.1425	1.30733	22.9778	17.5761	4.13554	0.00294632	0.10008		denphalae01204	0.0763024	0.079933	0.150572	0.750846	0.306423	4.99021
denphalae01205	564	187	hypothetical protein N311_09618, partial [Apaloderma vittatum]	164.452	210.022	118.883	0.566052	-0.820994	0.259962	1		denphalae01205	15.9659	14.6822	15.2543	5.18962	16.1019	6.58094
denphalae01206	693	231	Unknown (protein for IMAGE:2822684), partial [Homo sapiens]	79.487	23.0978	135.876	5.88264	2.55646	0.00239849	0.0858579		denphalae01206	1.76387	0.307967	2.32051	2.02501	0.236118	25.6123
denphalae01207	1995	664	COBRA-like protein 7 [Dendrobium catenatum] &gt;gi|1315715765|gb|PKU79584.1| COBRA-like protein 7 [Dendrobium catenatum]	560.383	200.284	920.482	4.59589	2.20034	0.000525354	0.0268235		denphalae01207	3.92137	4.15075	4.25203	51.4103	3.23979	4.15029
denphalae01208	681	226	protein RTE1-HOMOLOG isoform X1 [Dendrobium catenatum]	200.936	287.845	114.027	0.39614	-1.33592	0.0863418	0.784506		denphalae01208	9.63293	28.7696	10.3311	4.00363	10.7525	7.61644
denphalae01209	681	226	protein RTE1-HOMOLOG isoform X1 [Dendrobium catenatum]	210.385	294.245	126.524	0.429997	-1.2176	0.123996	0.887924		denphalae01209	9.3936	30.5872	9.50463	4.82791	11.5935	8.38507
denphalae01210	624	207	uncharacterized protein LOC110108253 [Dendrobium catenatum] &gt;gi|1315706461|gb|PKU70749.1| hypothetical protein MA16_Dca012502 [Dendrobium catenatum]	1156.47	1333.21	979.722	0.734857	-0.444464	0.498063	1		denphalae01210	71.2393	106.984	78.8594	59.1147	82.1428	67.4887
denphalae01211	1065	354	F-box/kelch-repeat protein [Dendrobium catenatum]	264.999	325.545	204.453	0.628032	-0.671091	0.379243	1		denphalae01211	8.87602	16.9535	10.4943	2.67301	11.3312	12.0192
denphalae01212	1026	341	uncharacterized protein LOC115738726 [Rhodamnia argentea]	258.886	226.908	290.864	1.28186	0.358239	0.575998	1		denphalae01212	8.65743	9.06936	9.44336	10.8249	12.3998	14.7023
denphalae01213	1641	546	uncharacterized protein LOC115738726 [Rhodamnia argentea]	540.502	629.202	451.801	0.718054	-0.477835	0.54153	1		denphalae01213	10.6023	22.8898	11.6125	10.4086	13.2619	13.049
denphalae01214	1062	353	uncharacterized protein LOC115738726 [Rhodamnia argentea]	346.675	393.911	299.439	0.76017	-0.395606	0.68111	1		denphalae01214	8.32559	24.4771	10.1832	9.62737	14.2907	13.7558
denphalae01215	1410	469	uncharacterized protein LOC110112744 [Dendrobium catenatum] &gt;gi|1315698193|gb|PKU63103.1| hypothetical protein MA16_Dca025839 [Dendrobium catenatum]	48.9672	45.4484	52.486	1.15485	0.207701	0.793181	1		denphalae01215	1.06921	1.30172	1.59671	0.853089	1.91482	2.26114
denphalae01216	3252	1083	probable serine/threonine protein kinase IRE4 isoform X3 [Dendrobium catenatum] &gt;gi|1315723917|gb|PKU87082.1| Serine/threonine-protein kinase [Dendrobium catenatum]	1171.07	1123.51	1218.63	1.08467	0.117258	0.859212	1		denphalae01216	15.5239	10.8679	16.9737	19.4681	11.7364	18.7005
denphalae01217	393	130	thioredoxin H2-2 [Phalaenopsis equestris]	2310.88	2346.92	2274.83	0.969284	-0.0450083	0.946206	1		denphalae01217	239.289	219.286	282.34	191.396	325.803	253.667
denphalae01218	1047	348	farnesyl diphosphate synthase 1 [Dendrobium catenatum] &gt;gi|1315719529|gb|PKU83050.1| Farnesyl diphosphate synthase 1 [Dendrobium catenatum]	1021.21	895.073	1147.34	1.28184	0.358218	0.560975	1		denphalae01218	37.3209	24.4609	46.2313	64.3744	34.3045	46.2218
denphalae01219	861	286	ABC transporter I family member 19 isoform X1 [Dendrobium catenatum] &gt;gi|1315697504|gb|PKU62630.1| ABC transporter I family member 19 [Dendrobium catenatum]	869.313	1019.16	719.467	0.705942	-0.502379	0.414281	1		denphalae01219	43.7269	49.7735	51.596	32.9237	39.0071	39.4609
denphalae01220	303	100	uncharacterized protein LOC110106064 [Dendrobium catenatum] &gt;gi|1315700995|gb|PKU65690.1| hypothetical protein MA16_Dca009727 [Dendrobium catenatum]	130.862	116.995	144.728	1.23704	0.306897	0.692193	1		denphalae01220	16.0024	11.5515	21.0965	22.628	19.1712	21.6725
denphalae01221	315	104	uncharacterized protein LOC110106064 [Dendrobium catenatum] &gt;gi|1315700995|gb|PKU65690.1| hypothetical protein MA16_Dca009727 [Dendrobium catenatum]	149.913	185.825	114	0.61348	-0.704911	0.408806	1		denphalae01221	16.945	37.3995	14.422	18.5838	15.3241	13.8979
denphalae01222	522	173	uncharacterized protein LOC110106064 [Dendrobium catenatum] &gt;gi|1315700995|gb|PKU65690.1| hypothetical protein MA16_Dca009727 [Dendrobium catenatum]	357.886	370.973	344.798	0.929442	-0.105563	0.935252	1		denphalae01222	23.3389	34.3436	28.1882	32.6445	24.6856	30.4473
denphalae01223	3138	1045	uncharacterized protein LOC110107461 [Dendrobium catenatum] &gt;gi|1315706241|gb|PKU70544.1| nuclear inhibitor of protein phosphatase 1 [Dendrobium catenatum]	303.845	276.754	330.936	1.19578	0.257947	0.674675	1		denphalae01223	4.07715	3.56382	3.2029	2.17214	6.47898	5.51977
denphalae01224	1074	357	F-box protein At4g00755 [Dendrobium catenatum] &gt;gi|1315719464|gb|PKU82987.1| F-box protein [Dendrobium catenatum]	445.52	437.872	453.169	1.03494	0.0495409	0.937117	1		denphalae01224	16.9963	14.6255	19.0533	18.1436	17.559	20.5582
denphalae01225	2865	954	uncharacterized protein LOC110101407 isoform X1 [Dendrobium catenatum]	342.158	360.365	323.951	0.898953	-0.153682	0.810615	1		denphalae01225	4.8923	4.51425	6.23039	4.92618	3.59815	6.66027
denphalae01226	2634	877	uncharacterized protein LOC110112280 [Dendrobium catenatum]	1634.26	1602.87	1665.64	1.03916	0.055418	0.960206	1		denphalae01226	28.8653	17.5177	30.4498	25.7559	24.9266	33.9817
denphalae01227	945	314	Cationic peroxidase 1 [Dendrobium catenatum]	40.6351	31.5238	49.7463	1.57805	0.658147	0.415156	1		denphalae01227	1.42286	1.49056	1.14865	0.509145	3.7228	2.87022
denphalae01228	858	285	PHD finger protein ALFIN-LIKE 1 [Dendrobium catenatum]	2354.12	2305.07	2403.18	1.04256	0.060135	0.883192	1		denphalae01228	108.94	105.467	116.954	108.977	146.514	116.412
denphalae01229	2202	733	pentatricopeptide repeat-containing protein At2g17210 [Dendrobium catenatum] &gt;gi|1315709821|gb|PKU73914.1| Pentatricopeptide repeat-containing protein [Dendrobium catenatum]	73.048	79.0971	66.999	0.847047	-0.239485	0.781765	1		denphalae01229	1.60984	1.51198	1.27802	0.965052	1.319	1.81524
denphalae01230	699	232	uncharacterized protein LOC110106010 isoform X1 [Dendrobium catenatum]	16.2397	10.4588	22.0207	2.10546	1.07414	0.340798	1		denphalae01230	0.699494	0.305324	0.920236	2.86804	0.585229	0.612686
denphalae01231	777	258	uncharacterized protein LOC110106010 isoform X2 [Dendrobium catenatum] &gt;gi|1315724944|gb|PKU87935.1| hypothetical protein MA16_Dca007877 [Dendrobium catenatum]	20.9153	9.26015	32.5705	3.51727	1.81446	0.0817948	0.761275		denphalae01231	0.576835	0.274673	0.672634	3.92179	0.631776	0.857392
denphalae01232	306	101	cystinosin homolog isoform X2 [Dendrobium catenatum]	20.2219	28.9297	11.5142	0.398006	-1.32914	0.233074	1		denphalae01232	2.39679	5.99811	2.62764	1.57236	2.00527	1.39957
denphalae01233	306	101	cystinosin homolog isoform X2 [Dendrobium catenatum]	17.8534	23.259	12.4479	0.535189	-0.90188	0.433662	1		denphalae01233	2.79626	4.04524	2.23349	2.48957	1.7379	1.08855
denphalae01234	306	101	cystinosin homolog isoform X2 [Dendrobium catenatum]	18.4745	24.7628	12.1863	0.492121	-1.02291	0.342944	1		denphalae01234	3.59519	3.62677	2.62764	1.3103	2.13896	1.86609
denphalae01235	369	122	cystinosin homolog isoform X1 [Dendrobium catenatum] &gt;gi|1315713099|gb|PKU77013.1| Cystinosin like [Dendrobium catenatum]	78.0738	90.8775	65.2701	0.71822	-0.477501	0.499707	1		denphalae01235	12.6985	6.1308	12.5293	7.06284	9.534	6.83474
denphalae01236	306	101	cystinosin homolog isoform X2 [Dendrobium catenatum]	15.7747	20.6514	10.898	0.527716	-0.922167	0.442288	1		denphalae01236	2.6631	3.76626	1.57658	1.44133	1.7379	1.55507
denphalae01237	306	101	cystinosin homolog isoform X2 [Dendrobium catenatum]	17.8663	27.9941	7.73857	0.276436	-1.85498	0.0911587	0.800068		denphalae01237	3.19573	4.74269	3.02178	0.91721	0.935793	1.55507
denphalae01238	306	101	cystinosin homolog isoform X2 [Dendrobium catenatum]	15.0229	21.1242	8.92154	0.422338	-1.24353	0.300533	1		denphalae01238	1.86417	4.04524	2.23349	1.17927	1.87159	0.777537
denphalae01239	306	101	cystinosin homolog isoform X2 [Dendrobium catenatum]	16.1364	22.6563	9.61654	0.424454	-1.23632	0.274193	1		denphalae01239	3.19573	3.62677	2.10211	1.17927	1.60422	1.39957
denphalae01240	306	101	cystinosin homolog isoform X2 [Dendrobium catenatum]	16.9413	26.8619	7.02068	0.261362	-1.93588	0.0841452	0.775836		denphalae01240	2.79626	4.46371	3.28455	0.65515	1.60422	0.777537
denphalae01241	306	101	cystinosin homolog isoform X2 [Dendrobium catenatum]	17.2548	26.1189	8.39076	0.321253	-1.63822	0.151493	0.937761		denphalae01241	2.52995	5.44015	1.97073	1.17927	0.802108	1.71058
denphalae01242	306	101	cystinosin homolog isoform X2 [Dendrobium catenatum]	18.8826	26.8899	10.8752	0.404432	-1.30603	0.237549	1		denphalae01242	2.79626	4.88218	2.75902	1.17927	2.13896	1.39957
denphalae01243	483	161	LOW QUALITY PROTEIN: probable xyloglucan endotransglucosylase/hydrolase protein 32 [Phalaenopsis equestris]	152.218	169.159	135.277	0.799701	-0.322468	0.633065	1		denphalae01243	19.3183	10.5164	14.2333	11.2897	13.6358	12.315
denphalae01244	528	175	hypothetical protein GW17_00036691 [Ensete ventricosum]	45.1466	44.6123	45.6809	1.02395	0.034151	1	1		denphalae01244	5.3247	2.02103	3.42638	2.65782	4.10625	4.86667
denphalae01245	474	157	probable xyloglucan endotransglucosylase/hydrolase protein 32 [Dendrobium catenatum]	25.7726	17.0905	34.4548	2.01602	1.01151	0.34649	1		denphalae01245	2.32095	0.180102	2.29003	2.53767	3.0206	4.21641
denphalae01246	477	158	sugar transport protein MST4 [Dendrobium catenatum] &gt;gi|1315703251|gb|PKU67793.1| Sugar transport protein 13 [Dendrobium catenatum]	78.751	82.7664	74.7356	0.90297	-0.147249	0.94469	1		denphalae01246	6.49195	9.57487	4.55126	6.13616	9.26208	5.28725
denphalae01247	345	114		7.63183	8.17755	7.08612	0.866533	-0.206674	0.825802	1		denphalae01247	2.24396	0	0.93224	1.16218	0.47429	1.10343
denphalae01248	744	247	alpha-soluble NSF attachment protein-like [Phalaenopsis equestris]	447.758	442.419	453.097	1.02414	0.0344073	0.958545	1		denphalae01248	29.4091	10.4416	37.1228	24.9517	27.7115	28.4616
denphalae01249	870	289	alpha-soluble NSF attachment protein-like [Phalaenopsis equestris]	1050.32	1173.77	926.862	0.789644	-0.340726	0.547108	1		denphalae01249	54.8893	46.8545	66.404	38.9891	51.9102	51.3046
denphalae01250	396	131		13.8938	5.13496	22.6527	4.41147	2.14126	0.0789865	0.752995		denphalae01250	1.02893	0	0.710656	6.17628	0.309905	0.841153
denphalae01251	780	259	COP9 signalosome complex subunit 7 isoform X3 [Dendrobium catenatum]	463.076	481.737	444.415	0.922525	-0.116339	0.830932	1		denphalae01251	27.2159	18.7154	31.8015	27.0899	22.9187	25.6838
denphalae01252	672	223	COP9 signalosome complex subunit 7 isoform X4 [Dendrobium catenatum]	186.429	168.235	204.622	1.21629	0.282484	0.753986	1		denphalae01252	12.1266	4.70035	15.4948	15.0954	12.114	13.1709
denphalae01253	741	246	COP9 signalosome complex subunit 7 isoform X4 [Dendrobium catenatum]	251.405	235.278	267.532	1.13709	0.185343	0.82382	1		denphalae01253	14.2967	8.46772	17.5243	18.4514	13.7463	15.6691
denphalae01254	756	251	ERI1 exoribonuclease 2 [Dichanthelium oligosanthes]	29.3303	38.0149	20.6457	0.543096	-0.880722	0.372139	1		denphalae01254	1.88637	2.59719	1.54217	1.3259	0.703436	1.63653
denphalae01255	4461	1486	zinc finger CCCH domain-containing protein 19 [Dendrobium catenatum] &gt;gi|1315714014|gb|PKU77877.1| Zinc finger CCCH domain-containing protein 19 [Dendrobium catenatum]	1712.39	1712.79	1711.99	0.999533	-0.000673245	0.990074	1		denphalae01255	19.1991	14.3142	14.0228	16.5827	14.5162	20.2139
denphalae01256	1737	578	protein PTST homolog 2, chloroplastic isoform X1 [Dendrobium catenatum] &gt;gi|1315711477|gb|PKU75451.1| Sucrose nonfermenting 4-like protein [Dendrobium catenatum]	395.516	361.289	429.744	1.18947	0.250323	0.684802	1		denphalae01256	8.8669	7.93725	8.91082	12.0493	9.58512	11.232
denphalae01257	420	139	uncharacterized protein LOC110100678 [Dendrobium catenatum] &gt;gi|1315711755|gb|PKU75709.1| hypothetical protein MA16_Dca015589 [Dendrobium catenatum]	127.622	186.151	69.0921	0.371161	-1.42988	0.101417	0.831009		denphalae01257	3.58948	40.9565	3.54168	7.15985	6.52572	8.27077
denphalae01258	915	304	protein NRT1/ PTR FAMILY 6.3 [Dendrobium catenatum]	19.519	21.9385	17.0994	0.779425	-0.359518	0.685741	1		denphalae01258	1.87029	0.466494	0.746938	0.832577	0.536492	1.14413
denphalae01259	1572	523	protein NRT1/ PTR FAMILY 6.3 [Dendrobium catenatum]	55.9351	63.954	47.9163	0.749232	-0.416516	0.526348	1		denphalae01259	3.11034	0.434445	1.7902	0.892704	1.50931	1.69515
denphalae01260	324	107	Protein RALF-like 33 [Dendrobium catenatum]	9.95883	7.2132	12.7045	1.76128	0.816623	0.604083	1		denphalae01260	1.13182	0	1.86124	1.48501	0.378773	3.52483
denphalae01261	462	153		4.64782	1.51776	7.77788	5.12457	2.35743	0.192417	0.989888		denphalae01261	0.352775	0	0.0870191	0.781075	0.265633	1.23598
denphalae01262	594	197	DEAD/DEAH box RNA helicase family protein [Prunus dulcis]	124.071	172.7	75.4407	0.43683	-1.19485	0.113992	0.863156		denphalae01262	11.181	14.1562	9.74614	6.27753	3.37453	7.37011
denphalae01263	312	103		76.1149	107.975	44.2546	0.409859	-1.2868	0.0977388	0.818469		denphalae01263	8.88043	13.8177	19.9726	5.0119	7.34238	6.55822
denphalae01264	837	278	transcription factor VIP1-like [Dendrobium catenatum]	458.658	239.245	678.071	2.83422	1.50295	0.0290148	0.457703		denphalae01264	16.5027	2.80482	18.3002	47.7118	24.8769	34.5661
denphalae01265	1020	339	transcription factor VIP1-like [Dendrobium catenatum]	1352.07	1048.13	1656.01	1.57998	0.659902	0.237241	1		denphalae01265	41.864	36.1979	49.8594	83.9247	60.6795	70.6314
denphalae01266	570	189	fructose-bisphosphate aldolase, chloroplastic [Dendrobium catenatum] &gt;gi|1315706243|gb|PKU70546.1| Fructose-bisphosphate aldolase, chloroplastic [Dendrobium catenatum]	43740.4	41627.5	45853.3	1.10151	0.139487	0.836834	1		denphalae01266	3070.14	2229.02	3889.45	2603.58	4918.16	3158.07
denphalae01267	1170	389	fructose-bisphosphate aldolase 1, chloroplastic [Dendrobium catenatum]	55645.9	53460.5	57831.4	1.08176	0.113379	0.950958	1		denphalae01267	2872.35	652.741	2426.05	3072.8	1625.15	1806.08
denphalae01268	390	129	fructose-bisphosphate aldolase 1, chloroplastic [Dendrobium catenatum]	14776.6	17344.4	12208.8	0.703907	-0.506543	0.366761	1		denphalae01268	2098.92	1538.82	1903.66	1766.24	1360.75	982.33
denphalae01269	369	122	40S ribosomal protein S20-1 [Dendrobium catenatum] &gt;gi|1622039168|ref|XP_028552468.1| 40S ribosomal protein S20-1 [Dendrobium catenatum] &gt;gi|1315711347|gb|PKU75338.1| 40S ribosomal protein S20-1 [Dendrobium catenatum]	2123.05	2306.26	1939.83	0.841115	-0.249624	0.722135	1		denphalae01269	216.426	303.879	234.244	190.805	283.581	224.644
denphalae01270	369	122	40S ribosomal protein S20-2-like [Dendrobium catenatum] &gt;gi|1315707532|gb|PKU71768.1| 40S ribosomal protein S20-2 [Dendrobium catenatum]	1912.57	1529.46	2295.69	1.50098	0.585904	0.251373	1		denphalae01270	163.976	186.122	154.492	263.824	297.882	264.234
denphalae01271	348	115		13.0349	9.7017	16.3681	1.68714	0.754577	0.475223	1		denphalae01271	0.936678	1.47187	0.924203	2.64997	1.52815	2.05109
denphalae01272	600	200	calcium uniporter protein 6, mitochondrial isoform X2 [Dendrobium catenatum]	8.37157	5.11377	11.6294	2.27413	1.18531	0.432909	1		denphalae01272	0.475364	0	0.670047	0.467777	0.81815	1.34825
denphalae01273	621	207	calcium uniporter protein 6, mitochondrial isoform X1 [Dendrobium catenatum] &gt;gi|1315695936|gb|PKU61560.1| hypothetical protein MA16_Dca014999 [Dendrobium catenatum]	7.865	5.11377	10.6162	2.07601	1.05381	0.501899	1		denphalae01273	0.459289	0	0.647389	0.710221	0.658736	0.919522
denphalae01274	2178	725	E3 ubiquitin-protein ligase WAV3-like [Dendrobium catenatum] &gt;gi|1315695753|gb|PKU61428.1| RING-H2 finger protein ATL70 [Dendrobium catenatum]	39.1069	28.5309	49.6829	1.74138	0.800227	0.435445	1		denphalae01274	0.823141	0.0391958	0.886013	0.810004	0.826415	1.44198
denphalae01275	2157	718	E3 ubiquitin-protein ligase WAV3 isoform X1 [Dendrobium catenatum] &gt;gi|1315701278|gb|PKU65958.1| hypothetical protein MA16_Dca009033 [Dendrobium catenatum]	1031.02	891.311	1170.72	1.31348	0.393399	0.521704	1		denphalae01275	25.0291	11.2598	16.0103	19.3877	26.5131	26.6054
denphalae01276	681	226	probable calcium-binding protein CML21 isoform X1 [Dendrobium catenatum] &gt;gi|1622020747|ref|XP_028550898.1| probable calcium-binding protein CML21 isoform X1 [Dendrobium catenatum] &gt;gi|1315714840|gb|PKU78659.1| putative calcium-binding protein CML21 [Dendrobium catenatum]	751.804	763.785	739.823	0.968626	-0.0459878	0.988844	1		denphalae01276	36.0188	54.4052	45.0437	53.8135	46.0135	43.9517
denphalae01277	918	305	E3 ubiquitin-protein ligase CSU1 [Dendrobium catenatum] &gt;gi|1315717748|gb|PKU81378.1| hypothetical protein MA16_Dca017416 [Dendrobium catenatum]	1295.57	1237.26	1353.88	1.09426	0.129953	0.805754	1		denphalae01277	61.7396	48.7289	56.8883	55.6004	77.2252	63.2397
denphalae01278	303	100	sodium/pyruvate cotransporter BASS2, chloroplastic-like, partial [Hevea brasiliensis]	67.8393	66.5532	69.1254	1.03865	0.0547094	0.957657	1		denphalae01278	13.0439	1.97221	13.9317	8.60128	9.85561	12.0926
denphalae01279	528	175	probable sodium/metabolite cotransporter BASS1, chloroplastic [Phoenix dactylifera]	72.7568	63.7395	81.7741	1.28294	0.359457	0.74257	1		denphalae01279	8.41148	0.970096	6.54819	5.69534	6.27559	8.83211
denphalae01280	501	166	probable sodium/metabolite cotransporter BASS2, chloroplastic [Phalaenopsis equestris]	88.5283	130.078	46.9781	0.361152	-1.46932	0.075622	0.741537		denphalae01280	6.42494	17.4656	6.09863	4.16158	3.34772	5.03397
denphalae01281	303	100	sodium/pyruvate cotransporter BASS2, chloroplastic-like, partial [Hevea brasiliensis]	65.3178	68.8914	61.7441	0.896251	-0.158025	0.732481	1		denphalae01281	14.7921	1.40872	13.9317	8.07197	8.37052	10.8362
denphalae01282	648	215	probable sodium/metabolite cotransporter BASS2, chloroplastic [Phalaenopsis equestris]	148.51	187.538	109.482	0.583784	-0.776493	0.337532	1		denphalae01282	8.11137	17.0605	8.93396	7.23941	7.19669	8.07774
denphalae01283	357	118	ubiquitin-protein ligase E3 C [Dendrobium catenatum]	38.8531	63.5729	14.1332	0.222314	-2.16933	0.0160977	0.320723		denphalae01283	6.84798	7.53251	7.43246	1.46005	1.83339	1.99938
denphalae01284	5121	1706	uncharacterized protein LOC110098887 [Dendrobium catenatum]	377.603	387.651	367.554	0.948157	-0.0768028	0.845721	1		denphalae01284	3.76345	1.78372	4.12156	2.9674	2.53226	4.13502
denphalae01285	5022	1673	uncharacterized protein LOC110098887 [Dendrobium catenatum]	381.665	372.492	390.839	1.04925	0.0693647	0.986415	1		denphalae01285	3.60235	1.67439	4.21882	2.93009	2.60661	4.96509
denphalae01286	1428	475	serine carboxypeptidase-like 12 [Dendrobium catenatum]	2481.39	2543.17	2419.6	0.951411	-0.0718596	0.931602	1		denphalae01286	73.5873	74.6376	70.0734	67.2184	71.8173	87.5395
denphalae01287	2124	707	uncharacterized protein LOC110094333 [Dendrobium catenatum] &gt;gi|1179580155|ref|XP_020675201.1| uncharacterized protein LOC110094333 [Dendrobium catenatum] &gt;gi|1179580157|ref|XP_020675202.1| uncharacterized protein LOC110094333 [Dendrobium catenatum] &gt;gi|1179580161|ref|XP_020675204.1| uncharacterized protein LOC110094333 [Dendrobium catenatum]	660.892	839.853	481.93	0.573827	-0.801312	0.181757	0.976169		denphalae01287	18.0516	13.163	18.2086	8.09832	11.3632	10.8209
denphalae01288	2184	727	probable transcriptional regulator SLK3 [Dendrobium catenatum]	2275.73	2130.34	2421.12	1.1365	0.184591	0.717939	1		denphalae01288	43.9357	37.3096	39.3008	42.39	47.6318	58.3704
denphalae01289	1419	472	probable transcriptional regulator SLK3 [Dendrobium catenatum]	1576.19	1689.47	1462.9	0.865893	-0.207739	0.766977	1		denphalae01289	44.4784	55.0473	44.9909	36.874	50.7957	49.9997
denphalae01290	636	212	Transcriptional corepressor SEUSS [Dendrobium catenatum]	353.939	189.611	518.267	2.73332	1.45066	0.0470612	0.595347		denphalae01290	22.6791	0.201341	17.0672	36.817	26.3712	46.014
denphalae01291	708	235	probable transcriptional regulator SLK3, partial [Phalaenopsis equestris]	922.002	1203.2	640.803	0.532581	-0.908926	0.170855	0.965578		denphalae01291	45.7524	106.289	46.5058	31.6004	49.2277	39.6544
denphalae01292	2211	736	probable transcriptional regulator SLK2 [Dendrobium catenatum] &gt;gi|1179555277|ref|XP_020697852.1| probable transcriptional regulator SLK2 [Dendrobium catenatum] &gt;gi|1315698966|gb|PKU63803.1| Transcriptional corepressor SEUSS [Dendrobium catenatum]	2895.51	2485.94	3305.08	1.32951	0.410894	0.453839	1		denphalae01292	52.7425	37.2594	50.5672	73.7164	54.1733	70.9582
denphalae01293	786	261	plant intracellular Ras-group-related LRR protein 7 [Dendrobium catenatum]	113.14	102.422	123.859	1.20931	0.274179	0.739787	1		denphalae01293	5.39126	3.47556	7.6723	4.43802	9.88859	6.65951
denphalae01294	831	276	pantoate--beta-alanine ligase [Dendrobium catenatum]	41.6968	38.9853	44.4084	1.13911	0.187901	0.82237	1		denphalae01294	1.51999	1.84914	2.41894	2.46071	1.82139	2.86313
denphalae01295	987	328	AUGMIN subunit 7 isoform X1 [Dendrobium catenatum] &gt;gi|1315707256|gb|PKU71510.1| hypothetical protein MA16_Dca004352 [Dendrobium catenatum]	467.885	408.327	527.443	1.29172	0.369292	0.531554	1		denphalae01295	15.2744	17.2986	18.1666	24.374	22.5468	24.106
denphalae01296	963	320	polyadenylate-binding protein-interacting protein 11 isoform X2 [Dendrobium catenatum] &gt;gi|1315708472|gb|PKU72663.1| putative polyadenylate-binding protein [Dendrobium catenatum]	1230.44	1278.34	1182.54	0.925057	-0.112386	0.754398	1		denphalae01296	73.9173	24.9989	72.3484	52.7108	50.3379	60.7787
denphalae01297	954	317	polyadenylate-binding protein-interacting protein 9-like [Phalaenopsis equestris]	276.412	269.226	283.598	1.05338	0.0750271	0.95984	1		denphalae01297	14.7777	6.93507	14.2438	15.8868	10.6771	12.8191
denphalae01298	1503	500	ATP synthase CF1 beta chain (chloroplast) [Dendrobium kingianum]	285.692	334.06	237.325	0.710428	-0.49324	0.465899	1		denphalae01298	10.0576	7.75303	9.87016	5.76218	9.09056	6.07875
denphalae01299	351	116		287.615	400.104	175.126	0.437701	-1.19198	0.122186	0.884604		denphalae01299	25.1902	80.9906	24.2821	19.9905	23.6588	22.7758
denphalae01300	933	310	dehydrodolichyl diphosphate synthase 2 [Dendrobium catenatum] &gt;gi|1315698655|gb|PKU63517.1| Dehydrodolichyl diphosphate synthase 2 [Dendrobium catenatum]	594.385	691.424	497.345	0.719305	-0.475324	0.493654	1		denphalae01300	24.9364	36.5538	27.836	27.5896	19.6426	23.4611
denphalae01301	2019	672	protein trichome birefringence [Dendrobium catenatum] &gt;gi|1315721546|gb|PKU84942.1| hypothetical protein MA16_Dca024775 [Dendrobium catenatum]	544.283	111.48	977.087	8.76468	3.1317	4.66022e-06	0.000501013		denphalae01301	3.00697	0.909075	3.2457	53.917	1.8843	6.03359
denphalae01302	1281	426	protein trichome birefringence-like 3 isoform X1 [Dendrobium catenatum]	26.6369	30.613	22.6609	0.74024	-0.433935	0.593084	1		denphalae01302	1.49496	0.33321	1.28674	0.876397	0.926087	0.520057
denphalae01303	2157	718	LOW QUALITY PROTEIN: cellulose synthase-like protein D4 [Phalaenopsis equestris]	107.659	78.2727	137.046	1.75088	0.808078	0.224373	1		denphalae01303	1.22784	2.01845	1.06238	4.21957	1.53617	2.62524
denphalae01304	753	250	cellulose synthase-like protein D3 [Dendrobium catenatum]	37.8209	43.6398	32.0019	0.733318	-0.447488	0.733039	1		denphalae01304	1.35277	4.02468	1.28137	2.34288	1.73843	1.51666
denphalae01305	774	257	cellulose synthase-like protein D4 [Phalaenopsis equestris]	24.9479	24.4087	25.4872	1.04419	0.0623785	0.96995	1		denphalae01305	1.42135	1.10295	1.40242	1.13966	1.2156	2.09031
denphalae01306	975	324	cellulose synthase-like protein D4 [Dendrobium catenatum] &gt;gi|1315709965|gb|PKU74042.1| Cellulose synthase-like protein D4 [Dendrobium catenatum]	43.6028	31.2047	56.0008	1.79463	0.843683	0.292236	1		denphalae01306	1.25371	1.4447	1.19578	5.22265	0.671303	1.56177
denphalae01307	1380	460	cellulose synthase-like protein D4 [Phalaenopsis equestris]	25.2151	18.2438	32.1865	1.76425	0.819052	0.435462	1		denphalae01307	0.856246	0.216514	0.640915	0.871634	0.94858	1.31032
denphalae01308	1566	521	uncharacterized protein LOC110110391 isoform X1 [Dendrobium catenatum]	55.7633	38.2294	73.2972	1.9173	0.939077	0.260401	1		denphalae01308	1.43104	0.599651	1.07824	1.76665	2.55999	1.88396
denphalae01309	351	116	multiple organellar RNA editing factor 9, chloroplastic [Dendrobium catenatum]	2447.46	2725.56	2169.36	0.795934	-0.32928	0.710988	1		denphalae01309	205.004	505.523	191.049	277.81	328.193	208.914
denphalae01310	720	239	multiple organellar RNA editing factor 9, chloroplastic [Dendrobium catenatum]	4479.97	4041.66	4918.27	1.21689	0.283203	0.512652	1		denphalae01310	206.5	284.68	183.035	315.75	320.442	267.733
denphalae01311	552	183	multiple organellar RNA editing factor 9, chloroplastic [Dendrobium catenatum]	1823.92	1187.84	2460.01	2.071	1.05033	0.0691606	0.712269		denphalae01311	124.082	46.3186	105.532	217.763	196.089	175.6
denphalae01312	894	297	peroxisomal 2,4-dienoyl-CoA reductase [Dendrobium catenatum] &gt;gi|1315712885|gb|PKU76799.1| Peroxisomal 2,4-dienoyl-CoA reductase [Dendrobium catenatum]	743.829	815.623	672.034	0.823951	-0.279369	0.666001	1		denphalae01312	37.2817	36.7161	38.2691	27.0889	40.6787	32.2025
denphalae01313	516	171	peroxisomal 2,4-dienoyl-CoA reductase-like [Dendrobium catenatum] &gt;gi|1315693060|gb|PKU59714.1| Peroxisomal 2,4-dienoyl-CoA reductase [Dendrobium catenatum]	764.898	927.599	602.196	0.649199	-0.623268	0.371642	1		denphalae01313	52.3532	104.56	55.3178	36.1323	64.8495	54.8706
denphalae01314	981	326	peroxisomal 2,4-dienoyl-CoA reductase-like [Dendrobium catenatum] &gt;gi|1315693060|gb|PKU59714.1| Peroxisomal 2,4-dienoyl-CoA reductase [Dendrobium catenatum]	1287.55	1352.25	1222.86	0.904312	-0.145107	0.834578	1		denphalae01314	54.3273	58.4787	55.9807	40.7083	62.8416	63.3015
denphalae01315	807	268	peroxisomal 2,4-dienoyl-CoA reductase isoform X1 [Dendrobium catenatum] &gt;gi|1315712532|gb|PKU76446.1| Peroxisomal 2,4-dienoyl-CoA reductase [Dendrobium catenatum]	214.346	153.207	275.485	1.79812	0.846492	0.244592	1		denphalae01315	9.6941	4.60165	9.91371	13.0173	15.8155	16.7462
denphalae01316	612	203	histone H1 [Dendrobium catenatum] &gt;gi|1315698366|gb|PKU63248.1| Histone H1.2 [Dendrobium catenatum]	4118.44	6124.07	2112.81	0.345001	-1.53533	0.0106492	0.246748		denphalae01316	275.032	696.269	177.628	32.7575	276.861	152.786
denphalae01317	774	257	histone H1 [Dendrobium catenatum] &gt;gi|1315698366|gb|PKU63248.1| Histone H1.2 [Dendrobium catenatum]	6106.63	8372.33	3840.92	0.458764	-1.12418	0.0574209	0.652628		denphalae01317	391.873	626.201	259.033	50.6629	382.226	232.946
denphalae01318	303	100		7.60497	7.25525	7.95469	1.0964	0.13278	0.949186	1		denphalae01318	0.941315	0.845233	1.19414	0.926291	1.89012	0.628188
denphalae01319	639	212	E3 ubiquitin-protein ligase RZF1-like isoform X2 [Dendrobium catenatum]	12.8353	11.8292	13.8414	1.1701	0.226635	0.812391	1		denphalae01319	0.637645	1.00198	0.566237	0.941201	0.768216	1.19149
denphalae01320	1362	453	uncharacterized protein LOC110115339 [Dendrobium catenatum] &gt;gi|1315716117|gb|PKU79901.1| Bifunctional aspartate aminotransferase and glutamate/aspartate-prephenate aminotransferase [Dendrobium catenatum]	3531.4	3044.64	4018.17	1.31975	0.400268	0.425352	1		denphalae01320	91.2436	92.7019	90.3531	124.554	136.719	130.947
denphalae01321	342	114		311.969	149.242	474.695	3.1807	1.66934	0.0225918	0.3963		denphalae01321	32.2866	0.873654	25.1562	70.1079	49.1608	65.2558
denphalae01322	978	325	protein EI24 homolog [Dendrobium catenatum]	568.606	646.95	490.263	0.757807	-0.400098	0.544944	1		denphalae01322	23.4141	28.2816	29.2683	15.4149	25.4731	26.3227
denphalae01323	2664	887	LOW QUALITY PROTEIN: formin-like protein 5 [Dendrobium catenatum]	53.2426	17.6029	88.8823	5.0493	2.33608	0.00721616	0.190183		denphalae01323	0.581205	0.0961357	0.181094	2.36297	0.706361	1.32181
denphalae01324	1011	336	acyl-CoA-binding domain-containing protein 4 isoform X1 [Dendrobium catenatum]	86.0156	63.1819	108.849	1.72279	0.784749	0.368719	1		denphalae01324	4.15112	0.422198	3.69818	5.23498	3.23699	5.93051
denphalae01325	1011	336	acyl-CoA-binding domain-containing protein 4 isoform X1 [Dendrobium catenatum]	87.1633	69.9081	104.418	1.49365	0.578846	0.538956	1		denphalae01325	4.67505	0.337759	4.17537	4.71941	3.15607	5.97757
denphalae01326	1626	541	acyl-CoA-binding domain-containing protein 4 isoform X1 [Dendrobium catenatum]	500	545.862	454.138	0.831965	-0.265406	0.664852	1		denphalae01326	15.1355	11.4455	15.3048	11.4417	11.5729	14.3107
denphalae01327	1005	334	acyl-CoA-binding domain-containing protein 4 isoform X1 [Dendrobium catenatum]	117.889	84.9996	150.777	1.77386	0.826893	0.337182	1		denphalae01327	4.90568	0.169888	6.24044	6.54289	4.96589	8.61743
denphalae01328	858	285	acyl-CoA-binding domain-containing protein 4 isoform X2 [Dendrobium catenatum] &gt;gi|1179522045|ref|XP_020682904.1| acyl-CoA-binding domain-containing protein 4 isoform X2 [Dendrobium catenatum] &gt;gi|1179522047|ref|XP_020682905.1| acyl-CoA-binding domain-containing protein 4 isoform X2 [Dendrobium catenatum] &gt;gi|1179522049|ref|XP_020682906.1| acyl-CoA-binding domain-containing protein 4 iso…	49.8698	34.6399	65.0996	1.87932	0.910213	0.337928	1		denphalae01328	2.37445	0.149246	2.85824	3.97213	1.90711	4.27047
denphalae01329	1011	336	acyl-CoA-binding domain-containing protein 4 isoform X2 [Dendrobium catenatum] &gt;gi|1179522045|ref|XP_020682904.1| acyl-CoA-binding domain-containing protein 4 isoform X2 [Dendrobium catenatum] &gt;gi|1179522047|ref|XP_020682905.1| acyl-CoA-binding domain-containing protein 4 isoform X2 [Dendrobium catenatum] &gt;gi|1179522049|ref|XP_020682906.1| acyl-CoA-binding domain-containing protein 4 iso…	61.6141	47.4823	75.7459	1.59525	0.673779	0.492368	1		denphalae01329	2.82115	0.0844396	3.38006	3.37101	2.30636	4.37728
denphalae01330	681	226	acyl-CoA-binding domain-containing protein 4 isoform X2 [Dendrobium catenatum] &gt;gi|1179522045|ref|XP_020682904.1| acyl-CoA-binding domain-containing protein 4 isoform X2 [Dendrobium catenatum] &gt;gi|1179522047|ref|XP_020682905.1| acyl-CoA-binding domain-containing protein 4 isoform X2 [Dendrobium catenatum] &gt;gi|1179522049|ref|XP_020682906.1| acyl-CoA-binding domain-containing protein 4 iso…	439.983	511.967	368	0.718796	-0.476345	0.467675	1		denphalae01330	30.6339	29.459	32.6464	20.6658	23.6074	28.0201
denphalae01331	939	312	acyl-CoA-binding domain-containing protein 4 isoform X2 [Dendrobium catenatum] &gt;gi|1179522045|ref|XP_020682904.1| acyl-CoA-binding domain-containing protein 4 isoform X2 [Dendrobium catenatum] &gt;gi|1179522047|ref|XP_020682905.1| acyl-CoA-binding domain-containing protein 4 isoform X2 [Dendrobium catenatum] &gt;gi|1179522049|ref|XP_020682906.1| acyl-CoA-binding domain-containing protein 4 iso…	86.3422	67.4332	105.251	1.56082	0.642306	0.489248	1		denphalae01331	4.64299	0.227286	4.7096	4.69699	4.13867	6.18254
denphalae01332	1356	451	acyl-CoA-binding domain-containing protein 4 isoform X2 [Dendrobium catenatum] &gt;gi|1179522045|ref|XP_020682904.1| acyl-CoA-binding domain-containing protein 4 isoform X2 [Dendrobium catenatum] &gt;gi|1179522047|ref|XP_020682905.1| acyl-CoA-binding domain-containing protein 4 isoform X2 [Dendrobium catenatum] &gt;gi|1179522049|ref|XP_020682906.1| acyl-CoA-binding domain-containing protein 4 iso…	188.968	165.09	212.846	1.28927	0.366559	0.692589	1		denphalae01332	7.18155	1.51095	7.23414	6.74167	5.49054	8.80818
denphalae01333	345	114		25.9059	19.5859	32.2258	1.64536	0.7184	0.44824	1		denphalae01333	2.71637	2.10328	2.21407	3.71897	3.32003	5.51713
denphalae01334	318	105		9.91547	3.35462	16.4763	4.91153	2.29617	0.0913022	0.800345		denphalae01334	1.40944	0	0	3.27822	0.51456	3.14242
denphalae01335	1827	608	uncharacterized protein LOC110035427 [Phalaenopsis equestris]	69.6932	54.2295	85.157	1.57031	0.651046	0.367389	1		denphalae01335	1.42732	1.37842	0.792174	2.89686	1.14192	2.13574
denphalae01336	1770	589	uncharacterized protein LOC110035427 [Phalaenopsis equestris]	75.3307	54.3286	96.3328	1.77315	0.826315	0.307883	1		denphalae01336	2.09483	0.675231	1.15839	3.55646	1.29425	2.33894
denphalae01337	1986	662	callose synthase 5 [Dendrobium catenatum]	31.3722	19.8038	42.9406	2.16831	1.11657	0.242217	1		denphalae01337	0.718073	0.214926	0.344133	0.868123	0.659134	1.3897
denphalae01338	381	127	Callose synthase 5 [Dendrobium catenatum]	2.27177	0.914896	3.62865	3.96619	1.98775	0.446457	1		denphalae01338	0.320831	0	0	0.105237	0	1.24896
denphalae01339	381	127	callose synthase 5 [Dendrobium catenatum]	3.26631	0.602866	5.92976	9.83594	3.29806	0.141373	0.922232		denphalae01339	0.106944	0	0.105519	0.105237	0.107369	1.99833
denphalae01340	321	106	peptidyl-prolyl cis-trans isomerase CYP18-2 isoform X2 [Dendrobium catenatum]	144.052	174.707	113.396	0.649062	-0.623571	0.432995	1		denphalae01340	17.2629	27.7913	20.2893	12.8654	18.9882	15.1205
denphalae01341	453	150	peptidyl-prolyl cis-trans isomerase CYP18-2 isoform X1 [Dendrobium catenatum]	118.327	128.293	108.361	0.844637	-0.243596	0.750942	1		denphalae01341	13.0422	10.6475	11.3597	9.55911	11.6492	10.6095
denphalae01342	495	164	peptidyl-prolyl cis-trans isomerase CYP18-2 isoform X1 [Dendrobium catenatum]	195.245	240.097	150.393	0.626386	-0.674876	0.362789	1		denphalae01342	18.1091	22.1613	18.6801	12.2311	14.5449	13.6507
denphalae01343	333	110	peptidyl-prolyl cis-trans isomerase CYP18-2 isoform X1 [Dendrobium catenatum]	62.5878	59.9601	65.2155	1.08765	0.121211	0.927066	1		denphalae01343	9.66635	4.35815	8.93396	6.50192	9.58194	10.1458
denphalae01344	495	164	peptidyl-prolyl cis-trans isomerase CYP18-2 isoform X1 [Dendrobium catenatum]	129.23	143.917	114.542	0.795888	-0.329362	0.659066	1		denphalae01344	12.1825	10.7788	13.0761	9.23404	12.4789	8.94026
denphalae01345	321	106	peptidyl-prolyl cis-trans isomerase CYP18-2 isoform X2 [Dendrobium catenatum]	63.4566	68.8203	58.093	0.844127	-0.244469	0.804885	1		denphalae01345	8.88531	9.97295	7.13882	5.99554	9.30296	8.89444
denphalae01346	465	154	CASP-like protein 5B3 [Dendrobium catenatum] &gt;gi|1315723611|gb|PKU86803.1| CASP-like protein [Dendrobium catenatum]	385.839	480.623	291.055	0.605579	-0.723613	0.33217	1		denphalae01346	26.8132	60.6759	34.4102	20.5218	32.638	30.4955
denphalae01347	369	122		13.3977	9.35503	17.4404	1.86429	0.898623	0.506075	1		denphalae01347	1.87716	0	1.52531	1.8472	1.44119	3.09498
denphalae01348	537	178	uncharacterized protein LOC110109212 [Dendrobium catenatum] &gt;gi|1179550415|ref|XP_020695831.1| uncharacterized protein LOC110109212 [Dendrobium catenatum]	62.5921	63.8956	61.2887	0.9592	-0.0600958	0.927762	1		denphalae01348	5.15958	3.89484	5.83952	4.77857	3.58036	7.00044
denphalae01349	537	178	uncharacterized protein LOC110109212 [Dendrobium catenatum] &gt;gi|1179550415|ref|XP_020695831.1| uncharacterized protein LOC110109212 [Dendrobium catenatum]	62.4464	65.7323	59.1606	0.900024	-0.151964	0.843309	1		denphalae01349	5.38721	4.1333	5.76465	5.30122	3.80889	5.58263
denphalae01350	300	99		44.9667	33.0177	56.9158	1.7238	0.785589	0.421393	1		denphalae01350	7.87746	0.569123	6.16443	8.41999	7.09064	9.83429
denphalae01351	399	132	uncharacterized protein LOC110109212 [Dendrobium catenatum] &gt;gi|1179550415|ref|XP_020695831.1| uncharacterized protein LOC110109212 [Dendrobium catenatum]	10.8811	9.17268	12.5895	1.3725	0.456806	0.764725	1		denphalae01351	1.42967	0.427912	1.10835	1.20587	1.02525	2.02744
denphalae01352	309	102		6.28886	3.81333	8.76439	2.29835	1.2006	0.446695	1		denphalae01352	0.395587	0.276273	0.910744	1.55709	0.132387	2.15597
denphalae01353	339	112	60S ribosomal protein L30 [Dendrobium catenatum]	2205.56	2651.14	1759.97	0.663852	-0.591067	0.382214	1		denphalae01353	199.881	495.339	216.787	200.949	263.787	225.574
denphalae01354	2031	676	uncharacterized protein ycf45 [Dendrobium catenatum] &gt;gi|1315707915|gb|PKU72135.1| Uncharacterized protein ycf45 [Dendrobium catenatum]	1177.62	1317.58	1037.66	0.78755	-0.344556	0.546508	1		denphalae01354	24.6559	23.6644	32.2256	18.8137	25.5194	23.7809
denphalae01355	468	155	uncharacterized protein ycf45 [Dendrobium catenatum] &gt;gi|1315707915|gb|PKU72135.1| Uncharacterized protein ycf45 [Dendrobium catenatum]	243.781	375.852	111.71	0.297219	-1.7504	0.0228816	0.399444		denphalae01355	13.4077	60.0133	17.6961	8.82437	14.947	7.72752
denphalae01356	645	214	uncharacterized protein LOC110100501 [Dendrobium catenatum] &gt;gi|1315719084|gb|PKU82635.1| hypothetical protein MA16_Dca018793 [Dendrobium catenatum]	32.0022	30.623	33.3814	1.09008	0.124428	0.861226	1		denphalae01356	2.02148	2.18384	1.55825	3.48113	1.20503	2.13949
denphalae01357	1302	433	G-type lectin S-receptor-like serine/threonine-protein kinase SD2-5 [Dendrobium catenatum]	19.4918	17.6715	21.3121	1.20601	0.270247	0.81936	1		denphalae01357	0.281651	0.45897	0.95721	0.18477	0.879732	1.16953
denphalae01358	2274	757	cell division cycle protein 48 homolog [Dendrobium catenatum]	12604	11276.5	13931.5	1.23545	0.305032	0.567228	1		denphalae01358	243.129	182.9	188.533	239.795	295.221	280.908
denphalae01359	2421	806	cell division cycle protein 48 homolog [Dendrobium catenatum] &gt;gi|1315702087|gb|PKU66712.1| Cell division cycle protein 48 like [Dendrobium catenatum]	1176.48	996.866	1356.09	1.36035	0.443982	0.46574	1		denphalae01359	21.9127	10.8959	19.4289	26.5314	21.8647	26.1021
denphalae01360	2517	838	cell division cycle protein 48 homolog [Dendrobium catenatum] &gt;gi|1315692230|gb|PKU59158.1| Cell division cycle protein 48 like [Dendrobium catenatum]	4666.92	3946.53	5387.31	1.36508	0.448981	0.432344	1		denphalae01360	84.761	42.2433	71.6847	84.8418	102.472	97.666
denphalae01361	312	104	Cysteine desulfurase 2, chloroplastic [Apostasia shenzhenica]	58.1483	78.2298	38.0669	0.486604	-1.03918	0.242242	1		denphalae01361	6.13794	15.1857	8.11788	2.5702	8.5224	5.18557
denphalae01362	312	104	Cysteine desulfurase 2, chloroplastic [Apostasia shenzhenica]	50.639	60.6878	40.5901	0.668835	-0.580278	0.539731	1		denphalae01362	5.48497	10.3974	7.34475	4.11233	8.26017	4.88054
denphalae01363	312	104	Cysteine desulfurase 2, chloroplastic [Apostasia shenzhenica]	59.7531	77.0873	42.4188	0.55027	-0.861788	0.355718	1		denphalae01363	6.00735	16.0066	6.70047	4.36935	9.30908	4.27047
denphalae01364	312	104	Cysteine desulfurase 2, chloroplastic [Apostasia shenzhenica]	52.4852	58.5952	46.3751	0.791448	-0.337434	0.768771	1		denphalae01364	4.832	10.8079	6.57162	5.0119	8.91574	5.79564
denphalae01365	312	104	Cysteine desulfurase 2, chloroplastic [Apostasia shenzhenica]	55.5889	70.2039	40.9739	0.583642	-0.776845	0.404968	1		denphalae01365	6.52973	13.6808	6.18505	3.59829	8.26017	5.64312
denphalae01366	519	172	uncharacterized protein LOC110096021 isoform X1 [Dendrobium catenatum] &gt;gi|1315701654|gb|PKU66308.1| hypothetical protein MA16_Dca015213 [Dendrobium catenatum]	27.2016	25.8496	28.5536	1.10461	0.143533	0.977359	1		denphalae01366	3.14031	0.411216	3.02102	3.70822	1.33994	2.20047
denphalae01367	993	330	uncharacterized protein LOC110096021 isoform X1 [Dendrobium catenatum] &gt;gi|1315701654|gb|PKU66308.1| hypothetical protein MA16_Dca015213 [Dendrobium catenatum]	141.095	137.466	144.723	1.05279	0.0742188	0.963473	1		denphalae01367	7.22176	3.56777	6.80169	6.46045	5.39666	7.61939
denphalae01368	1005	334	probable D-2-hydroxyglutarate dehydrogenase, mitochondrial isoform X2 [Phalaenopsis equestris]	55.4751	43.9526	66.9977	1.52432	0.608165	0.550707	1		denphalae01368	2.47311	0.127416	3.24023	3.11186	2.0759	3.74053
denphalae01369	345	114	probable D-2-hydroxyglutarate dehydrogenase, mitochondrial isoform X1 [Dendrobium catenatum] &gt;gi|1622075703|ref|XP_028554893.1| probable D-2-hydroxyglutarate dehydrogenase, mitochondrial isoform X1 [Dendrobium catenatum]	206.751	270.588	142.915	0.528164	-0.920942	0.238692	1		denphalae01369	21.1404	47.5094	23.4225	14.1786	22.6474	18.3445
denphalae01370	1461	486	probable D-2-hydroxyglutarate dehydrogenase, mitochondrial isoform X2 [Phalaenopsis equestris]	105.333	93.6155	117.05	1.25033	0.322311	0.766447	1		denphalae01370	3.90443	0.5551	3.99001	3.37557	3.13596	4.20157
denphalae01371	1005	334	probable D-2-hydroxyglutarate dehydrogenase, mitochondrial isoform X2 [Phalaenopsis equestris]	54.7093	45.6355	63.783	1.39766	0.483015	0.656812	1		denphalae01371	2.95962	0.169888	2.92021	2.47353	2.36083	3.69318
denphalae01372	1851	616	probable D-2-hydroxyglutarate dehydrogenase, mitochondrial isoform X1 [Phalaenopsis equestris]	469.224	548.959	389.488	0.709504	-0.495118	0.455006	1		denphalae01372	12.3051	12.1066	12.0326	8.64288	9.6578	9.71757
denphalae01373	312	104		245.546	262.006	229.086	0.874353	-0.193712	0.79059	1		denphalae01373	33.4322	30.9187	39.8163	32.5131	39.5964	24.7077
denphalae01374	333	110	histone deacetylase 2 [Dendrobium catenatum]	12.9916	10.5816	15.4015	1.4555	0.54151	0.671993	1		denphalae01374	1.71302	0.769085	1.56948	1.92649	2.08837	2.14348
denphalae01375	1071	356	histone deacetylase 2 [Dendrobium catenatum]	348.981	400.814	297.147	0.74136	-0.431754	0.543843	1		denphalae01375	14.7232	16.4201	14.5271	12.7286	10.733	13.5069
denphalae01376	498	165	Histone deacetylase 2 [Dendrobium catenatum]	27.5152	21.9626	33.0678	1.50564	0.590379	0.58287	1		denphalae01376	2.78182	0.685691	2.2604	2.89845	2.79288	3.15324
denphalae01377	312	103	signal recognition particle 9 kDa protein [Phalaenopsis equestris]	109.031	122.186	95.8766	0.784677	-0.349828	0.666565	1		denphalae01377	14.1042	17.1011	16.6223	12.594	14.5536	13.7265
denphalae01378	312	103	signal recognition particle 9 kDa protein [Phalaenopsis equestris]	102.52	107.476	97.5646	0.907782	-0.139583	0.915447	1		denphalae01378	12.0147	17.1011	12.3701	13.2365	13.767	14.6416
denphalae01379	747	248	protein DEFECTIVE IN MERISTEM SILENCING 3-like [Phalaenopsis equestris] &gt;gi|1175856137|ref|XP_020581695.1| protein DEFECTIVE IN MERISTEM SILENCING 3-like [Phalaenopsis equestris]	25.2663	37.2051	13.3275	0.358218	-1.48109	0.121006	0.882164		denphalae01379	1.96364	1.88565	2.31422	0.268375	0.602387	1.59255
denphalae01380	1200	399	protein DEFECTIVE IN MERISTEM SILENCING 3-like [Phalaenopsis equestris] &gt;gi|1175856137|ref|XP_020581695.1| protein DEFECTIVE IN MERISTEM SILENCING 3-like [Phalaenopsis equestris]	38.6177	50.398	26.8374	0.532508	-0.909124	0.256503	1		denphalae01380	2.03728	0.853685	2.51268	1.00238	0.511344	1.50687
denphalae01381	1329	442	probable protein phosphatase 2C 12 [Dendrobium catenatum] &gt;gi|1315716132|gb|PKU79916.1| putative protein phosphatase 2C 12 [Dendrobium catenatum]	149.379	41.1772	257.58	6.25541	2.6451	0.000505483	0.0262445		denphalae01381	1.90084	0.770822	1.27052	20.6057	1.1081	3.15087
denphalae01382	642	213	probable protein phosphatase 2C 12 [Dendrobium catenatum]	47.8539	23.3856	72.3222	3.09259	1.62882	0.0620878	0.675747		denphalae01382	2.28479	0.664864	1.75339	6.93234	2.73991	5.26254
denphalae01383	1311	436	probable protein phosphatase 2C 12 [Dendrobium catenatum]	129.87	47.7285	212.011	4.44202	2.15122	0.00505899	0.149543		denphalae01383	2.51746	0.651171	1.53329	9.66444	4.43087	7.33198
denphalae01384	1338	445	probable protein phosphatase 2C 12 [Dendrobium catenatum]	146.994	149.138	144.849	0.971243	-0.0420958	0.89763	1		denphalae01384	6.06006	2.61593	5.55869	4.31518	3.54654	6.72168
denphalae01385	2562	853	probable manganese-transporting ATPase PDR2 [Dendrobium catenatum]	1103.66	1153.39	1053.93	0.913766	-0.130103	0.815552	1		denphalae01385	20.5159	15.6276	19.9445	15.5248	18.7134	20.7466
denphalae01386	2391	796	probable manganese-transporting ATPase PDR2 [Dendrobium catenatum]	312.827	213.329	412.325	1.93282	0.950706	0.221233	1		denphalae01386	6.47565	0.0535561	5.431	7.99891	4.68785	10.4883
denphalae01387	3501	1166	probable manganese-transporting ATPase PDR2 [Dendrobium catenatum]	1218.38	1223.65	1213.11	0.991381	-0.0124891	0.964417	1		denphalae01387	16.2819	11.2776	16.2258	14.0064	14.407	17.9141
denphalae01388	1251	416	uncharacterized protein LOC110107867 [Dendrobium catenatum]	39.433	47.4266	31.4395	0.662909	-0.593117	0.504065	1		denphalae01388	2.0845	1.46716	1.12478	0.60896	1.50419	1.25525
denphalae01389	1761	586	BTB/POZ domain-containing protein At5g66560 [Dendrobium catenatum]	302.384	299.06	305.707	1.02223	0.0317172	0.899238	1		denphalae01389	5.90012	8.36233	6.20964	8.56092	5.92358	8.64695
denphalae01390	1935	644	BTB/POZ domain-containing protein At5g66560 [Dendrobium catenatum]	453.044	426.67	479.418	1.12363	0.168162	0.746516	1		denphalae01390	8.7387	9.88245	8.22756	12.9506	8.11808	11.8779
denphalae01391	1887	628	pentatricopeptide repeat-containing protein At3g49240, mitochondrial [Dendrobium catenatum] &gt;gi|1315715534|gb|PKU79353.1| Pentatricopeptide repeat-containing protein [Dendrobium catenatum]	189.986	173.435	206.538	1.19087	0.252017	0.747028	1		denphalae01391	4.772	2.60132	4.23973	4.92956	4.33572	5.32087
denphalae01392	726	241	uncharacterized protein LOC110098798 [Dendrobium catenatum]	1571.28	1661.77	1480.79	0.891093	-0.166352	0.87112	1		denphalae01392	75.0368	123.878	73.8713	89.3029	87.3933	94.7772
denphalae01393	675	224	uncharacterized protein LOC110100644 [Dendrobium catenatum]	565.794	308.521	823.067	2.66778	1.41564	0.0362296	0.518076		denphalae01393	30.6648	3.22503	26.5636	58.4499	42.4832	61.6846
denphalae01394	1188	395	uncharacterized protein LOC110021517 isoform X1 [Phalaenopsis equestris]	2372.82	2004.22	2741.42	1.36782	0.451881	0.367058	1		denphalae01394	65.6112	74.8052	65.245	107.224	91.732	108.068
denphalae01395	504	167	hypothetical protein MA16_Dca012626 [Dendrobium catenatum]	463.334	461.391	465.277	1.00842	0.0120994	0.996542	1		denphalae01395	46.1621	26.7623	42.5161	37.4699	52.1896	32.29
denphalae01396	534	177	uncharacterized protein LOC110108215 [Dendrobium catenatum]	1110.2	1215.54	1004.86	0.826676	-0.274606	0.667482	1		denphalae01396	98.4301	92.6424	88.6871	69.0778	119.275	59.8826
denphalae01397	522	173	hypothetical protein MA16_Dca012626 [Dendrobium catenatum]	462.102	455.264	468.94	1.03004	0.0426982	0.958551	1		denphalae01397	43.5555	26.9025	39.1246	33.1054	54.3866	31.2677
denphalae01398	1140	379	U-box domain-containing protein 8-like [Dendrobium catenatum] &gt;gi|1315693155|gb|PKU59786.1| U-box domain-containing protein 8 [Dendrobium catenatum]	2268.39	1905.39	2631.39	1.38102	0.465739	0.258734	1		denphalae01398	37.8862	115.06	39.3917	215.529	43.3476	38.2352
denphalae01399	1770	589	pentatricopeptide repeat-containing protein At1g10270-like [Dendrobium catenatum] &gt;gi|1315710360|gb|PKU74411.1| Pentatricopeptide repeat-containing protein [Dendrobium catenatum]	272.237	305.202	239.272	0.783979	-0.351113	0.697291	1		denphalae01399	6.05428	9.67027	4.7244	6.93171	5.63923	5.29621
denphalae01400	654	217	E3 ubiquitin ligase BIG BROTHER-related isoform X1 [Dendrobium catenatum]	51.4936	61.6239	41.3632	0.671221	-0.57514	0.536786	1		denphalae01400	2.9905	4.96025	3.3195	2.82015	2.81474	2.76489
denphalae01401	327	108	E3 ubiquitin ligase BIG BROTHER-related isoform X2 [Dendrobium catenatum] &gt;gi|1315706308|gb|PKU70611.1| E3 ubiquitin ligase BIG BROTHER [Dendrobium catenatum]	41.3661	47.4887	35.2435	0.742145	-0.430227	0.625038	1		denphalae01401	5.73178	5.48238	6.76194	5.88553	4.12828	4.2201
denphalae01402	609	202	E3 ubiquitin ligase BIG BROTHER-related isoform X1 [Dendrobium catenatum]	40.9358	50.4468	31.4248	0.62293	-0.682858	0.478839	1		denphalae01402	2.81003	4.4857	2.57457	3.29189	1.47778	2.03155
denphalae01403	747	248	E3 ubiquitin ligase BIG BROTHER-related isoform X1 [Dendrobium catenatum]	37.2718	35.8978	38.6458	1.07655	0.106416	0.90718	1		denphalae01403	1.90909	1.82851	2.20658	3.0058	1.15001	2.73918
denphalae01404	678	225	E3 ubiquitin ligase BIG BROTHER-related isoform X1 [Dendrobium catenatum]	22.0174	18.4921	25.5427	1.38128	0.466005	0.688218	1		denphalae01404	1.08174	0.629561	1.77889	1.71499	0.844698	2.52665
denphalae01405	1272	423	ATP-citrate synthase alpha chain protein 2 [Dendrobium catenatum]	5730.18	4800.4	6659.96	1.38737	0.472357	0.330181	1		denphalae01405	146.902	177.952	132.176	278.649	193.089	221.541
denphalae01406	663	220	Dehydrin DHN1 [Dendrobium catenatum]	1533.94	2270.84	797.031	0.350984	-1.51052	0.0241578	0.413526		denphalae01406	43.0194	324.091	2.18296	64.5877	28.6908	67.4663
denphalae01407	873	290	homeobox-leucine zipper protein HOX11 [Dendrobium catenatum]	17.6667	18.3627	16.9708	0.924199	-0.113724	1	1		denphalae01407	0.840113	1.36902	0.230257	1.37784	0.515444	0.654093
denphalae01408	1095	364	uncharacterized protein LOC110110726 [Dendrobium catenatum] &gt;gi|1315703809|gb|PKU68291.1| [acyl-carrier-protein] S-malonyltransferase [Dendrobium catenatum]	1114.01	1158.29	1069.73	0.923535	-0.114761	0.869949	1		denphalae01408	41.006	42.6453	46.5178	35.5181	50.6954	43.8914
denphalae01409	891	296	uncharacterized protein LOC110110726 [Dendrobium catenatum] &gt;gi|1315703809|gb|PKU68291.1| [acyl-carrier-protein] S-malonyltransferase [Dendrobium catenatum]	286.532	207.978	365.086	1.75541	0.811807	0.29726	1		denphalae01409	14.7708	1.24556	14.9802	17.5501	18.2729	18.6923
denphalae01410	2028	675	putative helicase MOV-10 isoform X1 [Dendrobium catenatum]	251.092	261.986	240.198	0.916837	-0.125264	0.822756	1		denphalae01410	8.37814	3.49388	4.4802	3.06447	6.63638	6.19453
denphalae01411	2508	835	putative helicase MOV-10 isoform X1 [Dendrobium catenatum]	468.733	427.28	510.186	1.19403	0.255841	0.716546	1		denphalae01411	9.58527	4.68029	7.29358	8.50504	9.47658	9.06928
denphalae01412	1599	532	putative helicase MOV-10 isoform X1 [Dendrobium catenatum]	92.6834	66.2221	119.145	1.79917	0.847329	0.330799	1		denphalae01412	3.44005	0.080083	2.0114	3.41022	2.4304	4.13655
denphalae01413	456	151	homocysteine S-methyltransferase 2 isoform X6 [Dendrobium catenatum]	129.262	135.247	123.277	0.911496	-0.133692	0.830852	1		denphalae01413	19.4792	8.42452	9.52172	7.2101	15.1609	13.879
denphalae01414	450	149	homocysteine S-methyltransferase 2 isoform X1 [Dendrobium catenatum] &gt;gi|1179530725|ref|XP_020686448.1| homocysteine S-methyltransferase 2 isoform X1 [Dendrobium catenatum] &gt;gi|1622032893|ref|XP_028551929.1| homocysteine S-methyltransferase 2 isoform X1 [Dendrobium catenatum] &gt;gi|1315712766|gb|PKU76680.1| Homocysteine S-methyltransferase 2 [Dendrobium catenatum]	449.946	606.798	293.094	0.483017	-1.04985	0.135832	0.913166		denphalae01414	48.1702	78.3493	32.609	19.7803	38.2713	28.7626
denphalae01415	777	258	homocysteine S-methyltransferase 2 isoform X6 [Dendrobium catenatum]	344.117	349.862	338.371	0.967157	-0.0481776	0.903719	1		denphalae01415	26.3246	11.9758	18.782	15.1195	20.4801	22.7209
denphalae01416	2763	920	dynamin-2A [Dendrobium catenatum] &gt;gi|1315718208|gb|PKU81796.1| Dynamin-2B [Dendrobium catenatum]	2014.13	1800.7	2227.56	1.23705	0.306907	0.652254	1		denphalae01416	39.787	12.4361	31.7781	32.1429	33.5936	42.1086
denphalae01417	2199	732	dynamin-2A-like [Dendrobium catenatum] &gt;gi|1315721997|gb|PKU85351.1| Dynamin-2B [Dendrobium catenatum]	690.831	388.836	992.827	2.55333	1.35238	0.0421622	0.560128		denphalae01417	12.0995	0.679376	10.7683	27.5142	11.2919	21.0552
denphalae01418	2775	924	dynamin-2A-like [Dendrobium catenatum] &gt;gi|1315721997|gb|PKU85351.1| Dynamin-2B [Dendrobium catenatum]	2002.28	1595.46	2409.09	1.50996	0.594514	0.284331	1		denphalae01418	25.6954	18.6888	27.6132	46.9583	29.7188	38.4112
denphalae01419	2658	885	putative SWI/SNF-related matrix-associated actin-dependent regulator of chromatin subfamily A member 3-like 1 [Phalaenopsis equestris]	175.712	162.082	189.343	1.1682	0.224282	0.770309	1		denphalae01419	3.01989	1.911	2.72254	3.78626	1.89301	3.83117
denphalae01420	321	106	SMARCB1 [Dendrobium catenatum]	23.523	34.2434	12.8026	0.373872	-1.41938	0.187525	0.981304		denphalae01420	3.30026	7.04755	2.00388	0.749443	2.80363	1.77889
denphalae01421	3657	1218	ATPase family AAA domain-containing protein At1g05910 isoform X1 [Dendrobium catenatum] &gt;gi|1179562275|ref|XP_020701096.1| ATPase family AAA domain-containing protein At1g05910 isoform X1 [Dendrobium catenatum] &gt;gi|1179562277|ref|XP_020701097.1| ATPase family AAA domain-containing protein At1g05910 isoform X1 [Dendrobium catenatum]	717.896	675.809	759.984	1.12456	0.169355	0.817389	1		denphalae01421	9.34796	5.07729	8.97061	8.95755	8.10991	10.6959
denphalae01422	1812	603	DEAD-box ATP-dependent RNA helicase 17 [Dendrobium catenatum] &gt;gi|1315703687|gb|PKU68182.1| DEAD-box ATP-dependent RNA helicase 17 [Dendrobium catenatum]	611.524	682.333	540.715	0.79245	-0.335609	0.582747	1		denphalae01422	17.427	13.3094	16.1078	12.4578	12.9134	14.4174
denphalae01423	5115	1704	protein TSS isoform X1 [Dendrobium catenatum]	18522.7	22255.3	14790.1	0.664565	-0.589517	0.322493	1		denphalae01423	167.292	186.751	178.15	157.175	101.665	124.094
denphalae01424	2937	978	protein TSS isoform X1 [Dendrobium catenatum]	1604.75	779.865	2429.63	3.11545	1.63944	0.00703856	0.186863		denphalae01424	20.7959	0.610398	14.0443	57.9107	10.7945	40.9748
denphalae01425	408	135	hypothetical protein CRG98_007891 [Punica granatum]	431.397	591.576	271.219	0.458469	-1.1251	0.0981117	0.818987		denphalae01425	49.1343	72.6051	52.7169	19.851	37.8996	31.0237
denphalae01426	756	252	probable DNA helicase MCM8 [Dendrobium catenatum]	9.02346	1.21986	16.8271	13.7942	3.78599	0.0123485	0.27216		denphalae01426	0.215585	0	0	1.43197	0.108221	1.4477
denphalae01427	1440	479	probable DNA helicase MCM8 [Dendrobium catenatum]	30.3949	13.4282	47.3615	3.52701	1.81844	0.0684108	0.707348		denphalae01427	0.848865	0.0296418	0.362942	1.92123	0.113632	2.41231
denphalae01428	420	139	probable DNA helicase MCM8 [Camellia sinensis]	4.61448	2.41147	6.81749	2.82712	1.49933	0.419939	1		denphalae01428	0.388052	0	0.382884	0.859182	0.0973989	1.24628
denphalae01429	2931	976	copper-transporting ATPase HMA4 [Dendrobium catenatum] &gt;gi|1315722375|gb|PKU85726.1| Putative copper-transporting ATPase HMA5 [Dendrobium catenatum]	1283.63	925.694	1641.57	1.77334	0.826465	0.143132	0.926574		denphalae01429	17.0572	10.7912	11.5218	19.4799	25.89	29.6779
denphalae01430	1413	470	hypothetical protein MA16_Dca023366 [Dendrobium catenatum]	112.618	106.291	118.946	1.11906	0.162294	0.969336	1		denphalae01430	5.27702	0.120833	4.66615	3.14973	3.09774	5.08519
denphalae01431	2337	778	ubinuclein-1 [Dendrobium catenatum]	613.057	791.321	434.793	0.549452	-0.863935	0.172856	0.967304		denphalae01431	14.0874	14.429	12.9193	7.20581	8.82216	8.77588
denphalae01432	981	326	ubinuclein-1 [Dendrobium catenatum]	321.954	496.433	147.475	0.29707	-1.75112	0.0156264	0.314256		denphalae01432	14.4541	31.6325	13.0321	6.08989	8.08976	5.72381
denphalae01433	354	117		137.436	165.378	109.493	0.662074	-0.594935	0.412947	1		denphalae01433	26.8184	17.7248	13.1738	12.5722	11.3247	17.6092
denphalae01434	435	145	formin-like protein 2 [Dendrobium catenatum]	5.3598	4.26952	6.45009	1.51073	0.595246	0.786773	1		denphalae01434	1.31135	0	0	1.19825	0	0.76574
denphalae01435	1500	499	Formin-like protein 11 [Dendrobium catenatum]	19.2333	19.2079	19.2587	1.00264	0.00380711	0.986287	1		denphalae01435	0.950728	0.284562	0.402028	0.828634	0.32726	0.5393
denphalae01436	933	310	Formin-like protein 11 [Dendrobium catenatum]	9.76722	11.8158	7.71866	0.65325	-0.614292	0.578863	1		denphalae01436	1.04812	0.137248	0.473988	0.472719	0.219226	0.408019
denphalae01437	369	123	formin-like protein 2 [Dendrobium catenatum]	6.53769	7.59537	5.48	0.721492	-0.470945	0.799719	1		denphalae01437	0.993793	1.04108	0.435803	1.08659	0.11086	0.773744
denphalae01438	555	184	putative invertase inhibitor [Phalaenopsis equestris]	90.0533	140.254	39.8527	0.284146	-1.81529	0.0245523	0.417428		denphalae01438	7.70861	15.4586	6.44694	2.88974	3.022	3.68679
denphalae01439	429	142	hypothetical protein C4D60_Mb07t11510 [Musa balbisiana]	759.41	765.17	753.649	0.984943	-0.0218877	0.934339	1		denphalae01439	61.6406	93.3283	58.4768	85.5177	73.4238	73.8736
denphalae01440	780	259	transcription repressor MYB6-like [Dendrobium catenatum] &gt;gi|1315698958|gb|PKU63795.1| Transcription repressor MYB5 [Dendrobium catenatum]	39.2683	19.6409	58.8956	2.99862	1.5843	0.0709848	0.718827		denphalae01440	0.208951	0.875574	2.06168	5.96287	1.57337	2.31826
denphalae01441	813	270	transcription repressor MYB6 [Dendrobium catenatum] &gt;gi|1315705484|gb|PKU69847.1| Transcription repressor MYB5 [Dendrobium catenatum]	130.721	155.459	105.983	0.681743	-0.5527	0.344541	1		denphalae01441	2.8567	1.94258	20.4228	0.0986351	5.88706	12.1158
denphalae01442	714	238	transcription factor MYB30-like [Dendrobium catenatum] &gt;gi|1315720637|gb|PKU84078.1| Transcription repressor MYB5 [Dendrobium catenatum]	16.4016	9.69095	23.1123	2.38494	1.25395	0.300709	1		denphalae01442	0.399466	0.0597819	1.35136	0	1.37504	3.13236
denphalae01443	1089	362	uncharacterized protein LOC110106779 [Dendrobium catenatum]	35.5159	27.3318	43.6999	1.59887	0.677049	0.38722	1		denphalae01443	0.972804	1.41105	0.590675	2.09865	1.31475	1.92264
denphalae01444	1149	382	uncharacterized protein LOC110106779 [Dendrobium catenatum]	42.7302	26.5261	58.9343	2.22175	1.15169	0.161404	0.952727		denphalae01444	1.24116	1.04017	0.524841	2.72187	1.3529	2.77477
denphalae01445	2790	929	uncharacterized protein LOC110114668 [Dendrobium catenatum] &gt;gi|1179566358|ref|XP_020703278.1| uncharacterized protein LOC110114668 [Dendrobium catenatum] &gt;gi|1179566360|ref|XP_020703279.1| uncharacterized protein LOC110114668 [Dendrobium catenatum] &gt;gi|1315713617|gb|PKU77489.1| hypothetical protein MA16_Dca019110 [Dendrobium catenatum]	535.565	550.593	520.537	0.945412	-0.0809845	0.856365	1		denphalae01445	9.14218	5.38525	10.4758	6.00709	9.48644	9.48294
denphalae01446	2553	850	phospholipase D delta [Dendrobium catenatum]	1408.36	1209.63	1607.09	1.32857	0.409879	0.451918	1		denphalae01446	19.7902	17.7893	21.0856	30.4365	22.8332	30.5492
denphalae01447	1086	361	ankyrin repeat domain-containing protein 65-like [Dendrobium catenatum] &gt;gi|1315722467|gb|PKU85807.1| Potassium channel AKT1 [Dendrobium catenatum]	64.2535	85.3631	43.144	0.505418	-0.984451	0.268116	1		denphalae01447	2.36369	5.07023	1.70288	1.25528	1.7704	2.3223
denphalae01448	342	114	ankyrin repeat domain-containing protein 65-like [Dendrobium catenatum] &gt;gi|1315722467|gb|PKU85807.1| Potassium channel AKT1 [Dendrobium catenatum]	11.1592	12.44	9.87845	0.794087	-0.332631	0.721377	1		denphalae01448	3.81244	0	1.05797	1.52409	1.55496	0.695691
denphalae01449	660	220	pentatricopeptide repeat-containing protein At3g29230-like [Dendrobium catenatum] &gt;gi|1315705237|gb|PKU69634.1| Pentatricopeptide repeat-containing protein [Dendrobium catenatum]	6.19959	3.32636	9.07282	2.72755	1.44761	0.378993	1		denphalae01449	0.432149	0	0.243654	0.303751	0.495849	1.08148
denphalae01450	1131	376	pentatricopeptide repeat-containing protein At3g29230-like [Dendrobium catenatum] &gt;gi|1315705237|gb|PKU69634.1| Pentatricopeptide repeat-containing protein [Dendrobium catenatum]	31.9582	24.7317	39.1848	1.5844	0.663935	0.556144	1		denphalae01450	1.54912	0	1.3863	0.815375	1.98931	1.85124
denphalae01451	309	102	FCS-Like Zinc finger 17 [Dendrobium catenatum] &gt;gi|1315704382|gb|PKU68806.1| hypothetical protein MA16_Dca017094 [Dendrobium catenatum]	195.39	252.354	138.427	0.548543	-0.866324	0.200732	0.995719		denphalae01451	26.7681	24.7265	51.392	9.99135	26.2126	24.0236
denphalae01452	1755	584	uncharacterized protein LOC110026256 [Phalaenopsis equestris]	575.528	460.048	691.009	1.50204	0.586921	0.377576	1		denphalae01452	16.2982	6.17766	10.9727	14.7587	16.969	21.0134
denphalae01453	1890	629	phosphatidylserine decarboxylase proenzyme 2 [Dendrobium catenatum] &gt;gi|1315702062|gb|PKU66688.1| putative calcium-binding protein CML31 [Dendrobium catenatum]	4651.88	3344.96	5958.8	1.78143	0.833035	0.129185	0.897421		denphalae01453	83.5175	54.7668	84.0856	152.383	113.719	153.783
denphalae01454	390	129	uncharacterized protein LOC110095034 [Dendrobium catenatum] &gt;gi|1315699731|gb|PKU64524.1| hypothetical protein MA16_Dca008447 [Dendrobium catenatum]	45.39	40.7945	49.9855	1.2253	0.293135	0.656465	1		denphalae01454	4.2835	5.69123	2.47402	7.71061	4.30053	4.88054
denphalae01455	408	135	cytochrome c [Phalaenopsis equestris]	325.88	406.325	245.435	0.604035	-0.727296	0.301989	1		denphalae01455	42.2435	44.1489	34.9804	39.0142	21.9577	17.7278
denphalae01456	342	113	cytochrome c [Phalaenopsis equestris]	789.696	744.232	835.16	1.12218	0.166301	0.70638	1		denphalae01456	79.2274	103.84	80.1706	144.554	97.2451	78.7522
denphalae01457	297	99		355.011	395.468	314.553	0.795396	-0.330255	0.748402	1		denphalae01457	33.3372	84.2187	37.7663	61.2903	43.9377	33.8064
denphalae01458	342	113	cytochrome c [Dendrobium catenatum] &gt;gi|1315709265|gb|PKU73389.1| Cytochrome c [Dendrobium catenatum]	153.933	134.3	173.565	1.29237	0.370022	0.6131	1		denphalae01458	17.2751	12.1063	19.9839	26.7301	23.3245	16.6966
denphalae01459	2841	946	ATP-dependent DNA helicase Q-like 4A isoform X1 [Dendrobium catenatum]	63.9144	62.7428	65.0859	1.03734	0.0528948	0.925905	1		denphalae01459	0.989595	0.946535	0.764151	1.35485	0.460768	1.23946
denphalae01460	879	292	ubiquinol-cytochrome-c reductase complex assembly factor 1 [Dendrobium catenatum] &gt;gi|1179539924|ref|XP_020690890.1| ubiquinol-cytochrome-c reductase complex assembly factor 1 [Dendrobium catenatum] &gt;gi|1179539928|ref|XP_020690892.1| ubiquinol-cytochrome-c reductase complex assembly factor 1 [Dendrobium catenatum] &gt;gi|1179539930|ref|XP_020690893.1| ubiquinol-cytochrome-c reductase comple…	464.131	430.277	497.984	1.15736	0.210833	0.818941	1		denphalae01460	26.7928	8.7408	27.7624	26.1827	23.4555	25.6603
denphalae01461	1107	368	S-adenosylmethionine decarboxylase proenzyme [Dendrobium catenatum] &gt;gi|1315707809|gb|PKU72031.1| S-adenosylmethionine decarboxylase proenzyme [Dendrobium catenatum]	13826.1	13095.7	14556.6	1.11156	0.152583	0.672991	1		denphalae01461	475.548	645.392	286.541	470.023	647.13	638.941
denphalae01462	540	179	mediator of RNA polymerase II transcription subunit 30 [Dendrobium catenatum] &gt;gi|1315719122|gb|PKU82673.1| Mediator of RNA polymerase II transcription subunit 30 [Dendrobium catenatum]	679.888	667.94	691.837	1.03578	0.0507136	0.969246	1		denphalae01462	57.6473	34.4636	64.399	48.337	64.7702	57.4548
denphalae01463	1332	443	hypothetical protein MA16_Dca004452 [Dendrobium catenatum]	92.9159	87.6876	98.1441	1.11925	0.162529	0.847774	1		denphalae01463	3.05897	2.01885	3.19932	3.40147	3.13256	3.25094
denphalae01464	522	173	hypothetical protein MA16_Dca004452 [Dendrobium catenatum]	54.6513	70.5688	38.7338	0.54888	-0.865438	0.287482	1		denphalae01464	5.3859	4.98801	6.3924	4.37821	2.74284	2.64363
denphalae01465	318	105	hypothetical protein MA16_Dca004452 [Dendrobium catenatum]	30.4509	39.1256	21.7762	0.556572	-0.84536	0.413398	1		denphalae01465	3.45952	7.24827	3.79272	3.27822	3.08736	2.6935
denphalae01466	708	235	hypothetical protein MA16_Dca004452 [Dendrobium catenatum]	17.308	14.9768	19.6393	1.31132	0.391015	0.783618	1		denphalae01466	1.09345	0.301442	1.36281	1.47242	0.751127	1.47864
denphalae01467	1128	375	uncharacterized protein LOC110104329 [Dendrobium catenatum]	122.684	60.4293	184.939	3.06041	1.61373	0.0272049	0.440238		denphalae01467	2.3118	2.00555	2.31665	13.5072	3.11884	4.72478
denphalae01468	891	296	auxin-responsive protein IAA11 [Dendrobium catenatum] &gt;gi|1315703400|gb|PKU67936.1| Auxin-responsive protein IAA10 [Dendrobium catenatum]	343.906	386.716	301.095	0.778595	-0.361055	0.639264	1		denphalae01468	16.1427	20.9828	15.296	13.3201	15.5182	16.2356
denphalae01469	1116	371	PTI1-like tyrosine-protein kinase 3 isoform X1 [Dendrobium catenatum] &gt;gi|1622124929|ref|XP_028548004.1| PTI1-like tyrosine-protein kinase 3 isoform X1 [Dendrobium catenatum] &gt;gi|1315695034|gb|PKU60971.1| PTI1-like tyrosine-protein kinase 3 [Dendrobium catenatum]	2105.63	2357.53	1853.73	0.7863	-0.346848	0.584513	1		denphalae01469	74.335	100.82	80.4057	48.7897	90.0259	83.6153
denphalae01470	753	250	riboflavin biosynthesis protein PYRD, chloroplastic [Dendrobium catenatum]	159.937	178.774	141.099	0.78926	-0.341428	0.648708	1		denphalae01470	9.57763	9.46649	10.1975	6.07019	10.159	8.784
denphalae01471	1263	420	riboflavin biosynthesis protein PYRD, chloroplastic [Dendrobium catenatum]	300.379	272.826	327.931	1.20198	0.265414	0.734856	1		denphalae01471	11.3881	5.50873	10.568	9.55554	11.4334	13.7896
denphalae01472	1458	485	polygalacturonase QRT3 [Dendrobium catenatum] &gt;gi|1315693047|gb|PKU59701.1| Polygalacturonase QRT3 [Dendrobium catenatum]	53.5725	33.0951	74.05	2.23749	1.16188	0.184119	0.979019		denphalae01472	1.70472	0.292759	0.965089	2.97001	1.15035	2.64363
denphalae01473	1548	515	seipin-2 [Dendrobium catenatum] &gt;gi|1315697501|gb|PKU62627.1| hypothetical protein MA16_Dca016575 [Dendrobium catenatum]	723.324	765.572	681.076	0.88963	-0.168722	0.742655	1		denphalae01473	23.4524	14.1178	24.906	19.8663	17.2034	21.5794
denphalae01474	543	180	putative gamma-glutamylcyclotransferase At3g02910 [Dendrobium catenatum] &gt;gi|1315718276|gb|PKU81864.1| Putative gamma-glutamylcyclotransferase [Dendrobium catenatum]	81.3968	68.81	93.9836	1.36584	0.44979	0.558794	1		denphalae01474	6.07806	4.32345	5.4048	6.05489	7.38294	9.81501
denphalae01475	567	188	uncharacterized protein LOC110108009 [Dendrobium catenatum] &gt;gi|1315710263|gb|PKU74314.1| hypothetical protein MA16_Dca003517 [Dendrobium catenatum]	21.5434	12.7026	30.3842	2.39197	1.2582	0.259595	1		denphalae01475	1.94026	0	1.06357	1.83858	1.73154	3.69268
denphalae01476	978	325	pentatricopeptide repeat-containing protein At4g21190 [Dendrobium catenatum]	205.046	198.439	211.652	1.06658	0.0929954	0.952501	1		denphalae01476	11.0404	4.40809	10.5645	8.60939	10.4151	9.77979
denphalae01477	486	161	pentatricopeptide repeat-containing protein At4g21190 [Dendrobium catenatum]	102.02	107.21	96.8303	0.903185	-0.146906	0.836216	1		denphalae01477	9.22223	7.2897	11.0847	8.33254	9.34308	8.81208
denphalae01478	747	248	pentatricopeptide repeat-containing protein At4g21190 [Dendrobium catenatum]	118.889	104.805	132.974	1.26878	0.343439	0.74591	1		denphalae01478	9.76365	1.02854	7.74994	7.08509	6.73578	10.0649
denphalae01479	876	291	pentatricopeptide repeat-containing protein At4g21190 [Dendrobium catenatum]	172.279	178.805	165.754	0.927008	-0.109346	0.823084	1		denphalae01479	11.6283	4.58027	9.91303	6.63676	9.01273	9.66915
denphalae01480	462	153	17.1 kDa class II heat shock protein [Dendrobium catenatum] &gt;gi|1315696094|gb|PKU61666.1| 17.9 kDa class II heat shock protein [Dendrobium catenatum]	163.432	152.43	174.433	1.14435	0.194523	0.763462	1		denphalae01480	12.7881	12.4727	15.5764	37.0577	5.5783	5.87091
denphalae01481	1929	642	pentatricopeptide repeat-containing protein At1g03540 [Dendrobium catenatum] &gt;gi|1315721816|gb|PKU85181.1| Pentatricopeptide repeat-containing protein [Dendrobium catenatum]	97.8879	66.9545	128.821	1.92401	0.944118	0.260719	1		denphalae01481	2.76706	0.221277	1.60478	2.88918	1.86618	4.24296
denphalae01482	1527	508	photosystem II 47 kDa protein (chloroplast) [Dendrobium officinale] &gt;gi|953245006|ref|YP_009180214.1| photosystem II 47 kDa protein (chloroplast) [Dendrobium huoshanense] &gt;gi|1002165312|ref|YP_009235465.1| photosystem II 47 kDa protein (chloroplast) [Dendrobium nobile] &gt;gi|1011056651|ref|YP_009239377.1| photosystem II 47 kDa protein (chloroplast) [Dendrobium pendulum] &gt;gi|1215786925|r…	438.12	552.425	323.815	0.586169	-0.770612	0.301617	1		denphalae01482	9.4726	21.9152	11.0841	10.4505	11.3855	5.98321
denphalae01483	1101	366	FHA domain-containing protein FHA2 [Dendrobium catenatum] &gt;gi|1315721261|gb|PKU84675.1| hypothetical protein MA16_Dca026308 [Dendrobium catenatum]	626.023	690.261	561.784	0.813872	-0.297126	0.636082	1		denphalae01483	26.0164	23.5325	28.0799	22.2144	22.3672	23.2956
denphalae01484	1524	507	isoflavone 2&apos;-hydroxylase [Dendrobium catenatum] &gt;gi|1315703758|gb|PKU68246.1| Isoflavone 2&apos;-hydroxylase [Dendrobium catenatum]	187.851	135.868	239.835	1.76521	0.819839	0.257417	1		denphalae01484	4.49163	2.46471	4.32629	9.02405	4.8316	6.99416
denphalae01485	852	283	tetraspanin-6 [Dendrobium catenatum]	236.729	279.203	194.255	0.695747	-0.523365	0.503322	1		denphalae01485	13.4862	16.2821	9.67322	4.14129	17.1888	9.0479
denphalae01486	684	227	uncharacterized protein LOC110109195 isoform X3 [Dendrobium catenatum]	205.582	246.87	164.294	0.665507	-0.587474	0.426554	1		denphalae01486	12.2117	16.225	15.5169	9.32037	11.3632	11.3398
denphalae01487	957	318	uncharacterized protein LOC110109195 isoform X1 [Dendrobium catenatum] &gt;gi|1179550317|ref|XP_020695798.1| uncharacterized protein LOC110109195 isoform X1 [Dendrobium catenatum] &gt;gi|1315700751|gb|PKU65469.1| hypothetical protein MA16_Dca012191 [Dendrobium catenatum]	252.179	300.91	203.448	0.676109	-0.564673	0.444443	1		denphalae01487	10.9421	14.6741	12.5187	8.71452	9.6605	9.94467
denphalae01488	489	162	uncharacterized protein LOC110109195 isoform X3 [Dendrobium catenatum]	30.5279	26.9816	34.0742	1.26287	0.336701	0.781535	1		denphalae01488	3.24964	0.872888	3.04193	2.8698	2.84429	3.60052
denphalae01489	684	227	uncharacterized protein LOC110109195 isoform X3 [Dendrobium catenatum]	198.111	247.737	148.484	0.59936	-0.738506	0.327222	1		denphalae01489	12.8074	18.2219	12.5193	7.91352	9.80824	11.3398
denphalae01490	417	138	uncharacterized protein LOC110109195 isoform X3 [Dendrobium catenatum]	26.4308	21.4261	31.4355	1.46716	0.553024	0.625298	1		denphalae01490	3.02904	0.614162	3.08511	3.173	3.43348	3.4234
denphalae01491	984	327	uncharacterized protein LOC110109195 isoform X1 [Dendrobium catenatum] &gt;gi|1179550317|ref|XP_020695798.1| uncharacterized protein LOC110109195 isoform X1 [Dendrobium catenatum] &gt;gi|1315700751|gb|PKU65469.1| hypothetical protein MA16_Dca012191 [Dendrobium catenatum]	241.768	279.349	204.187	0.730938	-0.452179	0.540834	1		denphalae01491	11.0145	12.5363	11.0721	7.57897	9.93587	10.2037
denphalae01492	1254	417	uncharacterized protein LOC110109195 isoform X1 [Dendrobium catenatum] &gt;gi|1179550317|ref|XP_020695798.1| uncharacterized protein LOC110109195 isoform X1 [Dendrobium catenatum] &gt;gi|1315700751|gb|PKU65469.1| hypothetical protein MA16_Dca012191 [Dendrobium catenatum]	343.562	365.379	321.744	0.880576	-0.183481	0.812059	1		denphalae01492	11.9897	12.0156	11.7659	11.8623	11.4502	10.701
denphalae01493	399	132	uncharacterized protein LOC110109195 isoform X3 [Dendrobium catenatum]	25.9736	23.4026	28.5447	1.21972	0.286551	0.837462	1		denphalae01493	2.75721	0.855824	4.03036	3.01467	3.2808	3.22005
denphalae01494	969	322	uncharacterized protein LOC110109195 isoform X1 [Dendrobium catenatum] &gt;gi|1179550317|ref|XP_020695798.1| uncharacterized protein LOC110109195 isoform X1 [Dendrobium catenatum] &gt;gi|1315700751|gb|PKU65469.1| hypothetical protein MA16_Dca012191 [Dendrobium catenatum]	154.709	137.932	171.486	1.24326	0.31413	0.733543	1		denphalae01494	7.82112	2.24654	8.42226	8.73073	7.34562	7.36614
denphalae01495	432	143	uncharacterized protein LOC110109195 isoform X1 [Dendrobium catenatum] &gt;gi|1179550317|ref|XP_020695798.1| uncharacterized protein LOC110109195 isoform X1 [Dendrobium catenatum] &gt;gi|1315700751|gb|PKU65469.1| hypothetical protein MA16_Dca012191 [Dendrobium catenatum]	218.057	227.614	208.5	0.916028	-0.126537	0.912989	1		denphalae01495	22.2591	24.5039	17.1234	21.6254	22.8211	19.4967
denphalae01496	828	275	uncharacterized protein LOC110101585 [Dendrobium catenatum] &gt;gi|1315705088|gb|PKU69495.1| hypothetical protein MA16_Dca015367 [Dendrobium catenatum]	181.326	1.19867	361.453	301.545	8.23623	4.3439e-15	4.5646e-12		denphalae01496	0.0492095	0	0.145662	55.0098	0	0.0574701
denphalae01497	426	142	nascent polypeptide-associated complex subunit alpha [Otolemur garnettii]	4.79401	0	9.58802	Inf	Inf	0.00675107	0.181001		denphalae01497	0	0	0	0.0941201	0	3.12767
denphalae01498	1095	364	transcription initiation factor TFIID subunit 8 [Dendrobium catenatum]	208.043	149.382	266.704	1.78538	0.836235	0.297913	1		denphalae01498	9.37705	0.584716	8.18743	12.1567	8.44301	11.8203
denphalae01499	1977	658	U3 small nucleolar RNA-associated protein 6 homolog [Dendrobium catenatum]	745.123	787.083	703.163	0.893378	-0.162658	0.796009	1		denphalae01499	16.9412	15.0701	17.2443	15.454	14.0911	17.9317
denphalae01500	306	101		45.8403	22.717	68.9635	3.03577	1.60206	0.0806886	0.759124		denphalae01500	7.05723	0	2.8904	12.7099	4.94633	12.4406
denphalae01501	1224	407	glucan endo-1,3-beta-glucosidase 7 [Dendrobium catenatum] &gt;gi|1315721373|gb|PKU84782.1| Glucan endo-1,3-beta-glucosidase 7 [Dendrobium catenatum]	106.238	87.8908	124.586	1.41751	0.50336	0.406841	1		denphalae01501	2.6631	4.2196	1.57658	0.818937	8.55582	4.23758
denphalae01502	708	235	photosystem I reaction center subunit III, chloroplastic [Phalaenopsis equestris]	18807.1	25213.2	12401	0.491846	-1.02372	0.0984193	0.819532		denphalae01502	1268.35	1943.82	1026.19	474.176	1182.04	670.361
denphalae01503	708	235	photosystem I reaction center subunit III, chloroplastic [Phalaenopsis equestris]	18720.8	25111.4	12330.1	0.491017	-1.02616	0.0976016	0.81841		denphalae01503	1257.41	1938.64	1024.49	454.355	1193.89	665.454
denphalae01504	339	112		7.21146	8.00866	6.41426	0.800915	-0.320278	0.974718	1		denphalae01504	0.240386	2.0146	0.355777	0.827924	0.844698	0.842217
denphalae01505	342	113	SUPPRESSOR OF GAMMA RESPONSE 1 isoform X1 [Dendrobium catenatum] &gt;gi|1315714458|gb|PKU78293.1| NAC domain-containing protein 8 [Dendrobium catenatum]	6.23417	2.52719	9.94115	3.93367	1.97588	0.202031	0.996865		denphalae01505	0.595694	0.124808	0.235104	0.820662	1.67458	1.39138
denphalae01506	708	235	uncharacterized protein LOC110109242 [Dendrobium catenatum] &gt;gi|1315715759|gb|PKU79578.1| F-box protein SKIP8 [Dendrobium catenatum]	1116.98	1421.65	812.323	0.571396	-0.807436	0.202969	0.997993		denphalae01506	57.6652	111.473	69.4464	40.6615	62.6902	49.2655
denphalae01507	540	179	calcium/calmodulin-regulated receptor-like kinase 2 [Dendrobium catenatum] &gt;gi|1179541560|ref|XP_020691731.1| calcium/calmodulin-regulated receptor-like kinase 2 [Dendrobium catenatum] &gt;gi|1621984909|ref|XP_028550031.1| calcium/calmodulin-regulated receptor-like kinase 2 [Dendrobium catenatum] &gt;gi|1621984913|ref|XP_028550033.1| calcium/calmodulin-regulated receptor-like kinase 2 [Dendrob…	228.679	312.716	144.642	0.462535	-1.11237	0.162884	0.954133		denphalae01507	12.9027	41.1033	12.2842	8.39029	16.2115	11.0151
denphalae01508	1281	426	calcium/calmodulin-regulated receptor-like kinase 2 [Dendrobium catenatum] &gt;gi|1179541560|ref|XP_020691731.1| calcium/calmodulin-regulated receptor-like kinase 2 [Dendrobium catenatum] &gt;gi|1621984909|ref|XP_028550031.1| calcium/calmodulin-regulated receptor-like kinase 2 [Dendrobium catenatum] &gt;gi|1621984913|ref|XP_028550033.1| calcium/calmodulin-regulated receptor-like kinase 2 [Dendrob…	516.325	541.103	491.547	0.908417	-0.138573	0.870454	1		denphalae01508	16.1264	18.7597	16.6021	11.8314	20.1185	19.4279
denphalae01509	1290	429	probable protein phosphatase 2C 35 isoform X1 [Dendrobium catenatum] &gt;gi|1179581701|ref|XP_020673194.1| probable protein phosphatase 2C 35 isoform X1 [Dendrobium catenatum] &gt;gi|1315704910|gb|PKU69328.1| putative protein phosphatase 2C 35 [Dendrobium catenatum]	185.627	193.379	177.875	0.919823	-0.120572	0.881135	1		denphalae01509	6.09603	5.85668	6.54465	4.50682	7.00819	6.9349
denphalae01510	1143	380	probable protein phosphatase 2C 35 isoform X1 [Dendrobium catenatum] &gt;gi|1179581701|ref|XP_020673194.1| probable protein phosphatase 2C 35 isoform X1 [Dendrobium catenatum] &gt;gi|1315704910|gb|PKU69328.1| putative protein phosphatase 2C 35 [Dendrobium catenatum]	80.1808	67.8009	92.5607	1.36518	0.449095	0.634185	1		denphalae01510	3.45784	0.746881	3.55248	2.87647	3.72212	4.24645
denphalae01511	1290	429	probable protein phosphatase 2C 35 isoform X1 [Dendrobium catenatum] &gt;gi|1179581701|ref|XP_020673194.1| probable protein phosphatase 2C 35 isoform X1 [Dendrobium catenatum] &gt;gi|1315704910|gb|PKU69328.1| putative protein phosphatase 2C 35 [Dendrobium catenatum]	173.073	186.734	159.411	0.853683	-0.228228	0.766024	1		denphalae01511	5.68542	5.85668	6.26416	4.50682	5.58118	6.45536
denphalae01512	1230	409	rho guanine nucleotide exchange factor 8 isoform X1 [Dendrobium catenatum]	36.8771	23.4664	50.2878	2.14297	1.09961	0.249225	1		denphalae01512	1.32506	0.173513	1.01324	1.98846	1.79594	1.62486
denphalae01513	1602	533	rho guanine nucleotide exchange factor 8 isoform X1 [Dendrobium catenatum]	92.4199	88.2942	96.5456	1.09345	0.128892	0.866858	1		denphalae01513	2.56885	1.97168	2.30878	2.65299	2.14496	3.2674
denphalae01514	633	210	rho guanine nucleotide exchange factor 8 isoform X2 [Dendrobium catenatum] &gt;gi|1315703519|gb|PKU68045.1| Rho guanine nucleotide exchange factor 8 [Dendrobium catenatum]	7.37898	5.13496	9.62301	1.87402	0.906135	0.581009	1		denphalae01514	0.643689	0	0.444581	0.696757	0.646248	0.676568
denphalae01515	1323	440	rho guanine nucleotide exchange factor 8 isoform X1 [Dendrobium catenatum]	80.1675	77.1262	83.2088	1.07887	0.109516	0.866514	1		denphalae01515	2.00186	2.41974	2.73489	2.66695	2.5973	3.12919
denphalae01516	624	207	RING-H2 finger protein ATL32 [Dendrobium catenatum]	324.049	270.879	377.218	1.39257	0.47775	0.479165	1		denphalae01516	20.438	14.2281	19.6504	27.951	24.1905	28.2919
denphalae01517	483	160	putative LRR receptor-like serine/threonine-protein kinase [Dendrobium catenatum]	13.2651	18.4636	8.06666	0.436895	-1.19464	0.409915	1		denphalae01517	0.0843592	3.6233	0.416178	0.0830128	1.01634	1.18224
denphalae01518	348	115	abscisic stress-ripening protein 1-like [Dendrobium catenatum] &gt;gi|1315692962|gb|PKU59642.1| Abscisic stress-ripening protein 1 [Dendrobium catenatum]	14.3578	4.53209	24.1834	5.33604	2.41577	0.0462857	0.588508		denphalae01518	1.05376	0	0.693152	6.68253	1.52815	0.683696
denphalae01519	654	217	vacuolar protein sorting-associated protein 32 homolog 2 [Dendrobium catenatum] &gt;gi|1315704906|gb|PKU69324.1| Vacuolar protein sorting-associated protein 32 like 1 [Dendrobium catenatum]	347.143	334.185	360.102	1.07755	0.10776	0.755991	1		denphalae01519	18.1922	29.5004	12.6633	16.0013	33.9645	23.3561
denphalae01520	1155	384	hypothetical protein MA16_Dca014491 [Dendrobium catenatum]	1499.91	1465.46	1534.36	1.04702	0.0662842	0.899744	1		denphalae01520	55.4209	45.4929	56.7713	47.8365	66.1604	63.2822
denphalae01521	654	217	LEAF RUST 10 DISEASE-RESISTANCE LOCUS RECEPTOR-LIKE PROTEIN KINASE-like 1.2 isoform X2 [Dendrobium catenatum]	14.3022	7.80901	20.7954	2.663	1.41305	0.250982	1		denphalae01521	0.560718	0	1.04503	2.4523	0.750597	0.945884
denphalae01522	2535	844	Fanconi anemia group I protein homolog [Dendrobium catenatum]	54.9486	64.7106	45.1866	0.698288	-0.518106	0.453875	1		denphalae01522	1.8002	0.303083	1.23701	1.28115	0.419564	0.638224
denphalae01523	1959	652	Fanconi anemia group I protein homolog [Dendrobium catenatum]	36.8452	46.1265	27.5639	0.597571	-0.742817	0.337832	1		denphalae01523	1.60153	0.239677	1.25185	0.900555	0.417637	0.534393
denphalae01524	3351	1116	Fanconi anemia group I protein homolog [Dendrobium catenatum]	59.2597	65.0823	53.4371	0.82107	-0.284423	0.620989	1		denphalae01524	1.44695	0.127378	0.995773	0.993106	0.317396	0.809418
denphalae01525	924	308	Fanconi anemia group I protein homolog [Dendrobium catenatum]	47.6813	47.8056	47.557	0.994801	-0.00752003	0.894953	1		denphalae01525	3.74823	0.18478	2.95865	2.64698	2.61206	1.49348
denphalae01526	564	187	NADH dehydrogenase [ubiquinone] iron-sulfur protein 4, mitochondrial [Dendrobium catenatum] &gt;gi|1315714041|gb|PKU77903.1| NADH dehydrogenase [ubiquinone] iron-sulfur protein 4, mitochondrial [Dendrobium catenatum]	1186.44	1508.84	864.031	0.572646	-0.804285	0.211315	1		denphalae01526	77.8788	157.341	80.1205	44.8583	90.8089	68.678
denphalae01527	948	315	uncharacterized protein LOC110114502 [Dendrobium catenatum] &gt;gi|1622049032|ref|XP_020703080.2| uncharacterized protein LOC110114502 [Dendrobium catenatum]	3444.97	3135.05	3754.9	1.19772	0.260289	0.589121	1		denphalae01527	117.122	137.283	151.524	304.563	95.4077	116.755
denphalae01528	723	240	uncharacterized protein LOC110098618 [Dendrobium catenatum] &gt;gi|1315723125|gb|PKU86447.1| Nucleoside diphosphate kinase 2, chloroplastic [Dendrobium catenatum]	404.275	507.531	301.02	0.593106	-0.753638	0.270413	1		denphalae01528	25.0221	32.2346	28.0252	16.8034	19.0675	19.6133
denphalae01529	504	167	uncharacterized protein LOC110098618 [Dendrobium catenatum] &gt;gi|1315723125|gb|PKU86447.1| Nucleoside diphosphate kinase 2, chloroplastic [Dendrobium catenatum]	75.5763	73.241	77.9116	1.06377	0.0891863	1	1		denphalae01529	9.05456	1.43975	8.61489	7.00075	6.81792	6.70348
[truncated: 31,046 more rows]

## Sheet: UP_1,807 
Normalization Method : Deseq
Log2FoldChange Filtering Option : 1.0
[truncated: 1,812 more rows]

[truncated: 1 more sheets: DOWN_706 ]
