# Supplementary material for: Upregulation of the MYB2 Transcription Factor is Associated with Increased Accumulation of Anthocyanin in the Leaves of Dendrobium bigibbum
Source: Int J Mol Sci. 2020 Aug 6;21(16):5653. doi: 10.3390/ijms21165653 (PMC7460623; doi:10.3390/ijms21165653)
Supplement: Supplementary file 1 [file ijms-21-05653-s001.zip › TABLE S5.xlsx]

## Sheet: Primer
TABLE S5. Gene-specific primers used for quantitabive real-time PCR
Genes Identification	Arabidopsis Homolog	Primers (5'-3')
denphalae05809	PAL1	F-GGCGTGAAGGCTAGTAGTGA	R- CTTCGTCCGTCTGTGAGACG
denphalae05806	PAL2	F- ACGAGGTGAAGAGAATGGTGG	R- GCGGCGACCTGAGATATCTT
denphalae05808	PAL4	F-GGCTTGAAGGAGCAGAGCTG	R-CCAATCGCTGCTGGCCTTAA
denphalae10926	C4H	F- ACGCTTCGAGGTAAGCGGTT	R-GGGCGGCAAGATTACGATGA
denphalae27157	4CL3	F- AACCCGGTGGTGGAGACCTA	R- ATACGGCAGCCGGCACCTAA
denphalae02657	CHS	F- CATCACCAACAGCGAGCACT	R- TTGCAGTGATGAACTCCTCG
denphalae11915	F3'H	F-AAGCCTCACCAGACGCTACA	R-AAATTCGCGTCGTGTGTGCG
denphalae02991	F3H	F-GGCGAGTGGTCGTAGAAGAG	R-TGAGCGCTTCACGGTCAAGG
denphalae11241	DFR	F-CTGCCGCGCTCCAATGAACT	R-CATGGGAGTAGCGACGTGGA
denphalae18276	ANS	F-AGGAACTCATCGAACGGCTG	R-CCATAGCCCTGTATCTGCCC
denphalae17500	MYB1	F-CATGGCTGTCGACGAAATTC	R-TTCTGCTTGCGATCCGGAAC
denphalae23718	MYB2	F-AGCATCATACAAAGACCTCC	R-ATTGCACCTTATGGCCGTTG
denphalae32485	MYB3	F-CAAGAATGCTGGTCTAGCAC	R-ATTGGATGATGGTCTCTTCC
denphalae13276	MYB4	F-GGGAAGAGTTGCAGACTCAG	R-CAGAGGCTTGGCAACAGATG
denphalae13271	MYB30	F-ATGGTGAGAGCTCCTTGCTG	R-CCATGGCCATGGCGTTGTAT
denphalae08554	MYB44	F-ATCCAAGCTCAACCTCAGCA	R-ATCAGAGCTTGCCGTGAAGG
denphalae13093	bHLH1	F-GAAGACAATGCAGCCGACGG	R-GACAGAGCAAGGCCTGGACG
denphalae02814	bHLH96	F-AGTCATCGATGCTCGGCAGC	R-GTTCTTGCAGCTCCTAGGTC
denphalae29097	bHLH114	F-ACAGAAACGTCGCCAGATTC	R-TTCAGCCATGGCGGATTCTG
denphalae17497	bHLH153	F-CATTACCACTTGCTCCAAAG	R-TTGATAGTTCCCTTAGAGCC
denphalae04639	WD40	F-CACTTACACCTTCGATTCCC	R-ACGATATCGACGCGGTTATT
denphalae06259	WRKY24	F-CCAGCTATTGTCATCCCAAA	R-AGCACAACAATCCTTCTTCT
denphalae16792	WRKY31	F- CGTTGTCGGAGAGATGGATT	R-GGCAAGGTGCAAACCAGTAT
denphalae12606	WRKY40	F-TGCGCTATCGAGAAGGCTCT	R-CCACTGAATTCCTTGTTCCA
denphalae01062	WRKY53	F-ATTAAGCTTCTGCAGCAGAG	R-TCTTGCACATCTCCCTTCGT
denphalae14362	EF1A	F-TGGGTAAGGAGAAGGTAC	R-GTTCATCTCAGCTGCTTCCT
Gene-specific primers used for transient assay
D.bigibbum	DbMYB2	F-ATGGGAAGGAATTCATGTTG	R- CTAGAATTCACTTCCTATATC
D.hybrid	DhMYB2	F-ATGGGAAGGAATTCGTGCAG	R-TTAAAACTCCATTACACTCGCCTG
D.candidum	DcMYB2	F-ATGGGAAGGAATTCGTGCAG	R-TTAAAACTCCATTACACTCGCCTG
D.nobile	DnMYB2	F- ATGGGGAGGCACTCTTGTTG	R-TAATGGAACTGAGCCATTAA
C.sinense	CsMYB2	F- ATGGGGAGGCACTCTTGCTG	R-TAATGGAATGGAGCCATTAAGAT
N.benthamiana	NbDFR1	F-ATGGCAAGTGAAGCTCATGC	R- CTCATCACAAGCCAAGAGCC
N.benthamiana	NbANS	F-TCCTCCACAATATGGTGCCTG	R-GGGTGTCCCCAATATGCATG
N.benthamiana	NbCHS	F- ATGGTGACCGTCGAGGAATT	R- TCAGGGTAAGTGCTTTGATC
N.benthamiana	NbACT	F-GCCGAGCGGGAAATTGTTAGG	R-TCGTAGCTCTTCTCCACGGA
